# Supplementary material for: Proteomic Profiling of Pre- and Post-Surgery Saliva of Glioblastoma Patients: A Pilot Investigation
Source: Int J Mol Sci. 2024 Dec 3;25(23):12984. doi: 10.3390/ijms252312984 (PMC11641718; doi:10.3390/ijms252312984)
Supplement: Supplementary file 1 [file ijms-25-12984-s001.zip]

Archive with 5 entries (5 files):
- Table S5.pdf
- Table S1.xlsx
- Table S2.pdf
- Table S3.pdf
- Table S4.xlsx
