# Supplementary material for: Proteomic Profiling of Pre- and Post-Surgery Saliva of Glioblastoma Patients: A Pilot Investigation
Source: Int J Mol Sci. 2024 Dec 3;25(23):12984. doi: 10.3390/ijms252312984 (PMC11641718; doi:10.3390/ijms252312984)
Supplement: Supplementary file 1 [file ijms-25-12984-s001.zip › Table S1.xlsx]

## Sheet: TableS1_A) ND_T0
						Proteomic profiling of pre- and post-surgery saliva of glioblas-toma patients: a pilot investigation
						A.Muntiu, F.Moresi, F.Vincenzoni, D.V.Rossetti, F.Iavarone, I.Messana, M.Castagnola, G.La Rocca, E.Mazzucchi, A.Olivi, A.Urbani, G.Sabatino, C.Desiderio
Accession	Description	ΣCoverage	Σ# Proteins	Σ# Unique Peptides	Σ# Peptides	Σ# PSMs	A5: Area	B5: Area	C5: Area	Score A2	Coverage A2	# Peptides A2	# PSM A2	Score B2	Coverage B2	# Peptides B2	# PSM B2	Score C2	Coverage C2	# Peptides C2	# PSM C2	# AAs	MW [kDa]	calc. pI
P01834	Immunoglobulin kappa constant OS=Homo sapiens OX=9606 GN=IGKC PE=1 SV=2 - [IGKC_HUMAN]	80.37	1	2	6	779	2.99279e+09	2.6972e+09	2.5263e+09	857.415	80.37	6	266	842.629	80.37	6	255	854.633	80.37	6	258	107	11.7578	6.52197
	Sequence	# PSMs	# Proteins	# Protein Groups	Protein Group Accessions	Modifications	MH+ [Da]	A5: Area	B5: Area	C5: Area	q-Value	PEP	A2	XCorr A2	B2	XCorr B2	C2	XCorr C2	# Missed Cleavages
	VDNALQSGNSQESVTEQDSK	34	2	2	P01834;P0DOX7		2135.97	1.2324e+09	1151282297	1.17456e+09	0	4.898e-11	High	6.40509	High	6.83727	High	6.79199	0
	VYACEVTHQGLSSPVTK	141	2	2	P01834;P0DOX7	C4(Carbamidomethyl)	1875.93	7.26581e+09	6.65941e+09	6.05365e+09	0	3.375e-07	High	6.33237	High	6.06428	High	6.36511	0
	SGTASVVCLLNNFYPR	118	2	2	P01834;P0DOX7	C8(Carbamidomethyl)	1797.9	5.29557e+07	5.43211e+07	5.10514e+07	0	2.195e-09	High	5.39277	High	5.64756	High	5.4978	0
	TVAAPSVFIFPPSDEQLK	450	1	1	P01834		1946.03	4.80148e+08	2.80903e+08	3.50714e+08	0	5.571e-09	High	4.86625	High	4.91884	High	5.07832	0
	DSTYSLSSTLTLSK	21	2	2	P01834;P0DOX7		1502.77	1.82707e+08	1.63367e+08	1.33905e+08	0	0.001838	High	4.63779	High	4.66489	High	4.62632	0
	RTVAAPSVFIFPPSDEQLK	15	1	1	P01834		2102.14	22850715	0	0	0	0.0002765	High	4.21154	High	4.35197	High	4.35925	1
P04080	Cystatin-B OS=Homo sapiens OX=9606 GN=CSTB PE=1 SV=2 - [CYTB_HUMAN]	79.59	1	5	5	277	3.3268e+09	3.03469e+09	2.71095e+09	249.701	79.59	5	91	241.646	79.59	5	92	268.363	79.59	5	94	98	11.1326	7.56201
	Sequence	# PSMs	# Proteins	# Protein Groups	Protein Group Accessions	Modifications	MH+ [Da]	A5: Area	B5: Area	C5: Area	q-Value	PEP	A2	XCorr A2	B2	XCorr B2	C2	XCorr C2	# Missed Cleavages
	VFQSLPHENKPLTLSNYQTNK	71	1	1	P04080		2458.29	4.85287e+09	4.53299e+09	4.04277e+09	0	5.747e-06	High	6.48416	High	5.83129	High	5.66705	0
	MMCGAPSATQPATAETQHIADQVR	12	1	1	P04080	N-Term(Acetyl); C3(Carbamidomethyl)	2613.19	1.55827e+08	8.34229e+07	4.68092e+07	0	4.763e-08	High	5.57507	High	5.61665	High	5.5306	0
	MMCGAPSATQPATAETQHIADQVR	31	1	1	P04080	N-Term(Acetyl); M2(Oxidation); C3(Carbamidomethyl)	2629.19	2.50026e+08	1.90621e+08	1.46239e+08	0	8.82e-05	High	4.777	High	4.5259	High	4.57222	0
	SQVVAGTNYFIK	62	1	1	P04080		1326.71	3.39858e+09	3.12036e+09	2.80412e+09	0	0.0001938	High	4.64173	High	4.46551	High	4.49658	0
	VHVGDEDFVHLR	97	1	1	P04080		1422.72	1728954075	1.45072e+09	1285948819	0	6.35e-11	High	4.21742	High	4.74234	High	4.54266	0
	AKHDELTYF	4	1	1	P04080		1123.55	0	4.01413e+08	393163900	0.002	0.0283	High	2.71233	High	2.92635	High	3.02135	1
P68871	Hemoglobin subunit beta OS=Homo sapiens OX=9606 GN=HBB PE=1 SV=2 - [HBB_HUMAN]	78.91	1	6	12	3857	1.19628e+10	1.06536e+10	9.95769e+09	3117.35	78.91	12	1209	3321.04	78.91	12	1311	3371.29	78.91	12	1337	147	15.9883	7.28369
	Sequence	# PSMs	# Proteins	# Protein Groups	Protein Group Accessions	Modifications	MH+ [Da]	A5: Area	B5: Area	C5: Area	q-Value	PEP	A2	XCorr A2	B2	XCorr B2	C2	XCorr C2	# Missed Cleavages
	KVLGAFSDGLAHLDNLK	280	2	2	P68871;P02042		1797.99	4.46762e+08	3.26965e+08	308109022	0	3.187e-09	High	6.55813	High	6.50802	High	6.6683	1
	FFESFGDLSTPDAVMGNPK	218	1	1	P68871		2058.95	1.21841e+08	1.04439e+08	9.26238e+07	0	2.949e-08	High	6.09149	High	5.84596	High	6.23937	0
	FFESFGDLSTPDAVMGNPK	554	1	1	P68871	M15(Oxidation)	2074.95	8.96494e+08	8.8434e+08	8.14244e+08	0	5.086e-08	High	5.88707	High	5.87998	High	5.9284	0
	VLGAFSDGLAHLDNLK	784	2	2	P68871;P02042		1669.9	4.35094e+09	3704516314	4.09506e+09	0	2.304e-07	High	5.631	High	5.54361	High	5.71533	0
	VNVDEVGGEALGR	492	1	1	P68871		1314.67	1.25095e+10	1.10058e+10	9.64309e+09	0	8.68e-14	High	5.41758	High	5.68425	High	5.61727	0
	GTFATLSELHCDK	121	1	1	P68871	C11(Carbamidomethyl)	1478.7	9162202276	7.84827e+09	7.07939e+09	0	1.467e-05	High	4.46713	High	4.46803	High	4.76491	0
	VVAGVANALAHK	541	2	2	P68871;P02042		1149.68	8.0475e+09	5.47696e+09	7.81363e+09	0	0.0006571	High	4.29098	High	3.887	High	4.28733	0
	KVLGAFSDGLAHLDNLK	14	2	2	P68871;P02042	N-Term(Acetyl)	1840	1.36065e+07	1.44407e+07	0	0	4.702e-05	High	3.887	High	4.25453	High	4.4486	1
	EFTPPVQAAYQK	493	1	1	P68871		1378.7	14216664039	1.31068e+10	1.24163e+10	0	1.012e-05	High	3.79997	High	3.6183	High	3.96595	0
	SAVTALWGK	22	1	1	P68871		932.523	529805813	297355889	2.17173e+08	0	0.002329	High	3.28153	High	3.22868	High	3.19028	0
	LLVVYPWTQR	60	3	3	P68871;P02042;P69891		1274.73	1253573576	662723890	504712502	0	1.327e-05	High	3.20288	High	3.14895	High	3.37611	0
	VVAGVANALAHKYH	4	2	2	P68871;P02042		1449.8	4.01525e+07	3.20407e+07	2.91332e+07	0	0.005552	High	3.12246	High	2.58273	High	3.32817	1
	LHVDPENFR	233	2	2	P68871;P02042		1126.57	4364127805	3.9668e+09	3.63251e+09	0	3.962e-05	High	3.02559	High	3.1918	High	3.13965	0
	GTFATLSELHCDKLHVDPENFR	41	1	1	P68871	C11(Carbamidomethyl)	2586.25	1.82113e+08	1.41346e+08	1.24932e+08	0	0.0006332	High	2.58966	High	2.99339	High	2.35089	1
P02042	Hemoglobin subunit delta OS=Homo sapiens OX=9606 GN=HBD PE=1 SV=2 - [HBD_HUMAN]	72.79	1	4	10	2017	5.58752e+09	4.38276e+09	5.1804e+09	1237.47	72.79	10	614	1351.56	72.79	10	685	1437.69	72.79	10	718	147	16.0453	8.04541
	Sequence	# PSMs	# Proteins	# Protein Groups	Protein Group Accessions	Modifications	MH+ [Da]	A5: Area	B5: Area	C5: Area	q-Value	PEP	A2	XCorr A2	B2	XCorr B2	C2	XCorr C2	# Missed Cleavages
	KVLGAFSDGLAHLDNLK	280	2	2	P68871;P02042		1797.99	4.46762e+08	3.26965e+08	308109022	0	3.187e-09	High	6.55813	High	6.50802	High	6.6683	1
	FFESFGDLSSPDAVMGNPK	36	1	1	P02042	M15(Oxidation)	2060.93	4.13745e+07	4.26141e+07	3.93697e+07	0	9.979e-10	High	6.03408	High	6.0707	High	6.0605	0
	VLGAFSDGLAHLDNLK	784	2	2	P68871;P02042		1669.9	4.35094e+09	3704516314	4.09506e+09	0	2.304e-07	High	5.631	High	5.54361	High	5.71533	0
	VNVDAVGGEALGR	6	1	1	P02042		1256.66	5.04486e+08	444502066	4.17783e+08	0	2.186e-08	High	5.16155	High	5.45007	High	5.15408	0
	GTFSQLSELHCDK	30	1	1	P02042	C11(Carbamidomethyl)	1521.71	4.02806e+08	3.52203e+08	3.18705e+08	0	6.067e-05	High	4.40282	High	4.41972	High	4.25423	0
	VVAGVANALAHK	541	2	2	P68871;P02042		1149.68	8.0475e+09	5.47696e+09	7.81363e+09	0	0.0006571	High	4.29098	High	3.887	High	4.28733	0
	FFESFGDLSSPDAVMGNPK	1	1	1	P02042		2044.94	4.3317e+06	0	0	0	0.002138	High	3.92272					0
	KVLGAFSDGLAHLDNLK	14	2	2	P68871;P02042	N-Term(Acetyl)	1840	1.36065e+07	1.44407e+07	0	0	4.702e-05	High	3.887	High	4.25453	High	4.4486	1
	EFTPQMQAAYQK	17	1	1	P02042	M6(Oxidation)	1457.68	2.88098e+08	2.56826e+08	2.91557e+08	0	0.0009715	High	3.58015	High	3.2094	High	3.34398	0
	EFTPQMQAAYQK	8	1	1	P02042		1441.68	7.77764e+07	5.31927e+07	3.71609e+07	0	1.612e-05	High	3.46899	High	3.58107	High	3.81312	0
	LLVVYPWTQR	60	3	3	P68871;P02042;P69891		1274.73	1253573576	662723890	504712502	0	1.327e-05	High	3.20288	High	3.14895	High	3.37611	0
	VVAGVANALAHKYH	4	2	2	P68871;P02042		1449.8	4.01525e+07	3.20407e+07	2.91332e+07	0	0.005552	High	3.12246	High	2.58273	High	3.32817	1
	LHVDPENFR	233	2	2	P68871;P02042		1126.57	4364127805	3.9668e+09	3.63251e+09	0	3.962e-05	High	3.02559	High	3.1918	High	3.13965	0
	FFESFGDLSSPDAVMGNPK	3	1	1	P02042	N-Term(Acetyl); M15(Oxidation)	2102.94	3.47319e+06	3.18481e+06	3.27789e+06	0.002	0.01171	High	2.70278	High	2.91068	High	2.82239	0
P12273	Prolactin-inducible protein OS=Homo sapiens OX=9606 GN=PIP PE=1 SV=1 - [PIP_HUMAN]	72.6	1	9	9	986	2.73018e+09	2.52534e+09	2.74954e+09	993.045	70.55	8	314	1033.38	70.55	8	327	1090.65	72.6	9	345	146	16.5618	8.04541
	Sequence	# PSMs	# Proteins	# Protein Groups	Protein Group Accessions	Modifications	MH+ [Da]	A5: Area	B5: Area	C5: Area	q-Value	PEP	A2	XCorr A2	B2	XCorr B2	C2	XCorr C2	# Missed Cleavages
	SVRPNDEVTAVLAVQTELK	38	1	1	P12273		2069.13	121820508	1.04041e+08	9.47986e+07	0	1.174e-06	High	6.0958	High	5.61671	High	6.03445	0
	TYLISSIPLQGAFNYK	419	1	1	P12273		1814.97	3.70427e+08	3.99265e+08	3.48968e+08	0	5.402e-09	High	5.41618	High	5.4862	High	5.78033	0
	ELGICPDDAAVIPIK	429	1	1	P12273	C5(Carbamidomethyl)	1610.85	3.89326e+09	3.17284e+09	3.23743e+09	0	1.519e-10	High	5.2761	High	5.84863	High	5.57637	0
	YTACLCDDNPK	65	1	1	P12273	C4(Carbamidomethyl); C6(Carbamidomethyl)	1356.56	3.92685e+09	4.00392e+09	4.66221e+09	0	0.0005055	High	4.66998	High	4.31755	High	4.22886	0
	TVQIAAVVDVIR	13	1	1	P12273		1283.77	4.49758e+07	3.66964e+07	3.71258e+07	0	1.126e-05	High	4.53364	High	4.60221	High	4.8603	0
	FYTIEILKVE	15	1	1	P12273		1254.7	4.60985e+07	4.32137e+07	4.44762e+07	0	0.006436	High	3.98904	High	3.96887	High	3.93584	1
	TFYWDFYTNR	3	1	1	P12273		1412.63	3.43475e+06	2.18828e+06	1.73329e+06	0	0.0004143	High	2.80674	High	2.90547	High	3.02697	0
	IIIKNFDIPK	3	1	1	P12273		1200.74	3.92413e+06	3.19702e+06	2.51379e+06	0	0.001249	High	1.92532	High	2.77065	High	2.0736	1
	ELGICPDDAAVIPIKNNR	1	1	1	P12273	C5(Carbamidomethyl)	1995.04	0	0	6.61832e+07	0.001	0.01085					High	2.44467	1
Q01469	Fatty acid-binding protein 5 OS=Homo sapiens OX=9606 GN=FABP5 PE=1 SV=3 - [FABP5_HUMAN]	64.44	1	8	8	85	2.04254e+08	1.80305e+08	1.77091e+08	122.818	64.44	8	31	106.249	60	7	28	102.11	60	7	26	135	15.1546	7.00537
	Sequence	# PSMs	# Proteins	# Protein Groups	Protein Group Accessions	Modifications	MH+ [Da]	A5: Area	B5: Area	C5: Area	q-Value	PEP	A2	XCorr A2	B2	XCorr B2	C2	XCorr C2	# Missed Cleavages
	LVVECVMNNVTCTR	5	1	1	Q01469	C5(Carbamidomethyl); C12(Carbamidomethyl)	1694.81	3.40199e+07	1.39234e+07	8.72031e+06	0	2.497e-05	High	5.6338	High	3.21692	High	2.69727	0
	MGAMAKPDCIITCDGK	12	1	1	Q01469	M1(Oxidation); M4(Oxidation); C9(Carbamidomethyl); C13(Carbamidomethyl)	1799.78	5.41172e+07	5.81839e+07	5.89631e+07	0	5.593e-10	High	5.04599	High	5.3564	High	5.10048	0
	LVVECVMNNVTCTR	18	1	1	Q01469	C5(Carbamidomethyl); M7(Oxidation); C12(Carbamidomethyl)	1710.8	88828974	7.82754e+07	8.63801e+07	0	7.423e-09	High	4.9711	High	5.31814	High	5.15842	0
	TTQFSCTLGEKFEETTADGR	6	1	1	Q01469	C6(Carbamidomethyl)	2278.04	1.83219e+07	15541818	1.532e+07	0	1.345e-09	High	4.26911	High	5.02738	High	4.87179	1
	TQTVCNFTDGALVQHQEWDGK	6	1	1	Q01469	C5(Carbamidomethyl)	2434.12	5.83182e+07	3.44854e+07	2.24294e+07	0	4.649e-06	High	4.16097	High	4.11896	High	4.25719	0
	MGAMAKPDCIITCDGK	2	1	1	Q01469	C9(Carbamidomethyl); C13(Carbamidomethyl)	1767.79	1.28362e+07	6.70085e+06	0	0	0.009994	High	3.81816	High	3.56878			0
	MGAMAKPDCIITCDGK	3	1	1	Q01469	M4(Oxidation); C9(Carbamidomethyl); C13(Carbamidomethyl)	1783.8	1.11459e+07	9258436	5.64014e+06	0	3.26e-06	High	3.75093	High	4.04286	High	4.39647	0
	KTQTVCNFTDGALVQHQEWDGK	4	1	1	Q01469	C6(Carbamidomethyl)	2562.22	30406709	1.45909e+07	9.81844e+06	0	0.0004643	High	3.62568	High	3.03654	High	3.07947	1
	TTQFSCTLGEK	20	1	1	Q01469	C6(Carbamidomethyl)	1271.6	4.65615e+08	4.04457e+08	385929124	0	3.184e-05	High	3.5615	High	3.52167	High	3.65702	0
	TQTVCNFTDGALVQHQEWDGKESTITR	1	1	1	Q01469	C5(Carbamidomethyl)	3121.48	3.88868e+06	0	0	0	0.001248	High	2.81819					1
	ELGVGIALR	8	1	1	Q01469		927.565	4.85452e+07	5.3184e+07	5.66878e+07	0	0.001767	High	2.48366	High	2.53012	High	2.64132	0
P69905	Hemoglobin subunit alpha OS=Homo sapiens OX=9606 GN=HBA1 PE=1 SV=2 - [HBA_HUMAN]	64.08	1	7	7	2539	8.61194e+09	7.01178e+09	7.23906e+09	1726.15	64.08	7	819	1810.09	64.08	7	832	2024.23	64.08	7	888	142	15.2479	8.67529
	Sequence	# PSMs	# Proteins	# Protein Groups	Protein Group Accessions	Modifications	MH+ [Da]	A5: Area	B5: Area	C5: Area	q-Value	PEP	A2	XCorr A2	B2	XCorr B2	C2	XCorr C2	# Missed Cleavages
	VGAHAGEYGAEALER	590	1	1	P69905		1529.74	9.80938e+09	8.73896e+09	8.66331e+09	0	2.518e-07	High	6.30787	High	6.13926	High	6.23772	0
	VADALTNAVAHVDDMPNALSALSDLHAHK	146	1	1	P69905	M15(Oxidation)	3012.49	148806312	62870362	1.14679e+08	0	1.626e-07	High	5.28594	High	4.82991	High	5.48325	0
	TYFPHFDLSHGSAQVK	867	1	1	P69905		1833.9	1.26713e+10	9.14253e+09	1.00506e+10	0	7.843e-07	High	5.15525	High	5.28754	High	5.69555	0
	VADALTNAVAHVDDMPNALSALSDLHAHK	49	1	1	P69905		2996.5	320986	0	0	0	0.000169	High	5.02073	High	4.27163	High	4.68405	0
	KVADALTNAVAHVDDMPNALSALSDLHAHK	220	1	1	P69905	M16(Oxidation)	3140.59	1.659e+06	0	3.74354e+06	0	4.868e-09	High	4.86741	High	4.73995	High	5.35881	1
	FLASVSTVLTSK	26	1	1	P69905		1252.72	352878940	351145876	338239604	0	1.848e-05	High	4.00534	High	3.85794	High	4.03134	0
	LRVDPVNFK	96	1	1	P69905		1087.63	2.91999e+09	2.61111e+09	2.296e+09	0	1.242e-05	High	3.32817	High	3.58864	High	3.41648	1
	MFLSFPTTK	32	1	1	P69905		1071.56	7.44374e+08	4.62091e+08	3.32352e+08	0	0.007621	High	3.22768	High	2.96136	High	3.01388	0
	KVADALTNAVAHVDDMPNALSALSDLHAHK	18	1	1	P69905		3124.59	0	0	0	0	0.002111	High	2.91348	High	2.54307	High	3.40596	1
	MFLSFPTTK	494	1	1	P69905	M1(Oxidation)	1087.55	3.35518e+09	3153845800	3.0033e+09	0	0.0007205	High	2.79148	High	2.8741	High	2.77571	0
	VGAHAGEYGAEALER	1	1	1	P69905	N-Term(Acetyl)	1571.76	0	0	1786835	0.001	0.00466					High	3.43031	0
P06702	Protein S100-A9 OS=Homo sapiens OX=9606 GN=S100A9 PE=1 SV=1 - [S10A9_HUMAN]	64.04	1	5	5	1353	3.90311e+09	3.51961e+09	3.35908e+09	1247.85	64.04	5	425	1335.06	64.04	5	461	1342.4	45.61	4	467	114	13.2335	6.12549
	Sequence	# PSMs	# Proteins	# Protein Groups	Protein Group Accessions	Modifications	MH+ [Da]	A5: Area	B5: Area	C5: Area	q-Value	PEP	A2	XCorr A2	B2	XCorr B2	C2	XCorr C2	# Missed Cleavages
	VIEHIMEDLDTNADK	119	1	1	P06702	M6(Oxidation)	1758.83	1.87491e+09	1.76627e+09	1.74572e+09	0	1.369e-05	High	6.06522	High	5.7503	High	5.91336	0
	VIEHIMEDLDTNADK	25	1	1	P06702		1742.83	4.66974e+08	2.87837e+08	2.14162e+08	0	2.432e-06	High	6.00354	High	5.74206	High	5.88393	0
	NIETIINTFHQYSVK	950	1	1	P06702		1806.94	9.45124e+08	849523013	7.28767e+08	0	7.003e-07	High	5.73846	High	5.95357	High	5.9761	0
	LGHPDTLNQGEFK	248	1	1	P06702		1455.73	8889304156	7943036884	7602761876	0	9.086e-06	High	4.45388	High	4.61284	High	4.36914	0
	MHEGDEGPGHHHKPGLGEGTP	2	1	1	P06702	M1(Oxidation)	2191.97	0	0	0	0	0.003368	High	1.07639	High	1.97254			0
	KDLQNFLKK	9	1	1	P06702		1133.67	4.96876e+07	4.14442e+07	4.47162e+07	0.001	0.02439	High	4.08297	High	3.88017	High	3.80313	2
P05109	Protein S100-A8 OS=Homo sapiens OX=9606 GN=S100A8 PE=1 SV=1 - [S10A8_HUMAN]	61.29	1	6	6	419	3.74779e+09	3.3245e+09	3.0096e+09	451.855	38.71	5	156	374.523	38.71	5	132	369.372	61.29	6	131	93	10.8276	7.03467
	Sequence	# PSMs	# Proteins	# Protein Groups	Protein Group Accessions	Modifications	MH+ [Da]	A5: Area	B5: Area	C5: Area	q-Value	PEP	A2	XCorr A2	B2	XCorr B2	C2	XCorr C2	# Missed Cleavages
	KLLETECPQYIR	13	1	1	P05109	C7(Carbamidomethyl)	1549.81	543279073	4.64896e+08	418358337	0	4.238e-08	High	4.92525	High	5.03549	High	5.3781	1
	ALNSIIDVYHK	118	1	1	P05109		1272.7	3.49614e+09	3.07701e+09	2.99071e+09	0	0.001564	High	4.19948	High	3.97849	High	4.03625	0
	LLETECPQYIR	280	1	1	P05109	C6(Carbamidomethyl)	1421.72	7203959552	6431589312	5619738272	0	0.0006834	High	4.16965	High	4.22376	High	4.17155	0
	LLETECPQYIRK	3	1	1	P05109	C6(Carbamidomethyl)	1549.81	8.86066e+06	8.24484e+06	7.0886e+06	0	0.0006436	High	4.12666	High	4.18475	High	3.92001	1
	GNFHAVYRDDLK	4	1	1	P05109		1434.72	5.36153e+06	4.8736e+06	5.13623e+06	0	0.001921	High	3.86016	High	3.94558	High	3.73089	1
	ELDINTDGAVNFQEFLILVIK	1	1	1	P05109		2391.28	0	0	0	0	7.556e-07					High	2.62608	0
P27482	Calmodulin-like protein 3 OS=Homo sapiens OX=9606 GN=CALML3 PE=1 SV=2 - [CALL3_HUMAN]	60.4	1	7	7	57	1.87619e+08	1.68538e+08	1.56227e+08	83.2503	60.4	6	18	87.1896	60.4	7	19	92.1431	60.4	7	20	149	16.88	4.42432
	Sequence	# PSMs	# Proteins	# Protein Groups	Protein Group Accessions	Modifications	MH+ [Da]	A5: Area	B5: Area	C5: Area	q-Value	PEP	A2	XCorr A2	B2	XCorr B2	C2	XCorr C2	# Missed Cleavages
	AADTDGDGQVNYEEFVR	14	1	1	P27482		1885.83	9.89653e+07	8.29808e+07	8.07192e+07	0	7.355e-09	High	6.42961	High	6.22773	High	6.48552	0
	VFDKDGNGFVSAAELR	9	1	1	P27482		1724.87	1.30296e+08	1.17022e+08	1.14503e+08	0	4.997e-06	High	5.1676	High	4.96362	High	5.50082	1
	DGNGTVDFPEFLGMMAR	9	1	1	P27482	M14(Oxidation); M15(Oxidation)	1888.83	8.34003e+06	9.16622e+06	9.28153e+06	0	4.331e-06	High	5.1567	High	4.60593	High	5.11256	0
	LSDEEVDEMIR	6	1	1	P27482	M9(Oxidation)	1351.61	6.00075e+07	5.67911e+07	5.91032e+07	0	5.547e-05	High	4.11011	High	3.96623	High	4.25827	0
	SLGQNPTEAELR	14	1	1	P27482		1314.67	3.33594e+08	305610410	2.73459e+08	0	0.001581	High	3.98121	High	3.75265	High	3.94448	0
	EAFSLFDKDGDGCITTR	3	1	1	P27482	C13(Carbamidomethyl)	1931.89	4.18182e+07	3.88141e+07	3.78782e+07	0	0.001284	High	3.6277	High	3.61127	High	3.34989	1
	DGNGFVSAAELR	2	1	1	P27482		1235.61	0	2.88747e+07	2.6709e+07	0	8.178e-07			High	3.9328	High	3.73856	0
P07737	Profilin-1 OS=Homo sapiens OX=9606 GN=PFN1 PE=1 SV=2 - [PROF1_HUMAN]	56.43	1	6	6	26	7.64734e+07	6.24095e+07	6.32003e+07	33.9272	45	5	9	30.254	56.43	6	8	39.4014	47.86	5	9	140	15.0446	8.26514
	Sequence	# PSMs	# Proteins	# Protein Groups	Protein Group Accessions	Modifications	MH+ [Da]	A5: Area	B5: Area	C5: Area	q-Value	PEP	A2	XCorr A2	B2	XCorr B2	C2	XCorr C2	# Missed Cleavages
	SSFYVNGLTLGGQK	8	1	1	P07737		1470.76	5.16981e+07	4.27181e+07	4.02117e+07	0	3.942e-06	High	5.08297	High	5.12156	High	5.28336	0
	DSLLQDGEFSMDLR	6	1	1	P07737	M11(Oxidation)	1641.75	4.51682e+06	4.05592e+06	4.16828e+06	0	5.275e-07	High	4.43589	High	4.45895	High	4.43843	0
	STGGAPTFNVTVTK	3	1	1	P07737		1379.72	1.55518e+08	1.40144e+08	1.45221e+08	0	1.948e-06	High	3.91601	High	3.95279	High	4.33573	0
	DSPSVWAAVPGK	3	1	1	P07737		1213.63	2.22041e+07	2.99177e+06	0	0	0.01331	High	3.89239	High	3.47472			0
	CYEMASHLR	3	1	1	P07737	C1(Carbamidomethyl)	1166.51	5.56543e+06	4.36606e+06	3.32617e+06	0	0.002168	High	1.86331	High	1.83682	High	2.17978	0
	TFVNITPAEVGVLVGK	3	1	1	P07737		1643.94	0	0	0	0	3.741e-06			High	4.41236	High	5.07104	0
P05387	Large ribosomal subunit protein P2 OS=Homo sapiens OX=9606 GN=RPLP2 PE=1 SV=1 - [RLA2_HUMAN]	55.65	1	3	3	8	1.07816e+07	2.00017e+07	1.24258e+07		0			14.6804	39.13	2	3	23.2901	55.65	3	5	115	11.6578	4.53857
	Sequence	# PSMs	# Proteins	# Protein Groups	Protein Group Accessions	Modifications	MH+ [Da]	A5: Area	B5: Area	C5: Area	q-Value	PEP	A2	XCorr A2	B2	XCorr B2	C2	XCorr C2	# Missed Cleavages
	LASVPAGGAVAVSAAPGSAAPAAGSAPAAAEEK	2	1	1	P05387		2774.45	0	9.50803e+06	9.23463e+06	0	6.856e-06			High	5.93155	High	6.13571	0
	NIEDVIAQGIGK	4	1	1	P05387		1256.69	0	3.04953e+07	2.65259e+07	0	3.31e-05			High	4.62005	High	4.37851	0
	YVASYLLAALGGNSSPSAK	2	1	1	P05387		1868.98	0	0	1.51687e+06	0	3.273e-08					High	5.58859	0
P22531	Small proline-rich protein 2E OS=Homo sapiens OX=9606 GN=SPRR2E PE=2 SV=2 - [SPR2E_HUMAN]	54.17	1	3	3	63	7.73774e+07	6.08417e+07	7.11302e+07	66.8702	54.17	3	21	71.8531	54.17	3	22	63.4713	54.17	3	20	72	7.84959	8.30908
	Sequence	# PSMs	# Proteins	# Protein Groups	Protein Group Accessions	Modifications	MH+ [Da]	A5: Area	B5: Area	C5: Area	q-Value	PEP	A2	XCorr A2	B2	XCorr B2	C2	XCorr C2	# Missed Cleavages
	CPQPCPPQQCQQK	26	1	1	P22531	C1(Carbamidomethyl); C5(Carbamidomethyl); C10(Carbamidomethyl)	1655.71	48152419	1.94931e+07	31140700	0	3.697e-10	High	4.04593	High	4.18623	High	4.11147	0
	CPPVTPSPPCQPK	14	1	1	P22531	C1(Carbamidomethyl); C10(Carbamidomethyl)	1464.7	3.47139e+07	2.42686e+07	2.70701e+07	0	0.0009602	High	3.97894	High	4.04414	High	3.76027	0
	QPCQPPPVCPTPK	23	1	1	P22531	C3(Carbamidomethyl); C9(Carbamidomethyl)	1505.73	1.49266e+08	138763341	1.5518e+08	0	0.0002224	High	2.86801	High	2.88815	High	2.75343	0
P04075	Fructose-bisphosphate aldolase A OS=Homo sapiens OX=9606 GN=ALDOA PE=1 SV=2 - [ALDOA_HUMAN]	53.85	1	12	12	121	2.59072e+08	2.244e+08	2.30663e+08	162.495	53.57	11	39	168.626	53.57	11	38	188.103	53.85	12	44	364	39.3953	8.08936
	Sequence	# PSMs	# Proteins	# Protein Groups	Protein Group Accessions	Modifications	MH+ [Da]	A5: Area	B5: Area	C5: Area	q-Value	PEP	A2	XCorr A2	B2	XCorr B2	C2	XCorr C2	# Missed Cleavages
	IGEHTPSALAIMENANVLAR	12	1	1	P04075	M12(Oxidation)	2123.1	6.57236e+07	5.97948e+07	5.50368e+07	0	1.308e-07	High	6.72475	High	6.90571	High	7.10005	0
	YTPSGQAGAAASESLFVSNHAY	25	1	1	P04075		2228.04	2.79034e+07	2.97167e+07	2.21134e+07	0	2.394e-14	High	6.3424	High	6.47541	High	6.2405	0
	GVVPLAGTNGETTTQGLDGLSER	11	1	1	P04075		2272.15	91273283	73312159	6.74179e+07	0	1.188e-08	High	6.03551	High	6.06019	High	6.17591	0
	GILAADESTGSIAK	12	1	1	P04075		1332.7	2.88075e+08	2.50595e+08	2.29063e+08	0	0.0008683	High	4.91363	High	5.05949	High	4.87868	0
	LQSIGTENTEENR	6	1	1	P04075		1490.71	2.34626e+07	1.92254e+07	2.01642e+07	0	1.258e-05	High	4.39841	High	4.5465	High	4.40997	0
	FSHEEIAMATVTALR	11	1	1	P04075	M8(Oxidation)	1691.85	5.98558e+07	5.09844e+07	6.91721e+07	0	1.246e-06	High	4.05877	High	4.41781	High	4.48814	0
	ALSDHHIYLEGTLLKPNMVTPGHACTQK	4	1	1	P04075	M18(Oxidation); C25(Carbamidomethyl)	3147.59	2.99226e+07	3.04351e+07	31451467	0	0.001456	High	3.80354	High	2.83287	High	3.15859	0
	YASICQQNGIVPIVEPEILPDGDHDLKR	10	1	1	P04075	C5(Carbamidomethyl)	3176.62	2.10551e+07	1.71244e+07	1.59138e+07	0	0.00635	High	3.71305	High	3.33135	High	3.77661	1
	ADDGRPFPQVIK	12	1	1	P04075		1342.72	2.83827e+08	2.4449e+08	2.29093e+08	0	6.612e-06	High	3.20417	High	2.85795	High	2.92771	0
	QLLLTADDR	12	1	1	P04075		1044.57	127406644	107722816	107953496	0	0.001586	High	2.84329	High	2.80262	High	2.91552	0
	ALANSLACQGK	5	1	1	P04075	C8(Carbamidomethyl)	1132.58	2.05313e+08	1.78115e+08	1.69293e+08	0.002	0.02433	High	3.57891	High	3.78148	High	3.67275	0
	LQSIGTENTEENRR	1	1	1	P04075		1646.81	0	0	233831511	0.009	0.1276					High	1.39936	1
P02768	Albumin OS=Homo sapiens OX=9606 GN=ALB PE=1 SV=2 - [ALBU_HUMAN]	53.53	1	33	33	1088	1.93704e+09	1.653e+09	1.54687e+09	1210.82	53.53	33	353	1232.04	53.53	33	363	1269.18	53.53	33	372	609	69.3215	6.27783
	Sequence	# PSMs	# Proteins	# Protein Groups	Protein Group Accessions	Modifications	MH+ [Da]	A5: Area	B5: Area	C5: Area	q-Value	PEP	A2	XCorr A2	B2	XCorr B2	C2	XCorr C2	# Missed Cleavages
	ADDKETCFAEEGKK	19	1	1	P02768	C7(Carbamidomethyl)	1627.74	157243399	5.86941e+07	102742454	0	3.744e-05	High	6.27894	High	3.4924	High	5.32734	2
	VHTECCHGDLLECADDR	26	1	1	P02768	C5(Carbamidomethyl); C6(Carbamidomethyl); C13(Carbamidomethyl)	2086.85	1.2021e+09	1.00441e+09	8.99562e+08	0	3.554e-07	High	6.02745	High	5.53934	High	5.41656	0
	VHTECCHGDLLECADDRADLAK	11	1	1	P02768	C5(Carbamidomethyl); C6(Carbamidomethyl); C13(Carbamidomethyl)	2585.13	1.86809e+08	1.61815e+08	1.22984e+08	0	5.691e-10	High	5.44004	High	5.99104	High	4.99618	1
	KVPQVSTPTLVEVSR	17	1	1	P02768		1639.94	1.80195e+09	1.6326e+09	1.42126e+09	0	5.477e-07	High	5.38289	High	5.48428	High	6.1613	1
	QNCELFEQLGEYK	69	1	1	P02768	C3(Carbamidomethyl)	1657.76	8.05323e+08	6.77884e+08	6.10584e+08	0	1.089e-09	High	5.27153	High	5.37354	High	4.84335	0
	VFDEFKPLVEEPQNLIK	201	1	1	P02768		2045.1	1.52671e+08	1.47272e+08	1.23152e+08	0	1.134e-11	High	5.18228	High	5.47286	High	5.4248	0
	LVRPEVDVMCTAFHDNEETFLKK	5	1	1	P02768	C10(Carbamidomethyl)	2778.37	0	1.15933e+07	0	0	2.002e-06	High	5.0842	High	5.13823	High	4.85318	1
	RHPDYSVVLLLR	13	1	1	P02768		1467.85	3.3966e+07	3.66491e+07	3.3601e+07	0	1.987e-05	High	5.03867	High	4.96498	High	4.99719	1
	RPCFSALEVDETYVPK	56	1	1	P02768	C3(Carbamidomethyl)	1910.94	1.09462e+09	9.67894e+08	8.02486e+08	0	2.501e-05	High	5.01191	High	4.64129	High	4.6586	0
	LVRPEVDVMCTAFHDNEETFLKK	29	1	1	P02768	M9(Oxidation); C10(Carbamidomethyl)	2794.36	4.69681e+08	4.52816e+08	422970733	0	9.66e-07	High	4.80167	High	5.15653	High	5.3526	1
	NECFLQHKDDNPNLPR	5	1	1	P02768	C3(Carbamidomethyl)	1996.93	2.90778e+07	2.53931e+07	2.31211e+07	0	5.072e-07	High	4.75828	High	4.93842	High	5.04836	1
	ADDKETCFAEEGK	3	1	1	P02768	C7(Carbamidomethyl)	1499.64	6.03077e+07	8.00719e+07	6.80115e+07	0	4.538e-05	High	4.75028	High	4.64972	High	4.73971	1
	TCVADESAENCDK	36	1	1	P02768	C2(Carbamidomethyl); C11(Carbamidomethyl)	1498.58	3.33756e+07	45518048	622144	0	1.021e-09	High	4.73243	High	4.81667	High	4.80963	0
	LVRPEVDVMCTAFHDNEETFLK	16	1	1	P02768	M9(Oxidation); C10(Carbamidomethyl)	2666.27	72077560	6.98592e+07	6.90619e+07	0	1.326e-08	High	4.66158	High	4.91495	High	4.58138	0
	AVMDDFAAFVEK	66	1	1	P02768	M3(Oxidation)	1358.63	3.90265e+08	421952266	3.3879e+08	0	2.402e-05	High	4.6542	High	4.5217	High	4.34464	0
	KQTALVELVK	14	1	1	P02768		1128.7	2.35975e+08	1.97861e+08	1.90636e+08	0	4.18e-05	High	4.58545	High	4.21851	High	4.29397	1
	HPYFYAPELLFFAK	51	1	1	P02768		1742.9	0	339453	259559	0	8.172e-08	High	4.39841	High	4.93907	High	4.44328	0
	YICENQDSISSK	48	1	1	P02768	C3(Carbamidomethyl)	1443.65	1.25002e+09	1.13556e+09	1.14566e+09	0	0.0002604	High	4.39134	High	4.32657	High	4.42124	0
	LKECCEKPLLEK	41	1	1	P02768	C4(Carbamidomethyl); C5(Carbamidomethyl)	1546.8	1670039392	5.32446e+08	7.38991e+08	0	0.005657	High	4.33212	High	4.15488	High	4.25489	1
	CCAAADPHECYAK	29	1	1	P02768	C1(Carbamidomethyl); C2(Carbamidomethyl); C10(Carbamidomethyl)	1552.6	162680208	1157868982	376426571	0	2.686e-08	High	4.30206	High	4.34266	High	4.30509	0
	AVMDDFAAFVEK	31	1	1	P02768		1342.64	1.31461e+08	9.47258e+07	6.63079e+07	0	1.849e-06	High	4.238	High	4.1593	High	4.16497	0
	AAFTECCQAADK	27	1	1	P02768	C6(Carbamidomethyl); C7(Carbamidomethyl)	1371.57	1.34712e+09	1.17524e+09	1.22897e+09	0	0.0001408	High	4.13089	High	4.173	High	4.0543	0
	FKDLGEENFK	25	1	1	P02768		1226.61	1.29449e+09	1109337098	1019457269	0	0.01963	High	3.94725	High	4.3703	High	3.96245	1
	CCTESLVNR	22	1	1	P02768	C1(Carbamidomethyl); C2(Carbamidomethyl)	1138.5	1076239152	999620480	1084140828	0	0.0008122	High	3.77461	High	3.76172	High	3.69981	0
	LVNEVTEFAK	29	1	1	P02768		1149.62	2339127302	2151178247	1990396687	0	0.0003518	High	3.73961	High	3.79914	High	3.83228	0
	ETYGEMADCCAK	6	1	1	P02768	C9(Carbamidomethyl); C10(Carbamidomethyl)	1434.54	1.19391e+08	9.9693e+07	8.48994e+07	0	3.208e-06	High	3.70927	High	3.58515	High	3.93717	0
	VPQVSTPTLVEVSR	11	1	1	P02768		1511.85	1.34078e+08	1.15414e+08	1.11209e+08	0	2.655e-06	High	3.68258	High	3.8476	High	3.89671	0
	LVAASQAALGL	13	1	1	P02768		1013.6	2.08364e+08	1.83558e+08	1.86788e+08	0	6.63e-06	High	3.57843	High	3.68462	High	3.72069	0
	ETYGEMADCCAK	60	1	1	P02768	M6(Oxidation); C9(Carbamidomethyl); C10(Carbamidomethyl)	1450.53	924240904	2.0256e+08	895054542	0	0.001223	High	3.3225	High	3.59432	High	3.53388	0
	RHPYFYAPELLFFAK	23	1	1	P02768		1899	0	153141	183004	0	0.000242	High	3.31432	High	4.02244	High	3.79039	1
	QEPERNECFLQHKDDNPNLPR	6	1	1	P02768	C8(Carbamidomethyl)	2636.23	7.38497e+07	5.82332e+07	5.58656e+07	0	0.001277	High	3.19894	High	3.31429	High	3.70077	2
	ECCEKPLLEK	12	1	1	P02768	C2(Carbamidomethyl); C3(Carbamidomethyl)	1305.62	1.63634e+08	1.37372e+08	1.27243e+08	0	0.01079	High	3.00389	High	2.88355	High	2.65959	0
	DVFLGMFLYEYAR	7	1	1	P02768	M6(Oxidation)	1639.8	0	180525	278410	0	0.002425	High	2.99798	High	3.38016	High	3.20871	0
	SLHTLFGDK	21	1	1	P02768		1017.54	218565732	1.76697e+08	1.44089e+08	0	0.003061	High	2.75277	High	2.96841	High	2.94666	0
	QEPERNECFLQHK	18	1	1	P02768	C8(Carbamidomethyl)	1714.81	5.19075e+08	6.02066e+08	4.26072e+08	0	0.003268	High	2.23287	High	2.18513	High	2.03172	1
	QTALVELVK	22	1	1	P02768		1000.61	9.30511e+08	7.9227e+08	7.32891e+08	0.001	0.005616	High	2.30791	High	2.19474	High	2.61263	0
P04083	Annexin A1 OS=Homo sapiens OX=9606 GN=ANXA1 PE=1 SV=2 - [ANXA1_HUMAN]	53.47	1	17	17	447	1.95814e+09	1.70888e+09	1.59048e+09	570.33	53.47	17	140	590.046	53.47	17	154	605.589	53.47	17	153	346	38.69	7.02002
	Sequence	# PSMs	# Proteins	# Protein Groups	Protein Group Accessions	Modifications	MH+ [Da]	A5: Area	B5: Area	C5: Area	q-Value	PEP	A2	XCorr A2	B2	XCorr B2	C2	XCorr C2	# Missed Cleavages
	AAYLQETGKPLDETLKK	20	1	1	P04083		1905.04	2016638625	1.69218e+09	1.54393e+09	0	0.0001026	High	6.27334	High	5.69542	High	5.79117	1
	QAWFIENEEQEYVQTVK	10	1	1	P04083		2141.03	12911621	3.726e+06	7.18428e+06	0	1.062e-06	High	6.03159	High	5.84059	High	4.29214	0
	SEDFGVNEDLADSDAR	11	1	1	P04083		1739.74	5.09691e+08	4.92918e+08	4.6554e+08	0	4.613e-12	High	5.94721	High	6.07589	High	5.89134	0
	GGPGSAVSPYPTFNPSSDVAALHK	63	1	1	P04083		2356.17	1587580504	1319264001	1.22465e+09	0	5.985e-07	High	5.82737	High	5.48939	High	5.8347	0
	KGTDVNVFNTILTTR	21	1	1	P04083		1678.92	1.6238e+08	1.32401e+08	1.23108e+08	0	1.519e-05	High	5.65113	High	5.27567	High	5.43987	1
	MYGISLCQAILDETK	25	1	1	P04083	M1(Oxidation); C7(Carbamidomethyl)	1757.85	3.10389e+06	4334000	3.05347e+06	0	1.85e-12	High	5.5888	High	5.68083	High	5.45626	0
	AAYLQETGKPLDETLK	15	1	1	P04083		1776.94	2.46973e+08	2.17281e+08	1.97177e+08	0	5.003e-07	High	5.38203	High	5.66497	High	5.71524	0
	GTDVNVFNTILTTR	67	1	1	P04083		1550.82	3.58755e+08	3.58822e+08	3.55807e+08	0	1.079e-06	High	5.2444	High	5.21773	High	5.43906	0
	GLGTDEDTLIEILASR	38	1	1	P04083		1702.89	2069665	2.86784e+06	2.22126e+06	0	1.036e-09	High	5.19691	High	5.33852	High	5.39186	0
	GVDEATIIDILTK	43	1	1	P04083		1387.77	6.66967e+07	6.57236e+07	6.8059e+07	0	1.947e-09	High	5.08557	High	5.3725	High	5.49388	0
	MYGISLCQAILDETK	13	1	1	P04083	C7(Carbamidomethyl)	1741.86	1.66206e+06	905388	0	0	6.31e-11	High	5.05139	High	5.24657	High	5.0335	0
	TPAQFDADELR	25	1	1	P04083		1262.61	2.27022e+09	2001177360	1.96485e+09	0	0.0003311	High	4.45155	High	4.22931	High	4.21769	0
	MYGISLCQAILDETKGDYEK	17	1	1	P04083	M1(Oxidation); C7(Carbamidomethyl)	2350.1	1.9992e+06	2137454	1.17159e+06	0	1.975e-07	High	4.35636	High	4.50752	High	4.53858	1
	GDRSEDFGVNEDLADSDAR	3	1	1	P04083		2067.89	7.32553e+06	6.11199e+06	5.49486e+06	0	4.725e-08	High	4.23118	High	4.28394	High	4.67005	1
	DITSDTSGDFR	19	1	1	P04083		1213.54	1.52164e+09	1433279913	1.26264e+09	0	0.0002016	High	4.05112	High	4.02206	High	4.10845	0
	CATSKPAFFAEK	15	1	1	P04083	C1(Carbamidomethyl)	1356.67	8.09781e+08	6.16675e+08	7.296e+08	0	3.469e-06	High	3.60002	High	3.98079	High	4.10655	0
	SEIDMNDIK	9	1	1	P04083		1064.5	1.81317e+08	1.04041e+08	7.44737e+07	0	0.008048	High	3.00113	High	2.80577	High	2.67791	0
	SEIDMNDIK	22	1	1	P04083	M5(Oxidation)	1080.49	7.04879e+08	6.88083e+08	7.18849e+08	0	0.002519	High	2.95419	High	2.95731	High	2.87075	0
	GVDEATIIDILTKR	10	1	1	P04083		1543.87	1.04578e+07	1.00692e+07	9.39939e+06	0	0.001282	High	2.15737	High	2.09656	High	2.16619	1
	MYGISLCQAILDETKGDYEK	1	1	1	P04083	C7(Carbamidomethyl)	2334.11	0	0	0	0.007	0.08511					High	2.8969	1
P02788	Lactotransferrin OS=Homo sapiens OX=9606 GN=LTF PE=1 SV=6 - [TRFL_HUMAN]	52.39	1	32	32	404	5.3019e+08	3.97406e+08	3.97389e+08	573.95	52.25	31	135	553.34	50.85	30	130	587.22	50.85	30	139	710	78.1319	8.11865
	Sequence	# PSMs	# Proteins	# Protein Groups	Protein Group Accessions	Modifications	MH+ [Da]	A5: Area	B5: Area	C5: Area	q-Value	PEP	A2	XCorr A2	B2	XCorr B2	C2	XCorr C2	# Missed Cleavages
	DVTVLQNTDGNNNEAWAK	3	1	1	P02788		1988.94	6720946	3.53671e+06	2.15378e+06	0	3.245e-06	High	6.30804	High	5.3548	High	5.4133	0
	DSPIQCIQAIAENR	49	1	1	P02788	C6(Carbamidomethyl)	1614.8	8.89323e+07	8.59791e+07	7.79208e+07	0	1.082e-05	High	6.0393	High	5.74753	High	6.02869	0
	GEADAMSLDGGYVYTAGK	16	1	1	P02788	M6(Oxidation)	1820.81	1.65262e+08	1.50678e+08	1.53974e+08	0	2.012e-08	High	6.03106	High	5.88419	High	6.32242	0
	CAFSSQEPYFSYSGAFK	21	1	1	P02788	C1(Carbamidomethyl)	1975.86	2.04494e+07	2.12131e+07	19054426	0	5.298e-10	High	5.85696	High	5.54724	High	6.02546	0
	SNLCALCIGDEQGENK	18	1	1	P02788	C4(Carbamidomethyl); C7(Carbamidomethyl)	1807.8	2.29092e+08	2.18097e+08	1.80637e+08	0	1.8e-07	High	5.69657	High	5.44163	High	5.81343	0
	KGGSFQLNELQGLK	18	1	1	P02788		1518.83	1.9801e+08	1.69632e+08	1.64621e+08	0	3.937e-06	High	5.67654	High	5.71969	High	5.5823	1
	SQQSSDPDPNCVDRPVEGYLAVAVVR	3	1	1	P02788	C11(Carbamidomethyl)	2858.38	1.56323e+07	1.64224e+07	1.53474e+07	0	2.199e-05	High	5.37085	High	4.20516	High	5.12901	0
	LADFALLCLDGK	12	1	1	P02788	C8(Carbamidomethyl)	1335.7	5.75585e+07	5.42038e+07	4.91887e+07	0	2.067e-05	High	5.32593	High	5.22364	High	5.11371	0
	CSTSPLLEACEFLR	38	1	1	P02788	C1(Carbamidomethyl); C10(Carbamidomethyl)	1682.79	6.30248e+07	6.39171e+07	5.69175e+07	0	3.884e-08	High	5.32245	High	5.40743	High	5.41728	0
	FDEYFSQSCAPGSDPR	23	1	1	P02788	C9(Carbamidomethyl)	1862.77	2.00898e+08	1.87011e+08	173937589	0	2.397e-12	High	5.21903	High	5.50467	High	5.2348	0
	CLAENAGDVAFVK	13	1	1	P02788	C1(Carbamidomethyl)	1393.68	3.87379e+08	3.11555e+08	3.07225e+08	0	2.706e-05	High	5.08576	High	4.90215	High	4.76898	0
	SCHLAMAPNHAVVSR	18	1	1	P02788	C2(Carbamidomethyl); M6(Oxidation)	1665.8	647689760	3.86178e+07	453541280	0	0.000468	High	4.97151	High	4.74955	High	4.0115	0
	NGSDCPDKFCLFQSETK	5	1	1	P02788	C5(Carbamidomethyl); C10(Carbamidomethyl)	2032.87	1.25323e+07	8.77816e+06	7.27542e+06	0	0.005346	High	4.89764	High	4.82919	High	4.60471	1
	YLGPQYVAGITNLK	17	1	1	P02788		1536.85	1.43132e+08	1.36229e+08	1.20966e+08	0	5.424e-09	High	4.8416	High	5.20992	High	5.18056	0
	FFSASCVPGADKGQFPNLCR	19	1	1	P02788	C6(Carbamidomethyl); C19(Carbamidomethyl)	2258.05	8.63925e+07	7.72652e+07	58356170	0	0.0009982	High	4.81663	High	3.96029	High	4.26969	1
	NLLFNDNTECLAR	16	1	1	P02788	C10(Carbamidomethyl)	1579.76	4.50223e+08	3.90919e+08	3.46814e+08	0	4.992e-05	High	4.52161	High	4.32824	High	4.35112	0
	GGSFQLNELQGLK	6	1	1	P02788		1390.74	1.66295e+08	1.33483e+08	1.28781e+08	0	0.003399	High	4.36133	High	4.20844	High	4.125	0
	ESTVFEDLSDEAER	11	1	1	P02788		1626.72	30209539	2.62356e+07	2.48381e+07	0	1.822e-07	High	4.16779	High	4.47147	High	4.09649	0
	VVWCAVGEQELR	9	1	1	P02788	C4(Carbamidomethyl)	1445.73	6.04569e+07	3.60184e+07	2.40611e+07	0	0.000393	High	3.96418	High	3.77382	High	3.8464	0
	DGAGDVAFIR	7	1	1	P02788		1020.51	478073664	397037149	368768964	0	0.000927	High	3.96174	High	3.60323	High	4.06835	0
	RSDTSLTWNSVK	2	1	1	P02788		1393.71	6.95321e+06	4.74737e+06	0	0	0.001058	High	3.95189	High	3.98183			1
	DEYELLCPDNTR	10	1	1	P02788	C7(Carbamidomethyl)	1524.67	4.44061e+07	3.77763e+07	3.3652e+07	0	0.0009001	High	3.94703	High	4.41972	High	4.0489	0
	SDTSLTWNSVK	5	1	1	P02788		1237.61	3.07083e+07	1.61089e+07	1.21571e+07	0	9.658e-05	High	3.72108	High	3.88753	High	3.64661	0
	CGLVPVLAENYK	11	1	1	P02788	C1(Carbamidomethyl)	1362.71	3.86124e+08	3.52561e+08	3.22063e+08	0	2.84e-05	High	3.7134	High	4.01512	High	3.70256	0
	FFSASCVPGADK	13	1	1	P02788	C6(Carbamidomethyl)	1285.6	4.64806e+08	4.04262e+08	3.69857e+08	0	4.937e-05	High	3.53966	High	3.81153	High	3.58749	0
	LRPVAAEVYGTER	8	1	1	P02788		1460.79	373495708	3.19226e+08	286504259	0	0.0009082	High	3.48719	High	3.66299	High	3.56487	0
	EDAIWNLLR	6	1	1	P02788		1129.6	3.85696e+06	2.16863e+06	1.05773e+06	0	0.00019	High	3.24287	High	3.4899	High	3.1136	0
	FCLFQSETK	9	1	1	P02788	C2(Carbamidomethyl)	1159.55	1.05538e+08	9.58472e+07	8.50701e+07	0	0.0008227	High	3.24284	High	3.31753	High	3.07206	0
	VRGPPVSCIK	1	1	1	P02788	C8(Carbamidomethyl)	1112.63	1.8898e+07	0	0	0	0.009814	High	2.60274					1
	YLGPQYVAGITNLKK	4	1	1	P02788		1664.94	8.69727e+07	7.79441e+07	7.58334e+07	0	0.0002881	High	1.93272	High	1.70896	High	2.28703	1
	YYGYTGAFR	12	1	1	P02788		1097.51	0	91196.2	2.00153e+06	0.002	0.02161	High	2.19346	High	1.90461	High	2.18944	0
	LADFALLCLDGKR	1	1	1	P02788	C8(Carbamidomethyl)	1491.8	0	0	2.96117e+06	0.006	0.077					High	1.83066	1
P62937	Peptidyl-prolyl cis-trans isomerase A OS=Homo sapiens OX=9606 GN=PPIA PE=1 SV=2 - [PPIA_HUMAN]	52.12	1	7	7	41	1.00498e+08	9.66124e+07	6.40757e+07	55.8199	52.12	7	15	56.4282	52.12	7	14	54.2331	41.82	5	12	165	18.0009	7.81104
	Sequence	# PSMs	# Proteins	# Protein Groups	Protein Group Accessions	Modifications	MH+ [Da]	A5: Area	B5: Area	C5: Area	q-Value	PEP	A2	XCorr A2	B2	XCorr B2	C2	XCorr C2	# Missed Cleavages
	HTGPGILSMANAGPNTNGSQFFICTAK	9	1	1	P62937	M9(Oxidation); C24(Carbamidomethyl)	2807.34	1.72864e+07	1.5218e+07	1.2994e+07	0	2.785e-11	High	7.55868	High	8.52524	High	8.75996	0
	HTGPGILSMANAGPNTNGSQFFICTAK	1	1	1	P62937	C24(Carbamidomethyl)	2791.34	2.47459e+06	0	0	0	0.003277	High	5.564					0
	VKEGMNIVEAMER	3	1	1	P62937	M5(Oxidation); M11(Oxidation)	1537.74	3.7842e+07	3.56443e+07	3.51372e+07	0	0.008817	High	4.36431	High	3.62648	High	3.91839	1
	KITIADCGQLE	7	1	1	P62937	C7(Carbamidomethyl)	1247.64	7.28426e+07	64796709	59000795	0	0.001278	High	3.64852	High	3.90527	High	3.92344	1
	VSFELFADK	7	1	1	P62937		1055.54	2.39829e+07	2.28753e+07	2.20958e+07	0	0.003674	High	3.38106	High	3.17035	High	3.3051	0
	FEDENFILK	9	1	1	P62937		1154.58	1.20094e+08	1.06049e+08	9.80893e+07	0	0.001836	High	3.14289	High	3.41988	High	3.15707	0
	IIPGFMCQGGDFTR	1	1	1	P62937	C7(Carbamidomethyl)	1598.75	1.85729e+07	0	0	0	0.007883	High	1.67581					0
	IIPGFMCQGGDFTR	2	1	1	P62937	M6(Oxidation); C7(Carbamidomethyl)	1614.74	1.08556e+08	1.18991e+08	0	0	0.004425	High	0.94543	High	1.0185			0
	VSFELFADKVPK	2	1	1	P62937		1379.76	1.97507e+07	18451898	0	0.002	0.02265	High	1.76869	High	2.21233			1
P07355	Annexin A2 OS=Homo sapiens OX=9606 GN=ANXA2 PE=1 SV=2 - [ANXA2_HUMAN]	51.92	1	18	18	205	4.8681e+08	4.18566e+08	3.93781e+08	280.569	49.26	17	69	268.083	48.67	15	67	269.015	48.38	15	69	339	38.5798	7.75244
	Sequence	# PSMs	# Proteins	# Protein Groups	Protein Group Accessions	Modifications	MH+ [Da]	A5: Area	B5: Area	C5: Area	q-Value	PEP	A2	XCorr A2	B2	XCorr B2	C2	XCorr C2	# Missed Cleavages
	RAEDGSVIDYELIDQDAR	13	1	1	P07355		2064.99	1.20117e+08	1.07285e+08	9.78868e+07	0	2.529e-10	High	6.60346	High	6.86799	High	6.83248	1
	LSLEGDHSTPPSAYGSVK	9	1	1	P07355		1844.92	547444716	4.74945e+08	4.42658e+08	0	4.461e-06	High	6.26334	High	5.12672	High	5.79632	0
	AEDGSVIDYELIDQDAR	13	1	1	P07355		1908.89	2.64986e+07	2.36287e+07	2.33814e+07	0	9.314e-07	High	6.16247	High	5.65605	High	5.98378	0
	GLGTDEDSLIEIICSR	11	1	1	P07355	C14(Carbamidomethyl)	1777.87	1.22031e+06	1.04661e+06	1.15568e+06	0	2.805e-08	High	5.37901	High	5.12337	High	5.64922	0
	GVDEVTIVNILTNR	28	1	1	P07355		1542.85	1.66934e+07	1.60969e+07	1.53457e+07	0	3.625e-11	High	4.82877	High	5.06599	High	5.1978	0
	TDLEKDIISDTSGDFR	1	1	1	P07355		1811.87	1.02794e+06	0	0	0	0.0001863	High	4.74593					1
	TKGVDEVTIVNILTNR	1	1	1	P07355		1772	3.97357e+06	0	0	0	0.007045	High	4.45934					1
	SLYYYIQQDTK	15	1	1	P07355		1421.7	2.35168e+08	2.12291e+08	1.98144e+08	0	0.00133	High	4.28789	High	4.19574	High	4.24843	0
	TPAQYDASELK	21	1	1	P07355		1222.6	524502335	4.414e+08	4.37685e+08	0	7.552e-05	High	4.27839	High	4.39757	High	4.31463	0
	TNQELQEINR	16	1	1	P07355		1244.63	301806145	2.75559e+08	2.98414e+08	0	0.0008195	High	4.20987	High	4.19504	High	4.18128	0
	DIISDTSGDFRK	3	1	1	P07355		1353.67	4.45566e+07	4.05699e+07	3.47138e+07	0	0.009083	High	3.65621	High	3.29093	High	3.4778	1
	SYSPYDMLESIR	19	1	1	P07355	M7(Oxidation)	1476.67	1.56856e+08	157458581	1.48455e+08	0	0.0002569	High	3.54908	High	3.64584	High	4.0701	0
	DALNIETAIK	14	1	1	P07355		1087.6	1.46617e+08	1.35852e+08	1.42179e+08	0	0.002425	High	3.53415	High	3.54439	High	3.66685	0
	TDLEKDIISDTSGDFRK	7	1	1	P07355		1939.97	5.24935e+07	4.5222e+07	3.61173e+07	0	6.75e-07	High	3.38009	High	4.72416	High	3.45551	2
	QDIAFAYQR	12	1	1	P07355		1111.56	388484151	339354503	301000210	0	0.00074	High	3.03108	High	3.22139	High	3.10543	0
	AYTNFDAER	19	1	1	P07355		1086.49	3.08316e+08	1.93561e+08	2.69652e+08	0	0.002993	High	2.82544	High	2.90841	High	2.86635	0
	ALLYLCGGDD	2	1	1	P07355	C6(Carbamidomethyl)	1096.5	0	7.50628e+06	0	0.001	0.04831	High	3.08692	High	2.95659			0
	DLYDAGVKR	1	1	1	P07355		1036.55	0	0	1.29895e+07	0.003	0.03464					High	2.49424	1
P60174	Triosephosphate isomerase OS=Homo sapiens OX=9606 GN=TPI1 PE=1 SV=4 - [TPIS_HUMAN]	51.81	1	11	11	92	1.35675e+08	1.2051e+08	1.12369e+08	140.138	51.41	10	33	126.513	51.81	11	29	128.262	46.18	10	30	249	26.6527	6.90283
	Sequence	# PSMs	# Proteins	# Protein Groups	Protein Group Accessions	Modifications	MH+ [Da]	A5: Area	B5: Area	C5: Area	q-Value	PEP	A2	XCorr A2	B2	XCorr B2	C2	XCorr C2	# Missed Cleavages
	VPADTEVVCAPPTAYIDFAR	15	1	1	P60174	C9(Carbamidomethyl)	2192.07	7.38071e+06	3.54036e+07	3.38068e+07	0	1.88e-16	High	5.78461	High	6.06258	High	5.73287	0
	VTNGAFTGEISPGMIK	10	1	1	P60174	M14(Oxidation)	1637.83	3.80944e+07	21240783	3.1308e+07	0	5.269e-06	High	5.62724	High	5.37519	High	5.3903	0
	RHVFGESDELIGQK	5	1	1	P60174		1614.83	2.23776e+07	2.00014e+07	1.91669e+07	0	2.043e-06	High	5.30243	High	5.62774	High	5.5562	1
	SNVSDAVAQSTR	19	1	1	P60174		1234.61	1.00609e+08	8.703e+07	8.77794e+07	0	3.041e-07	High	4.64883	High	4.63134	High	4.66172	0
	VVLAYEPVWAIGTGK	8	1	1	P60174		1602.89	7.23821e+06	4.17966e+06	2.48627e+06	0	0.0008708	High	4.64607	High	4.63897	High	3.90974	0
	IIYGGSVTGATCK	9	1	1	P60174	C12(Carbamidomethyl)	1326.68	1.87437e+08	1.63553e+08	146602152	0	3.071e-06	High	4.37526	High	4.36572	High	4.43291	0
	HVFGESDELIGQK	12	1	1	P60174		1458.73	64244558	57025120	52888254	0	2.307e-06	High	3.95589	High	4.10283	High	4.57395	0
	IAVAAQNCYK	6	1	1	P60174	C8(Carbamidomethyl)	1137.58	1.18979e+08	1.10946e+08	102724498	0	0.005007	High	3.6776	High	3.67838	High	3.65759	0
	DCGATWVVLGHSER	2	1	1	P60174	C2(Carbamidomethyl)	1586.74	23784600	0	0	0	0.001068	High	3.3857	High	2.77411			0
	QSLGELIGTLNAAK	4	1	1	P60174		1414.79	5.60195e+06	4.29149e+06	3.39566e+06	0	0.009229	High	3.05854	High	2.90628	High	2.90121	0
	KQSLGELIGTLNAAK	2	1	1	P60174		1542.89	0	2.28572e+07	2.10084e+06	0	0.002494			High	3.53401	High	4.35115	1
P69891	Hemoglobin subunit gamma-1 OS=Homo sapiens OX=9606 GN=HBG1 PE=1 SV=3 - [HBG1_HUMAN]	51.7	1	5	6	91	4.50655e+08	2.44043e+08	1.95039e+08	136.574	51.7	6	44	86.3492	51.7	6	24	81.7074	51.7	6	23	147	16.1183	7.1958
	Sequence	# PSMs	# Proteins	# Protein Groups	Protein Group Accessions	Modifications	MH+ [Da]	A5: Area	B5: Area	C5: Area	q-Value	PEP	A2	XCorr A2	B2	XCorr B2	C2	XCorr C2	# Missed Cleavages
	FFDSFGNLSSASAIMGNPK	8	1	1	P69891	M15(Oxidation)	2005.95	4.75725e+06	5.22328e+06	5.2284e+06	0	6.045e-13	High	6.7396	High	6.82092	High	6.25229	0
	VNVEDAGGETLGR	6	1	1	P69891		1316.65	5.53745e+07	5.00819e+07	49249080	0	3.008e-07	High	4.68599	High	4.46162	High	5.06126	0
	GTFAQLSELHCDK	5	1	1	P69891	C11(Carbamidomethyl)	1505.71	4.30154e+07	3.98584e+06	3.11551e+07	0	3.164e-06	High	4.20388	High	4.25951	High	4.06537	0
	MVTAVASALSSR	6	1	1	P69891	M1(Oxidation)	1208.63	1.55851e+07	1.37317e+07	1.34301e+07	0	3.334e-07	High	3.8711	High	3.99635	High	4.02361	0
	LLVVYPWTQR	60	3	3	P68871;P02042;P69891		1274.73	1253573576	662723890	504712502	0	1.327e-05	High	3.20288	High	3.14895	High	3.37611	0
	LHVDPENFK	6	1	1	P69891		1098.56	2.25432e+07	1.93234e+07	19080804	0	0.002025	High	3.15279	High	3.47451	High	3.38409	0
P35321	Cornifin-A OS=Homo sapiens OX=9606 GN=SPRR1A PE=1 SV=2 - [SPR1A_HUMAN]	51.69	1	2	3	95	3.13526e+08	2.55401e+08	2.5078e+08	107.32	51.69	3	31	103.592	51.69	3	29	120.214	51.69	3	35	89	9.87088	8.48486
	Sequence	# PSMs	# Proteins	# Protein Groups	Protein Group Accessions	Modifications	MH+ [Da]	A5: Area	B5: Area	C5: Area	q-Value	PEP	A2	XCorr A2	B2	XCorr B2	C2	XCorr C2	# Missed Cleavages
	VPEPCPSTVTPAPAQQK	20	1	1	P35321	C5(Carbamidomethyl)	1806.91	3.07744e+08	2.53599e+08	243686325	0	1.726e-06	High	5.61434	High	5.46444	High	5.5091	0
	QPCQPPPQEPCIPK	32	2	2	P35321;P22528	C3(Carbamidomethyl); C11(Carbamidomethyl)	1675.8	4.86714e+08	4.25381e+08	4.1462e+08	0	7.965e-11	High	5.12499	High	5.61667	High	5.24045	0
	QPCTPPPQPQQQQVK	43	1	1	P35321	C3(Carbamidomethyl)	1760.88	146119696	8.72232e+07	9.4033e+07	0	0.0001469	High	3.59563	High	3.28217	High	3.65116	0
P22528	Cornifin-B OS=Homo sapiens OX=9606 GN=SPRR1B PE=1 SV=2 - [SPR1B_HUMAN]	51.69	1	2	3	61	2.1585e+08	1.92242e+08	1.86216e+08	89.0496	51.69	3	22	84.8107	51.69	3	20	77.6825	51.69	3	19	89	9.88093	8.48486
	Sequence	# PSMs	# Proteins	# Protein Groups	Protein Group Accessions	Modifications	MH+ [Da]	A5: Area	B5: Area	C5: Area	q-Value	PEP	A2	XCorr A2	B2	XCorr B2	C2	XCorr C2	# Missed Cleavages
	VPEPCPSIVTPAPAQQK	11	1	1	P22528	C5(Carbamidomethyl)	1818.95	1.17977e+08	1.0952e+08	1.06072e+08	0	1.512e-06	High	5.95486	High	5.73101	High	5.5216	0
	QPCTPPPQLQQQQVK	18	1	1	P22528	C3(Carbamidomethyl)	1776.91	4.28581e+07	4.18264e+07	3.79562e+07	0	4.019e-05	High	5.93024	High	5.71784	High	5.67628	0
	QPCQPPPQEPCIPK	32	2	2	P35321;P22528	C3(Carbamidomethyl); C11(Carbamidomethyl)	1675.8	4.86714e+08	4.25381e+08	4.1462e+08	0	7.965e-11	High	5.12499	High	5.61667	High	5.24045	0
P0DOX7	Immunoglobulin kappa light chain OS=Homo sapiens OX=9606 PE=1 SV=1 - [IGK_HUMAN]	48.6	1	2	6	353	2893639530	2.65802e+09	2.45404e+09	442.96	48.6	6	130	393.729	48.6	6	106	425.238	48.6	6	117	214	23.3644	7.1665
	Sequence	# PSMs	# Proteins	# Protein Groups	Protein Group Accessions	Modifications	MH+ [Da]	A5: Area	B5: Area	C5: Area	q-Value	PEP	A2	XCorr A2	B2	XCorr B2	C2	XCorr C2	# Missed Cleavages
	VDNALQSGNSQESVTEQDSK	34	2	2	P01834;P0DOX7		2135.97	1.2324e+09	1151282297	1.17456e+09	0	4.898e-11	High	6.40509	High	6.83727	High	6.79199	0
	VYACEVTHQGLSSPVTK	141	2	2	P01834;P0DOX7	C4(Carbamidomethyl)	1875.93	7.26581e+09	6.65941e+09	6.05365e+09	0	3.375e-07	High	6.33237	High	6.06428	High	6.36511	0
	DIQMTQSPSTLSASVGDR	11	1	1	P0DOX7	M4(Oxidation)	1908.9	3.60354e+07	3.52911e+07	3.62973e+07	0	2.502e-11	High	5.62987	High	6.22595	High	6.23167	0
	SGTASVVCLLNNFYPR	118	2	2	P01834;P0DOX7	C8(Carbamidomethyl)	1797.9	5.29557e+07	5.43211e+07	5.10514e+07	0	2.195e-09	High	5.39277	High	5.64756	High	5.4978	0
	DIQMTQSPSTLSASVGDR	4	1	1	P0DOX7		1892.9	8.3704e+06	5.30812e+06	3.8187e+06	0	1.035e-08	High	5.31291	High	5.58269	High	5.71852	0
	DSTYSLSSTLTLSK	21	2	2	P01834;P0DOX7		1502.77	1.82707e+08	1.63367e+08	1.33905e+08	0	0.001838	High	4.63779	High	4.66489	High	4.62632	0
	GTVAAPSVFIFPPSDEQLK	24	1	1	P0DOX7		2003.05	1.31828e+07	8.21343e+06	5.19412e+06	0	0.0001038	High	4.18659	High	4.20337	High	3.87806	0
Q9UBC9	Small proline-rich protein 3 OS=Homo sapiens OX=9606 GN=SPRR3 PE=1 SV=2 - [SPRR3_HUMAN]	47.34	1	6	6	100	5.93079e+08	5.2141e+08	4.78142e+08	128.3	42.6	5	33	127.155	47.34	6	33	134.791	47.34	6	34	169	18.1422	8.57275
	Sequence	# PSMs	# Proteins	# Protein Groups	Protein Group Accessions	Modifications	MH+ [Da]	A5: Area	B5: Area	C5: Area	q-Value	PEP	A2	XCorr A2	B2	XCorr B2	C2	XCorr C2	# Missed Cleavages
	QTFTPPPQLQQQQVK	25	1	1	Q9UBC9		1767.95	4.03245e+08	3.3882e+08	2.98773e+08	0	4.836e-12	High	5.74806	High	6.03646	High	5.80552	0
	LPEPCPSTVTPGPAQQK	20	1	1	Q9UBC9	C5(Carbamidomethyl)	1806.91	449720360	4.21908e+08	4.06404e+08	0	1.769e-05	High	5.57069	High	5.07022	High	5.5385	0
	QPSQPPPQEIFVPTTK	28	1	1	Q9UBC9		1793.95	8.69201e+08	7.62932e+08	7.29249e+08	0	0.0001248	High	5.39797	High	5.32936	High	5.0274	0
	VPDQGFIKFPEPGAIK	22	1	1	Q9UBC9		1742.96	460315664	379390212	223466032	0	0.0003794	High	3.86745	High	3.76358	High	3.9893	1
	VPEPGSIKVPDQGFIK	3	1	1	Q9UBC9		1710.95	1.38376e+07	1.09506e+07	1.07375e+07	0	0.002589	High	3.15581	High	3.22955	High	3.43955	1
	FPEPGAIKVPEQGYTK	2	1	1	Q9UBC9		1760.93	0	45697069	4.55055e+07	0.006	0.07703			High	3.36436	High	2.72909	1
P0CF74	Immunoglobulin lambda constant 6 OS=Homo sapiens OX=9606 GN=IGLC6 PE=1 SV=1 - [IGLC6_HUMAN]	46.23	3	3	3	197	4.62437e+08	9.89718e+08	3.07177e+08	272.698	46.23	3	68	260.637	46.23	3	65	255.571	46.23	3	64	106	11.2695	7.23975
	Sequence	# PSMs	# Proteins	# Protein Groups	Protein Group Accessions	Modifications	MH+ [Da]	A5: Area	B5: Area	C5: Area	q-Value	PEP	A2	XCorr A2	B2	XCorr B2	C2	XCorr C2	# Missed Cleavages
	YAASSYLSLTPEQWK	29	3	1	P0CF74		1743.87	1.0636e+08	6.64878e+07	3.85937e+07	0	4.895e-07	High	6.0909	High	5.81291	High	5.86621	0
	SYSCQVTHEGSTVEK	74	3	1	P0CF74	C4(Carbamidomethyl)	1711.77	1046748208	2733569552	739504048	0	1.917e-09	High	5.58592	High	5.55206	High	5.88157	0
	AAPSVTLFPPSSEELQANK	94	3	1	P0CF74		1986.03	234203965	1.69097e+08	143434190	0	0.00157	High	4.50095	High	4.80441	High	4.72765	0
P03973	Antileukoproteinase OS=Homo sapiens OX=9606 GN=SLPI PE=1 SV=2 - [SLPI_HUMAN]	46.21	1	6	6	59	4.97957e+08	4.48932e+08	4.06433e+08	86.8566	39.39	5	23	67.0955	46.21	6	19	59.349	46.21	5	17	132	14.3159	8.74854
	Sequence	# PSMs	# Proteins	# Protein Groups	Protein Group Accessions	Modifications	MH+ [Da]	A5: Area	B5: Area	C5: Area	q-Value	PEP	A2	XCorr A2	B2	XCorr B2	C2	XCorr C2	# Missed Cleavages
	CPVTYGQCLMLNPPNFCEMDGQCKR	4	1	1	P03973	C1(Carbamidomethyl); C8(Carbamidomethyl); M10(Oxidation); C17(Carbamidomethyl); M19(Oxidation); C23(Carbamidomethyl)	3107.32	8.49968e+06	7.48424e+06	6.01919e+06	0	0.0001971	High	5.56534	High	4.17405	High	4.58625	1
	YKKPECQSDWQCPGK	18	1	1	P03973	C6(Carbamidomethyl); C12(Carbamidomethyl)	1910.86	9.37282e+07	5.47363e+07	6.01426e+06	0	1.051e-07	High	5.23777	High	5.45581	High	5.36847	1
	KPECQSDWQCPGK	2	1	1	P03973	C4(Carbamidomethyl); C10(Carbamidomethyl)	1619.7	3.90209e+07	1.77126e+07	0	0	7.208e-05	High	4.7879	High	4.15264			0
	CPVTYGQCLMLNPPNFCEMDGQCK	4	1	1	P03973	C1(Carbamidomethyl); C8(Carbamidomethyl); M10(Oxidation); C17(Carbamidomethyl); M19(Oxidation); C23(Carbamidomethyl)	2951.21	4.47046e+06	5.24736e+06	4.69683e+06	0	1.633e-06	High	4.09545	High	5.13503	High	4.1236	0
	CLDPVDTPNPTR	25	1	1	P03973	C1(Carbamidomethyl)	1384.66	1.36112e+09	1.22422e+09	1.11448e+09	0	6.695e-06	High	3.6343	High	3.74908	High	3.88682	0
	CCPDTCGIK	6	1	1	P03973	C1(Carbamidomethyl); C2(Carbamidomethyl); C6(Carbamidomethyl)	1110.44	0	6.78347e+07	9.87968e+07	0.001	0.01055			High	2.22938	High	2.35056	0
P04264	Keratin, type II cytoskeletal 1 OS=Homo sapiens OX=9606 GN=KRT1 PE=1 SV=6 - [K2C1_HUMAN]	46.12	1	19	21	250	3.20765e+08	2.83354e+08	2.61818e+08	349.126	46.12	21	86	337.111	40.37	18	82	333.899	41.77	19	82	644	65.999	8.11865
	Sequence	# PSMs	# Proteins	# Protein Groups	Protein Group Accessions	Modifications	MH+ [Da]	A5: Area	B5: Area	C5: Area	q-Value	PEP	A2	XCorr A2	B2	XCorr B2	C2	XCorr C2	# Missed Cleavages
	GGGGGGYGSGGSSYGSGGGSYGSGGGGGGGR	20	1	1	P04264		2383.96	1.62224e+07	1.73519e+07	1.57757e+07	0	7.283e-07	High	7.27813	High	6.30378	High	6.58864	0
	FSSCGGGGGSFGAGGGFGSR	18	1	1	P04264	C4(Carbamidomethyl)	1765.74	50458752	4.59308e+07	39168767	0	4.106e-08	High	6.94076	High	6.80975	High	6.92184	0
	GSYGSGGSSYGSGGGSYGSGGGGGGHGSYGSGSSSGGYR	3	1	1	P04264		3312.33	3.67162e+06	2.74567e+06	2.9349e+06	0	4.15e-07	High	6.83969	High	6.10242	High	6.94665	0
	QISNLQQSISDAEQR	14	1	1	P04264		1716.86	2.07097e+08	1.75062e+08	1.59432e+08	0	1e-08	High	5.18405	High	5.29576	High	5.02333	0
	LNDLEDALQQAK	16	1	1	P04264		1357.7	1.36135e+08	116409023	1.06208e+08	0	0.0001383	High	5.09116	High	5.05187	High	4.8938	0
	FLEQQNQVLQTK	19	2	2	P35908;P04264		1475.79	5.30496e+08	4.803e+08	4.52367e+08	0	8.377e-07	High	5.06639	High	5.36158	High	5.45741	0
	NKLNDLEDALQQAK	1	1	1	P04264		1599.84	7.08892e+06	0	0	0	0.0002508	High	4.91695					1
	SLDLDSIIAEVK	17	1	1	P04264		1302.72	1.75779e+07	1.51231e+07	1.61861e+07	0	3.738e-07	High	4.65761	High	4.85546	High	4.62294	0
	WELLQQVDTSTR	8	1	1	P04264		1475.75	2.46264e+07	1.53806e+07	1.10211e+07	0	6.454e-07	High	4.59138	High	4.54359	High	4.80073	0
	SGGGFSSGSAGIINYQR	4	1	1	P04264		1657.8	1.29456e+07	1.10955e+07	9.07824e+06	0	6.486e-07	High	4.49715	High	4.88974	High	4.75532	0
	SLNNQFASFIDK	12	1	1	P04264		1383.7	2.24703e+08	1.947e+08	1.73656e+08	0	2.618e-05	High	4.40061	High	4.41288	High	4.43127	0
	YEELQITAGR	6	1	1	P04264		1179.61	137581998	1.44614e+08	1.35405e+08	0	0.0002833	High	4.32824	High	4.19131	High	4.25516	0
	MSGECAPNVSVSVSTSHTTISGGGSR	1	1	1	P04264	M1(Oxidation); C5(Carbamidomethyl)	2581.17	7.41175e+06	0	0	0	1.052e-05	High	4.28051					0
	AEAESLYQSK	18	1	1	P04264		1125.55	5.36003e+07	4.18955e+07	3.98794e+07	0	0.000843	High	3.7929	High	3.85432	High	3.80514	0
	TNAENEFVTIK	12	1	1	P04264		1265.64	182884434	1.6229e+08	1.47911e+08	0	4.363e-05	High	3.78612	High	3.87988	High	3.97039	0
	NMQDMVEDYR	26	1	1	P04264	M2(Oxidation); M5(Oxidation)	1332.52	4.03956e+07	4.35024e+07	3.69585e+07	0	8.736e-05	High	3.51506	High	3.57104	High	3.8135	0
	AQYEDIAQK	17	1	1	P04264		1065.52	1.64807e+08	1.46648e+08	153003634	0	0.01382	High	3.50043	High	3.12061	High	3.50498	0
	NMQDMVEDYR	3	1	1	P04264		1300.54	7994462	4.19711e+06	0	0	0.009048	High	3.47729	High	3.09957			0
	DYQELMNTK	15	1	1	P04264	M6(Oxidation)	1157.52	9.38408e+07	7.65593e+07	1.04554e+08	0	0.0194	High	3.3292	High	2.8414	High	3.06478	0
	DYQELMNTK	2	1	1	P04264		1141.52	2.80625e+07	1.75927e+07	0	0	0.01756	High	3.1013	High	3.26634			0
	NKYEDEINKR	8	3	3	P04264;P13647;P02538		1308.66	1.70824e+07	0	1.58236e+07	0	0.002505	High	3.00321	High	3.14734	High	2.81724	2
	SLVNLGGSK	3	1	1	P04264		874.503	2.98772e+07	0	1.56432e+07	0.001	0.04009	High	2.5767			High	2.70372	0
	TLLEGEESR	7	1	1	P04264		1033.52	1.67368e+08	1.19637e+08	131398566	0.002	0.06546	High	2.77324	High	2.54137	High	2.653	0
P0DTE7	Alpha-amylase 1B OS=Homo sapiens OX=9606 GN=AMY1B PE=1 SV=1 - [AMY1B_HUMAN]	45.79	1	17	17	1232	5.4079e+09	4.68679e+09	4.44939e+09	1620.67	45.01	16	481	1419.13	45.79	17	431	1040.22	43.05	15	320	511	57.7309	6.93213
	Sequence	# PSMs	# Proteins	# Protein Groups	Protein Group Accessions	Modifications	MH+ [Da]	A5: Area	B5: Area	C5: Area	q-Value	PEP	A2	XCorr A2	B2	XCorr B2	C2	XCorr C2	# Missed Cleavages
	NVVDGQPFTNWYDNGSNQVAFGR	38	1	1	P0DTE7		2585.19	51253439	52425128	4.55786e+07	0	1.021e-07	High	6.67363	High	5.78215	High	5.92094	0
	TGSGDIENYNDATQVR	72	1	1	P0DTE7		1739.79	5.9958e+09	5.50956e+09	5.28013e+09	0	3.507e-09	High	5.88462	High	5.90464	High	5.87819	0
	GHGAGGASILTFWDAR	33	1	1	P0DTE7		1615.81	263532137	136187828	8.38731e+07	0	4.716e-06	High	5.8664	High	5.41802	High	5.74367	0
	AHFSISNSAEDPFIAIHAESK	9	1	1	P0DTE7		2271.12	3.36542e+07	3.4144e+07	3.22472e+07	0	7.436e-09	High	5.8046	High	6.4249	High	6.3639	0
	YFENGKDVNDWVGPPNDNGVTK	7	1	1	P0DTE7		2465.15	162886120	9.7153e+07	6.06175e+07	0	1.851e-08	High	5.66356	High	6.04509	High	5.58094	1
	IAEYMNHLIDIGVAGFR	64	1	1	P0DTE7	M5(Oxidation)	1934.99	1.27754e+08	1.20371e+08	1.36934e+08	0	1.594e-10	High	5.59503	High	6.14664	High	5.97127	0
	DVNDWVGPPNDNGVTK	11	1	1	P0DTE7		1726.81	347415324	2.15812e+08	1.43964e+08	0	1.65e-05	High	5.10885	High	4.89336	High	4.60601	0
	NWGEGWGFMPSDR	305	1	1	P0DTE7	M9(Oxidation)	1554.65	7.55577e+07	5.0051e+07	2.64432e+07	0	0.0001139	High	4.79081	High	4.35543	High	4.19118	0
	NWGEGWGFMPSDR	457	1	1	P0DTE7		1538.65	1.29642e+08	7.05954e+07	3.51223e+07	0	2.631e-06	High	4.65763	High	4.61911	High	4.42985	0
	LSGLLDLALGK	55	1	1	P0DTE7		1099.68	1.85057e+08	1.61001e+08	1.66846e+08	0	0.0001345	High	4.49042	High	4.32054	High	4.38692	0
	MAVGFMLAHPYGFTR	21	1	1	P0DTE7	M1(Oxidation); M6(Oxidation)	1729.82	294030739	2.8889e+08	2.75447e+08	0	1.644e-06	High	4.30625	High	4.33537	High	4.60888	0
	IAEYMNHLIDIGVAGFR	1	1	1	P0DTE7		1919	2.47294e+06	0	0	0	0.0003136	High	4.24741					0
	WVDIALECER	18	1	1	P0DTE7	C8(Carbamidomethyl)	1290.62	4.59164e+08	314083404	2.23157e+08	0	4.422e-05	High	4.12512	High	4.26749	High	4.1784	0
	EVTINPDTTCGNDWVCEHR	28	1	1	P0DTE7	C10(Carbamidomethyl); C16(Carbamidomethyl)	2302.99	1.40541e+09	8.87236e+08	5.94973e+08	0	7.577e-08	High	3.96425	High	4.72375	High	3.97915	0
	ALVFVDNHDNQR	55	1	1	P0DTE7		1427.71	8.8225e+09	7.66357e+09	7.41495e+09	0	0.001007	High	3.90125	High	4.08643	High	4.03743	0
	DFPAVPYSGWDFNDGK	4	1	1	P0DTE7		1814.81	397056864	320667318	0	0	0.0007637	High	3.8707	High	3.11848	High	2.24075	0
	MAVGFMLAHPYGFTR	20	1	1	P0DTE7	M6(Oxidation)	1713.83	5.94734e+07	4.03154e+07	3.24193e+07	0	0.001726	High	3.64551	High	3.76323	High	3.28508	0
	TSIVHLFEWR	5	1	1	P0DTE7		1287.69	1.92748e+08	101070211	0	0	0.0008435	High	3.42132	High	2.71532			0
	MAVGFMLAHPYGFTR	2	1	1	P0DTE7		1697.83	1.78005e+07	6.69481e+06	0	0	4.278e-05	High	3.35449	High	3.53382			0
	SSDYFGNGR	26	1	1	P0DTE7		1002.43	8.74775e+08	7.77424e+08	6.531e+08	0	0.007084	High	3.28778	High	3.21489	High	3.24475	0
	LSGLLDLALGKDYVR	1	1	1	P0DTE7		1632.94	0	3.13906e+06	0	0.008	0.09311			High	2.38073			1
P01037	Cystatin-SN OS=Homo sapiens OX=9606 GN=CST1 PE=1 SV=3 - [CYTN_HUMAN]	45.39	1	3	6	291	4.75298e+09	2.92302e+09	2.77396e+09	367.161	45.39	6	135	238.313	45.39	6	89	195.125	45.39	6	67	141	16.3773	7.21045
	Sequence	# PSMs	# Proteins	# Protein Groups	Protein Group Accessions	Modifications	MH+ [Da]	A5: Area	B5: Area	C5: Area	q-Value	PEP	A2	XCorr A2	B2	XCorr B2	C2	XCorr C2	# Missed Cleavages
	IIPGGIYNADLNDEWVQR	14	1	1	P01037		2073.05	139009500	5.07597e+07	3.3888e+07	0	4.105e-06	High	5.56739	High	4.40522	High	3.9352	0
	QLCSFEIYEVPWENR	14	1	1	P01037	C3(Carbamidomethyl)	1969.92	1.27008e+07	1.16435e+07	5008382	0	9.99e-07	High	5.53223	High	5.2957	High	5.06425	0
	SQPNLDTCAFHEQPELQK	49	3	3	P01037;P01036;P09228	C8(Carbamidomethyl)	2142	7.37566e+09	6.32952e+09	5.72476e+09	0	2.509e-06	High	5.52588	High	5.39082	High	5.53264	0
	SQPNLDTCAFHEQPELQKK	9	3	3	P01037;P01036;P09228	C8(Carbamidomethyl)	2270.1	4.65196e+09	4.58749e+08	1.66085e+07	0	8.636e-06	High	4.4976	High	4.46894	High	4.72185	1
	QLCSFEIYEVPWENRR	142	1	1	P01037	C3(Carbamidomethyl)	2126.02	189838856	117988671	74488861	0	0.0003581	High	3.92144	High	3.9663	High	3.64753	1
	ALHFAISEYNK	63	2	2	P01037;P01036		1292.67	2.23133e+09	1980805702	2.52263e+09	0	0.0009265	High	3.76175	High	4.0894	High	4.04736	0
P25311	Zinc-alpha-2-glycoprotein OS=Homo sapiens OX=9606 GN=AZGP1 PE=1 SV=2 - [ZA2G_HUMAN]	45.3	1	13	13	211	1.18913e+09	1.00079e+09	1.02096e+09	259.488	43.62	12	76	234.137	39.93	12	69	231.277	43.62	12	66	298	34.2371	6.04932
	Sequence	# PSMs	# Proteins	# Protein Groups	Protein Group Accessions	Modifications	MH+ [Da]	A5: Area	B5: Area	C5: Area	q-Value	PEP	A2	XCorr A2	B2	XCorr B2	C2	XCorr C2	# Missed Cleavages
	AYLEEECPATLR	15	1	1	P25311	C7(Carbamidomethyl)	1451.69	8.8635e+08	8.54248e+08	8.13147e+08	0	0.0001143	High	5.03076	High	5.02635	High	4.9026	0
	YYYDGKDYIEFNK	42	1	1	P25311		1717.78	4.41638e+08	4.11519e+08	405339426	0	3.648e-08	High	5.00653	High	5.29423	High	5.16491	1
	AYLEEECPATLRK	6	1	1	P25311	C7(Carbamidomethyl)	1579.78	1.92324e+08	1.69663e+08	1.56611e+08	0	8.873e-06	High	4.7111	High	4.57716	High	4.76634	1
	YSLTYIYTGLSK	21	1	1	P25311		1408.74	2.95393e+08	2.60666e+08	2.20441e+08	0	2.59e-06	High	4.51686	High	4.6393	High	5.12766	0
	AREDIFMETLK	17	1	1	P25311	M7(Oxidation)	1368.69	431342728	391897230	376869264	0	0.001208	High	4.28378	High	3.99695	High	4.01199	1
	AREDIFMETLK	7	1	1	P25311		1352.69	5.5112e+07	33844298	2.45512e+07	0	0.01083	High	3.92291	High	3.28153	High	3.15373	1
	CLAYDFYPGK	17	1	1	P25311	C1(Carbamidomethyl)	1233.57	6.94369e+08	6.08316e+08	5.49536e+08	0	2.506e-05	High	3.82317	High	3.78649	High	3.82605	0
	QDPPSVVVTSHQAPGEK	28	1	1	P25311		1775.9	1441847386	1206854456	1202269154	0	2.02e-06	High	3.5655	High	3.65207	High	3.48358	0
	EIPAWVPFDPAAQITK	25	1	1	P25311		1782.95	3.53993e+07	2.43711e+07	1.59541e+07	0	9.78e-06	High	3.49506	High	3.42722	High	3.73801	0
	AGEVQEPELR	15	1	1	P25311		1127.57	1.23919e+09	9.41281e+08	1.04748e+09	0	0.0005747	High	3.40608	High	3.69569	High	3.60155	0
	WEAEPVYVQR	8	1	1	P25311		1276.64	6.41648e+07	4.28081e+07	3.0505e+07	0	0.0001386	High	3.38011	High	3.48006	High	3.52611	0
	QVEGMEDWKQDSQLQK	3	1	1	P25311	M5(Oxidation)	1964.91	24839781	0	13848027	0	0.008236	High	3.21822			High	2.50768	1
	QKWEAEPVYVQR	6	1	1	P25311		1532.79	113103450	64779206	40959704	0	0.0007252	High	3.11576	High	3.38842	High	3.34795	1
	NILDRQDPPSVVVTSHQAPGEK	1	1	1	P25311		2387.24	0	6.13599e+07	0	0.001	0.005306			High	1.66959			1
P02787	Serotransferrin OS=Homo sapiens OX=9606 GN=TF PE=1 SV=4 - [TRFE_HUMAN]	45.13	1	28	28	364	3.42601e+08	2.93493e+08	2.79053e+08	423.37	45.13	27	119	408.442	39.4	24	117	439.774	41.26	25	128	698	76.9996	7.12256
	Sequence	# PSMs	# Proteins	# Protein Groups	Protein Group Accessions	Modifications	MH+ [Da]	A5: Area	B5: Area	C5: Area	q-Value	PEP	A2	XCorr A2	B2	XCorr B2	C2	XCorr C2	# Missed Cleavages
	SDNCEDTPEAGYFAVAVVK	12	1	1	P02787	C4(Carbamidomethyl)	2071.93	2.43328e+07	2.26565e+07	2.18707e+07	0	1.427e-10	High	5.96832	High	6.8719	High	6.3181	0
	FDEFFSEGCAPGSK	17	1	1	P02787	C9(Carbamidomethyl)	1577.66	1.72034e+08	1.66676e+08	154578765	0	6.79e-06	High	5.37424	High	4.74886	High	5.24469	0
	LCMGSGLNLCEPNNK	9	1	1	P02787	C2(Carbamidomethyl); M3(Oxidation); C10(Carbamidomethyl)	1722.77	8.9733e+07	8.81469e+07	8.50012e+07	0	0.0006837	High	5.14322	High	5.24816	High	5.04179	0
	IECVSAETTEDCIAK	8	1	1	P02787	C3(Carbamidomethyl); C12(Carbamidomethyl)	1725.77	1.42071e+08	1.26758e+08	1.17206e+08	0	1.996e-05	High	5.09612	High	4.87948	High	4.98405	0
	CSTSSLLEACTFR	14	1	1	P02787	C1(Carbamidomethyl); C10(Carbamidomethyl)	1531.69	1.55953e+08	1.36795e+08	1.30807e+08	0	4.597e-10	High	5.0882	High	5.36576	High	5.22699	0
	LCMGSGLNLCEPNNK	5	1	1	P02787	C2(Carbamidomethyl); C10(Carbamidomethyl)	1706.77	2.49542e+07	1.92095e+07	12390278	0	1.061e-07	High	5.06303	High	4.87953	High	5.4038	0
	DQYELLCLDNTR	11	1	1	P02787	C7(Carbamidomethyl)	1539.72	3.22787e+07	2.9466e+07	2.63974e+07	0	5.648e-07	High	4.87874	High	5.50684	High	5.14957	0
	NLNEKDYELLCLDGTR	3	1	1	P02787	C11(Carbamidomethyl)	1952.95	1.85621e+07	1.71989e+07	1.2802e+07	0	0.0007658	High	4.8568	High	5.1529	High	4.94036	1
	KPVDEYKDCHLAQVPSHTVVAR	11	1	1	P02787	C9(Carbamidomethyl)	2549.3	4.06061e+08	3.25529e+08	3.15049e+08	0	3.895e-05	High	4.79895	High	4.05581	High	4.19235	1
	EDPQTFYYAVAVVK	25	1	1	P02787		1629.82	4.6102e+07	4.57369e+07	4.52867e+07	0	2.649e-08	High	4.76608	High	4.85322	High	4.50664	0
	SKEFQLFSSPHGK	20	1	1	P02787		1491.76	6.629e+07	5.91214e+07	5.03873e+07	0	0.0006735	High	4.75733	High	4.9007	High	4.86349	1
	MYLGYEYVTAIR	7	1	1	P02787	M1(Oxidation)	1494.73	2.36296e+07	2.10823e+07	2.11206e+07	0	1.31e-06	High	4.75495	High	4.54198	High	4.9448	0
	ADRDQYELLCLDNTR	20	1	1	P02787	C10(Carbamidomethyl)	1881.88	1.52258e+08	1.27044e+08	1.24758e+08	0	2.898e-05	High	4.74544	High	4.76654	High	5.02674	1
	HSTIFENLANK	12	1	1	P02787		1273.66	1.71835e+08	148095050	1.41986e+08	0	6.608e-06	High	4.59993	High	4.47381	High	4.9068	0
	MYLGYEYVTAIR	3	1	1	P02787		1478.74	4.11186e+06	2.64431e+06	2.05294e+06	0	4.556e-05	High	4.51428	High	4.05596	High	4.13161	0
	DYELLCLDGTR	14	1	1	P02787	C6(Carbamidomethyl)	1354.64	74198920	6.50679e+07	5.97108e+07	0	1.478e-05	High	4.47781	High	4.3593	High	4.50831	0
	TAGWNIPMGLLYNK	10	1	1	P02787		1577.82	3.73484e+06	2.3271e+06	0	0	0.0002727	High	4.39817	High	4.11603			0
	EGYYGYTGAFR	92	1	1	P02787		1283.58	2.38529e+08	2.22529e+08	2.15182e+08	0	0.0003368	High	3.96436	High	3.70507	High	3.78579	0
	DGAGDVAFVK	18	1	1	P02787		978.493	1.56964e+08	1.36604e+08	1.27782e+08	0	0.004936	High	3.86515	High	3.85306	High	3.7518	0
	EFQLFSSPHGK	4	1	1	P02787		1276.64	4.03296e+07	7.43391e+07	3.57745e+07	0	0.002057	High	3.85102	High	3.8061	High	3.61611	0
	DSGFQMNQLR	9	1	1	P02787	M6(Oxidation)	1211.55	1.32567e+08	1.21924e+08	1.46673e+08	0	0.0005801	High	3.82683	High	3.76255	High	3.72385	0
	SASDLTWDNLK	1	1	1	P02787		1249.61	3.09438e+07	0	0	0	0.001723	High	3.6003					0
	WCAVSEHEATK	4	1	1	P02787	C2(Carbamidomethyl)	1317.59	5.28446e+07	4.88409e+07	31377864	0	0.0007038	High	3.23459	High	3.16653	High	3.25462	0
	DCHLAQVPSHTVVAR	8	1	1	P02787	C2(Carbamidomethyl)	1689.85	7.42418e+07	6.31495e+07	54913752	0	0.002027	High	3.21944	High	3.56095	High	3.60862	0
	SVIPSDGPSVACVK	8	1	1	P02787	C12(Carbamidomethyl)	1415.72	3.83215e+08	3.32419e+08	3.06927e+08	0	0.002806	High	2.73286	High	2.86361	High	2.93187	0
	KPVEEYANCHLAR	11	1	1	P02787	C9(Carbamidomethyl)	1586.78	3.11702e+07	0	2.53388e+07	0	9.447e-07	High	2.26616	High	3.22764	High	3.53604	0
	CDEWSVNSVGK	1	1	1	P02787	C1(Carbamidomethyl)	1280.56	0	0	6.11236e+06	0	0.001411					High	3.02621	0
	LKCDEWSVNSVGK	1	1	1	P02787	C3(Carbamidomethyl)	1521.74	24764125	0	0	0.001	0.02091	High	2.99742					1
	DLLFRDDTVCLAK	4	1	1	P02787	C10(Carbamidomethyl)	1565.81	29174361	2.44356e+07	2.23444e+07	0.001	0.02488	High	2.11725	High	2.02521	High	1.94181	1
	EGTCPEAPTDECKPVK	2	1	1	P02787	C4(Carbamidomethyl); C12(Carbamidomethyl)	1817.81	170863171	0	1.10701e+08	0.004	0.05259	High	1.38257			High	1.72391	0
Q9UBG3	Cornulin OS=Homo sapiens OX=9606 GN=CRNN PE=1 SV=1 - [CRNN_HUMAN]	44.85	1	11	11	101	1.91065e+08	1.62669e+08	1.55414e+08	180.557	41.82	10	37	153.313	44.85	11	32	165.039	42.83	10	32	495	53.5016	6.1001
	Sequence	# PSMs	# Proteins	# Protein Groups	Protein Group Accessions	Modifications	MH+ [Da]	A5: Area	B5: Area	C5: Area	q-Value	PEP	A2	XCorr A2	B2	XCorr B2	C2	XCorr C2	# Missed Cleavages
	AHQTGETVTGSGTQTQAGATQTVEQDSSHQTGR	19	1	1	Q9UBG3		3356.55	1.47285e+08	1.22464e+08	1.34387e+08	0	6.184e-13	High	8.5416	High	8.50265	High	8.73259	0
	LDQGNLHTSVSSAQGQDAAQSEEK	9	1	1	Q9UBG3		2500.16	8.93888e+07	7.70393e+07	6.97836e+07	0	2.44997e-13	High	7.97418	High	7.38225	High	8.18689	0
	SQTSQAVTGGHTQIQAGSHTETVEQDR	24	1	1	Q9UBG3		2853.35	1.27578e+08	1.06929e+08	9.71418e+07	0	2.321e-10	High	7.6569	High	7.21017	High	8.63303	0
	TLSESAEGACGSQESGSLHSGASQELGEGQR	9	1	1	Q9UBG3	C10(Carbamidomethyl)	3106.37	3.73967e+07	3.5723e+07	3.30054e+07	0	8.354e-06	High	6.86189	High	6.24832	High	5.97	0
	GQNRPGVQTQGQATGSAWVSSYDR	3	1	1	Q9UBG3		2550.21	14896911	9.22906e+06	5.68544e+06	0	3.267e-15	High	6.68286	High	7.00799	High	6.49946	0
	WMQVSNPEAGETVPGGQAQTGASTESGR	4	1	1	Q9UBG3	M2(Oxidation)	2848.29	1.10472e+07	7.59775e+06	7.51876e+06	0	6.82e-10	High	5.43557	High	6.80587	High	5.60264	0
	LDQGNLHTSVSSAQGQDAAQSEEKR	10	1	1	Q9UBG3		2656.27	4.93105e+07	4.53735e+07	4.9647e+07	0	3.776e-09	High	5.39379	High	5.54234	High	4.94571	1
	ISPQIQLSGQTEQTQK	11	1	1	Q9UBG3		1785.94	7.81537e+07	7.38864e+07	70468121	0	5.006e-06	High	5.26826	High	4.98807	High	5.0945	0
	WMQVSNPEAGETVPGGQAQTGASTESGR	2	1	1	Q9UBG3		2832.3	7.83405e+06	4.31556e+06	0	0	4.036e-05	High	4.90724	High	4.99167			0
	LLDEDHTGTVEFK	6	1	1	Q9UBG3		1503.74	298332954	258613847	234714523	0	6.621e-07	High	4.68021	High	4.05536	High	4.80148	0
	GQHYEGSSHR	2	1	1	Q9UBG3		1157.51	47093.2	26214.6	0	0.001	0.03684	High	1.56886	High	2.23522			0
	QPTVVGEEWVDDHSR	2	1	1	Q9UBG3		1753.82	0	1.64329e+07	1.0069e+07	0.001	0.01191			High	2.75625	High	3.05748	0
P01036	Cystatin-S OS=Homo sapiens OX=9606 GN=CST4 PE=1 SV=3 - [CYTS_HUMAN]	44.68	1	2	5	244	4.75298e+09	2.92302e+09	2.76696e+09	305.562	44.68	5	91	258	44.68	5	75	266.338	44.68	5	78	141	16.204	5.021
	Sequence	# PSMs	# Proteins	# Protein Groups	Protein Group Accessions	Modifications	MH+ [Da]	A5: Area	B5: Area	C5: Area	q-Value	PEP	A2	XCorr A2	B2	XCorr B2	C2	XCorr C2	# Missed Cleavages
	IIPGGIYDADLNDEWVQR	35	1	1	P01036		2074.03	115176357	80390494	53497958	0	3.241e-08	High	5.8182	High	5.64643	High	6.23356	0
	QLCSFEIYEVPWEDR	88	1	1	P01036	C3(Carbamidomethyl)	1970.9	4.82296e+07	3.92014e+07	2.85303e+07	0	2.261e-09	High	5.7388	High	5.49034	High	5.77183	0
	SQPNLDTCAFHEQPELQK	49	3	3	P01037;P01036;P09228	C8(Carbamidomethyl)	2142	7.37566e+09	6.32952e+09	5.72476e+09	0	2.509e-06	High	5.52588	High	5.39082	High	5.53264	0
	SQPNLDTCAFHEQPELQKK	9	3	3	P01037;P01036;P09228	C8(Carbamidomethyl)	2270.1	4.65196e+09	4.58749e+08	1.66085e+07	0	8.636e-06	High	4.4976	High	4.46894	High	4.72185	1
	ALHFAISEYNK	63	2	2	P01037;P01036		1292.67	2.23133e+09	1980805702	2.52263e+09	0	0.0009265	High	3.76175	High	4.0894	High	4.04736	0
P18859	ATP synthase-coupling factor 6, mitochondrial OS=Homo sapiens OX=9606 GN=ATP5PF PE=1 SV=1 - [ATP5J_HUMAN]	44.44	1	3	3	9	6.7775e+06	5.80046e+06	4.51658e+06	10.6754	26.85	2	3	12.8409	44.44	3	3	14.0137	44.44	3	3	108	12.5796	9.5249
	Sequence	# PSMs	# Proteins	# Protein Groups	Protein Group Accessions	Modifications	MH+ [Da]	A5: Area	B5: Area	C5: Area	q-Value	PEP	A2	XCorr A2	B2	XCorr B2	C2	XCorr C2	# Missed Cleavages
	FEDPKFEVIEKPQA	3	1	1	P18859		1676.86	1.05244e+07	10539214	9.17743e+06	0	0.004845	High	4.58968	High	4.47452	High	4.11818	1
	QMFGNADMNTFPTFK	4	1	1	P18859	M2(Oxidation); M8(Oxidation)	1780.78	3.03061e+06	4.08325e+06	2.62167e+06	0	5.178e-05	High	3.54028	High	3.03583	High	3.92503	0
	QTSGGPVDASSEYQQELER	2	1	1	P18859		2080.95	0	2.77892e+06	1.75065e+06	0	6.745e-10			High	5.33058	High	5.97044	0
Q9HCY8	Protein S100-A14 OS=Homo sapiens OX=9606 GN=S100A14 PE=1 SV=1 - [S10AE_HUMAN]	44.23	1	3	3	18	7.29538e+06	9.2696e+06	8.96278e+06	28.1734	44.23	3	8	20.7315	44.23	3	5	19.6223	44.23	3	5	104	11.6548	5.23682
	Sequence	# PSMs	# Proteins	# Protein Groups	Protein Group Accessions	Modifications	MH+ [Da]	A5: Area	B5: Area	C5: Area	q-Value	PEP	A2	XCorr A2	B2	XCorr B2	C2	XCorr C2	# Missed Cleavages
	SANAEDAQEFSDVER	6	1	1	Q9HCY8		1667.72	10787462	1.21388e+07	1.1134e+07	0	3.255e-06	High	5.69501	High	5.63755	High	5.67463	0
	DLVTQQLPHLMPSNCGLEEK	4	1	1	Q9HCY8	M11(Oxidation); C15(Carbamidomethyl)	2325.14	1.10075e+07	11050532	9.40447e+06	0	0.002632	High	3.17913	High	3.53885	High	3.00162	0
	NFHQYSVEGGK	8	1	1	Q9HCY8		1265.59	91163	4.61947e+06	6.34991e+06	0.001	0.00499	High	3.02807	High	3.16473	High	2.74223	0
P60709	Actin, cytoplasmic 1 OS=Homo sapiens OX=9606 GN=ACTB PE=1 SV=1 - [ACTB_HUMAN]	43.73	2	13	13	239	1.23192e+09	1.05297e+09	1.03841e+09	320.547	43.73	13	84	307.184	40.8	12	80	285.13	43.73	13	75	375	41.7097	5.47803
	Sequence	# PSMs	# Proteins	# Protein Groups	Protein Group Accessions	Modifications	MH+ [Da]	A5: Area	B5: Area	C5: Area	q-Value	PEP	A2	XCorr A2	B2	XCorr B2	C2	XCorr C2	# Missed Cleavages
	DLYANTVLSGGTTMYPGIADR	15	2	1	P60709	M14(Oxidation)	2231.07	2.03814e+07	2.24642e+07	2.30511e+07	0	2.525e-14	High	6.46846	High	6.66831	High	6.52718	0
	KDLYANTVLSGGTTMYPGIADR	7	2	1	P60709	M15(Oxidation)	2359.17	4.91477e+07	5.05977e+07	46163993	0	5.699e-11	High	5.57747	High	7.03518	High	6.56807	1
	SYELPDGQVITIGNER	52	2	1	P60709		1790.9	3.76913e+08	3.58558e+08	3.08356e+08	0	9.46e-06	High	5.33235	High	5.32632	High	5.30575	0
	KDLYANTVLSGGTTMYPGIADR	2	2	1	P60709		2343.18	9.64125e+06	6.60031e+06	0	0	0.0002345	High	5.23814	High	4.85104			1
	IWHHTFYNELR	4	2	1	P60709		1515.75	45892377	0	5.52091e+06	0	2.842e-05	High	5.09645			High	3.09019	0
	VAPEEHPVLLTEAPLNPK	16	2	1	P60709		1954.07	1.49425e+09	1.21907e+09	1.21156e+09	0	1.142e-08	High	4.65536	High	5.15219	High	4.7696	0
	QEYDESGPSIVHR	23	2	1	P60709		1516.7	1.02786e+09	9.1736e+08	8.61843e+08	0	5.337e-06	High	3.92287	High	3.49247	High	3.95515	0
	DSYVGDEAQSK	41	2	1	P60709		1198.53	2.65188e+08	2.41278e+08	2.10147e+08	0	2.775e-05	High	3.7299	High	3.70853	High	3.76678	0
	TTGIVMDSGDGVTHTVPIYEGYALPHAILR	7	2	1	P60709	M6(Oxidation)	3199.62	4.32172e+06	0	1.55369e+06	0	0.0005752	High	3.62356	High	2.79227	High	3.84529	0
	AGFAGDDAPR	21	2	1	P60709		976.452	8.27179e+08	7.35121e+08	7.37221e+08	0	0.002345	High	3.59208	High	3.35121	High	3.58788	0
	EITALAPSTMK	5	2	1	P60709		1161.62	168195364	1.11705e+08	7.55049e+07	0	0.003199	High	3.16958	High	3.06336	High	2.87689	0
	EITALAPSTMK	25	2	1	P60709	M10(Oxidation)	1177.62	1.00364e+09	9.27022e+08	9.27544e+08	0	0.0007387	High	3.13952	High	3.13924	High	3.2505	0
	GYSFTTTAER	14	2	1	P60709		1132.53	1.17365e+09	1.01282e+09	9.76121e+08	0	0.001641	High	3.13788	High	3.393	High	3.26578	0
	DSYVGDEAQSKR	4	2	1	P60709		1354.63	363857	1.05452e+06	877248	0	0.002212	High	2.65657	High	2.65643	High	2.49014	1
	AVFPSIVGRPR	3	2	1	P60709		1198.71	2.85515e+07	2.55065e+07	22484949	0.002	0.01212	High	3.13042	High	3.56363	High	2.99603	0
P00915	Carbonic anhydrase 1 OS=Homo sapiens OX=9606 GN=CA1 PE=1 SV=2 - [CAH1_HUMAN]	43.3	1	8	8	68	1.65165e+08	1.50111e+08	1.43366e+08	87.4654	43.3	8	24	79.1173	43.3	8	21	81.7066	43.3	8	23	261	28.8524	7.12256
	Sequence	# PSMs	# Proteins	# Protein Groups	Protein Group Accessions	Modifications	MH+ [Da]	A5: Area	B5: Area	C5: Area	q-Value	PEP	A2	XCorr A2	B2	XCorr B2	C2	XCorr C2	# Missed Cleavages
	HDTSLKPISVSYNPATAK	9	1	1	P00915		1929.01	1.39483e+08	1.24429e+08	120384709	0	1.803e-09	High	5.67391	High	6.16672	High	6.38097	0
	LYPIANGNNQSPVDIK	11	1	1	P00915		1742.91	9.05652e+07	78548179	7.76631e+07	0	1.235e-09	High	5.26722	High	5.74904	High	5.17035	0
	ESISVSSEQLAQFR	6	1	1	P00915		1580.8	29048852	2.84236e+07	2.88574e+07	0	0.0001115	High	4.60548	High	4.22041	High	4.0339	0
	ADGLAVIGVLMK	1	1	1	P00915		1186.69	4.63182e+06	0	0	0	4.239e-05	High	4.48351					0
	SLLSNVEGDNAVPMQHNNRPTQPLK	10	1	1	P00915	M14(Oxidation)	2775.4	2.13309e+08	1.97148e+08	1.79544e+08	0	8.272e-08	High	4.35339	High	4.57264	High	4.0008	0
	VLDALQAIK	12	1	1	P00915		970.596	1.08847e+08	9.28089e+07	8.51684e+07	0	0.0001986	High	3.34161	High	3.67242	High	3.36431	0
	YSSLAEAASK	12	1	1	P00915		1026.52	1.42704e+08	128755752	1.30167e+08	0	9.591e-05	High	3.11835	High	2.9564	High	3.12581	0
	SLLSNVEGDNAVPMQHNNRPTQPLK	1	1	1	P00915		2759.4	5.07164e+07	0	0	0	0.01204	High	2.07617					0
	ADGLAVIGVLMK	2	1	1	P00915	M11(Oxidation)	1202.69	0	3.51748e+07	3.21626e+07	0	0.0001331			High	4.09361	High	4.22623	0
	GGPFSDSYR	4	1	1	P00915		985.438	1.10965e+08	93853348	8.91824e+07	0.002	0.01091	High	2.46605	High	2.7366	High	2.61481	0
P10599	Thioredoxin OS=Homo sapiens OX=9606 GN=TXN PE=1 SV=3 - [THIO_HUMAN]	42.86	1	5	5	103	6.91009e+08	6.4695e+08	6.09289e+08	108.49	42.86	5	37	94.8379	42.86	5	31	103.334	42.86	5	35	105	11.7297	4.91943
	Sequence	# PSMs	# Proteins	# Protein Groups	Protein Group Accessions	Modifications	MH+ [Da]	A5: Area	B5: Area	C5: Area	q-Value	PEP	A2	XCorr A2	B2	XCorr B2	C2	XCorr C2	# Missed Cleavages
	TAFQEALDAAGDK	26	1	1	P10599		1336.64	874411595	8.20165e+08	8.00787e+08	0	4.185e-05	High	4.60003	High	4.30601	High	4.50444	0
	EKLEATINELV	13	1	1	P10599		1258.69	8.88037e+07	7.54582e+07	7.47339e+07	0	0.01471	High	4.07227	High	3.95861	High	4.11892	1
	MIKPFFHSLSEK	20	1	1	P10599	M1(Oxidation)	1479.77	3.33836e+08	3.09502e+08	2.87164e+08	0	9.767e-05	High	3.92265	High	4.27614	High	4.23255	0
	LEATINELV	11	1	1	P10599		1001.55	4.88912e+07	4.65716e+07	4.48607e+07	0	0.00454	High	3.03365	High	2.78046	High	2.88638	0
	CMPTFQFFK	26	1	1	P10599	C1(Carbamidomethyl); M2(Oxidation)	1221.55	864777951	8.11184e+08	7.39915e+08	0	0.002696	High	2.67586	High	2.80343	High	2.79157	0
	CMPTFQFFK	6	1	1	P10599	C1(Carbamidomethyl)	1205.55	1.39492e+08	8.52253e+07	5.64704e+07	0	0.01099	High	2.52911	High	2.15565	High	2.23604	0
	MIKPFFHSLSEK	1	1	1	P10599		1463.78	0	0	4.23909e+07	0.001	0.009441					High	1.88619	0
P09228	Cystatin-SA OS=Homo sapiens OX=9606 GN=CST2 PE=1 SV=1 - [CYTT_HUMAN]	42.55	1	3	5	95	4.07038e+09	2.32074e+09	1.99552e+09	97.1387	42.55	5	34	91.5953	42.55	5	31	86.3959	42.55	5	30	141	16.4342	4.93213
	Sequence	# PSMs	# Proteins	# Protein Groups	Protein Group Accessions	Modifications	MH+ [Da]	A5: Area	B5: Area	C5: Area	q-Value	PEP	A2	XCorr A2	B2	XCorr B2	C2	XCorr C2	# Missed Cleavages
	IIEGGIYDADLNDER	15	1	1	P09228		1692.82	1.83519e+08	1.73946e+08	1.61427e+08	0	3.83e-06	High	5.89934	High	5.6634	High	5.56201	0
	SQPNLDTCAFHEQPELQK	49	3	3	P01037;P01036;P09228	C8(Carbamidomethyl)	2142	7.37566e+09	6.32952e+09	5.72476e+09	0	2.509e-06	High	5.52588	High	5.39082	High	5.53264	0
	QLCSFQIYEVPWEDR	6	1	1	P09228	C3(Carbamidomethyl)	1969.92	2.61511e+06	2.20607e+06	1.55291e+06	0	1.381e-05	High	4.90321	High	4.7492	High	4.79383	0
	SQPNLDTCAFHEQPELQKK	9	3	3	P01037;P01036;P09228	C8(Carbamidomethyl)	2270.1	4.65196e+09	4.58749e+08	1.66085e+07	0	8.636e-06	High	4.4976	High	4.46894	High	4.72185	1
	ALHFVISEYNK	16	1	1	P09228		1320.7	108428379	108665147	100362883	0	2e-05	High	3.44343	High	3.69919	High	3.85139	0
P07108	Acyl-CoA-binding protein OS=Homo sapiens OX=9606 GN=DBI PE=1 SV=2 - [ACBP_HUMAN]	41.38	1	2	2	24	1.64999e+08	1.51924e+08	1.44929e+08	22.8738	41.38	2	8	20.2635	41.38	2	8	22.7697	41.38	2	8	87	10.038	6.56592
	Sequence	# PSMs	# Proteins	# Protein Groups	Protein Group Accessions	Modifications	MH+ [Da]	A5: Area	B5: Area	C5: Area	q-Value	PEP	A2	XCorr A2	B2	XCorr B2	C2	XCorr C2	# Missed Cleavages
	TKPSDEEMLFIYGHYK	12	1	1	P07108	M8(Oxidation)	1973.94	1.08896e+08	9.58278e+07	8.66629e+07	0	8.147e-09	High	3.60259	High	3.79949	High	3.3614	0
	QATVGDINTERPGMLDFTGK	12	1	1	P07108	M14(Oxidation)	2166.05	2.21101e+08	2.08019e+08	2.03196e+08	0	9.342e-05	High	3.24587	High	3.46758	High	3.59092	0
P30086	Phosphatidylethanolamine-binding protein 1 OS=Homo sapiens OX=9606 GN=PEBP1 PE=1 SV=3 - [PEBP1_HUMAN]	41.18	1	6	6	40	4.5009e+07	3.97969e+07	3.78492e+07	72.6381	40.64	5	15	58.6518	41.18	6	13	60.2263	22.99	3	12	187	21.0437	7.53271
	Sequence	# PSMs	# Proteins	# Protein Groups	Protein Group Accessions	Modifications	MH+ [Da]	A5: Area	B5: Area	C5: Area	q-Value	PEP	A2	XCorr A2	B2	XCorr B2	C2	XCorr C2	# Missed Cleavages
	GNDISSGTVLSDYVGSGPPK	14	1	1	P30086		1949.95	3.77481e+07	3.3741e+07	3.11612e+07	0	7.928e-14	High	6.79103	High	7.18011	High	7.08714	0
	APVAGTCYQAEWDDYVPK	3	1	1	P30086	C7(Carbamidomethyl)	2069.93	5.54566e+06	3.37116e+06	0	0	1.79e-06	High	5.71266	High	5.05962			0
	LYTLVLTDPDAPSR	11	1	1	P30086		1560.83	4.49473e+07	3.7787e+07	3.62147e+07	0	1.167e-07	High	5.10909	High	4.93699	High	5.31217	0
	NRPTSISWDGLDSGK	2	1	1	P30086		1632.8	1.56953e+07	7.7558e+06	0	0	0.001101	High	4.38774	High	3.67741			0
	CDEPILSNR	9	1	1	P30086	C1(Carbamidomethyl)	1103.52	5.23318e+07	4.78626e+07	4.61716e+07	0	0.0001558	High	3.19879	High	3.26193	High	3.35758	0
	LYTLVLTDPDAPSRK	1	1	1	P30086		1688.93	0	6.52381e+06	0	0.006	0.07936			High	2.35353			1
Q06830	Peroxiredoxin-1 OS=Homo sapiens OX=9606 GN=PRDX1 PE=1 SV=1 - [PRDX1_HUMAN]	40.2	1	5	6	42	1.61328e+08	1.43299e+08	1.34285e+08	43.7687	40.2	6	13	45.9522	40.2	6	14	48.8292	40.2	6	15	199	22.0963	8.1333
	Sequence	# PSMs	# Proteins	# Protein Groups	Protein Group Accessions	Modifications	MH+ [Da]	A5: Area	B5: Area	C5: Area	q-Value	PEP	A2	XCorr A2	B2	XCorr B2	C2	XCorr C2	# Missed Cleavages
	HGEVCPAGWKPGSDTIKPDVQK	3	1	1	Q06830	C5(Carbamidomethyl)	2406.2	3.08868e+07	1.71751e+07	1.13157e+07	0	1.536e-06	High	5.37481	High	5.07496	High	5.38994	0
	QGGLGPMNIPLVSDPK	6	1	1	Q06830	M7(Oxidation)	1638.86	7.47133e+06	6805165	8.04415e+06	0	1.929e-08	High	4.45604	High	4.6122	High	4.24728	0
	QITVNDLPVGR	10	2	2	Q06830;P32119		1211.68	2.94767e+08	2.55571e+08	2.35349e+08	0	0.00348	High	3.41346	High	3.18806	High	3.33446	0
	TIAQDYGVLK	5	1	1	Q06830		1107.61	9.50186e+07	9.01746e+07	8.84707e+07	0	0.004209	High	3.2978	High	3.24284	High	3.20371	0
	LVQAFQFTDK	9	1	1	Q06830		1196.64	9.41972e+07	8.41515e+07	7.90348e+07	0	0.002084	High	3.0986	High	3.03388	High	3.20005	0
	ATAVMPDGQFK	9	1	1	Q06830	M5(Oxidation)	1180.57	6.64502e+07	5.96962e+07	7.64082e+07	0.002	0.02022	High	3.1457	High	3.06196	High	2.95308	0
P09211	Glutathione S-transferase P OS=Homo sapiens OX=9606 GN=GSTP1 PE=1 SV=2 - [GSTP1_HUMAN]	40	1	7	7	74	9.64369e+07	8.59016e+07	7.16905e+07	119.569	40	7	26	117.627	40	7	25	111.26	40	7	23	210	23.341	5.64307
	Sequence	# PSMs	# Proteins	# Protein Groups	Protein Group Accessions	Modifications	MH+ [Da]	A5: Area	B5: Area	C5: Area	q-Value	PEP	A2	XCorr A2	B2	XCorr B2	C2	XCorr C2	# Missed Cleavages
	FQDGDLTLYQSNTILR	18	1	1	P09211		1883.96	4.65297e+07	4.41179e+07	3.83883e+07	0	2.101e-12	High	6.01808	High	6.60424	High	6.2709	0
	AFLASPEYVNLPINGNGK	23	1	1	P09211		1904	2.53656e+07	2.20144e+07	1.99868e+07	0	2.736e-09	High	5.80586	High	6.13355	High	6.14764	0
	YISLIYTNYEAGKDDYVK	8	1	1	P09211		2155.07	7.84464e+07	7.43035e+07	6.36569e+07	0	1.57e-10	High	5.49278	High	6.46371	High	2.47891	1
	AFLASPEYVNLPINGNGKQ	3	1	1	P09211		2032.06	5.03681e+06	3.98822e+06	3.80585e+06	0	1.499e-05	High	5.19787	High	5.09989	High	3.80504	1
	ALPGQLKPFETLLSQNQGGK	15	1	1	P09211		2126.17	1.64335e+08	1.39283e+08	1.13026e+08	0	2.892e-05	High	4.85285	High	5.00825	High	4.67662	0
	YISLIYTNYEAGK	4	1	1	P09211		1534.79	6.16382e+06	6416408	5883953	0	1.925e-07	High	4.28177	High	4.42527	High	4.31278	0
	MLLADQGQSWK	3	1	1	P09211	M1(Oxidation)	1292.64	1.03025e+07	7.00161e+06	4.71471e+06	0	0.003965	High	3.65375	High	3.23163	High	3.22172	0
P30740	Leukocyte elastase inhibitor OS=Homo sapiens OX=9606 GN=SERPINB1 PE=1 SV=1 - [ILEU_HUMAN]	39.05	1	15	15	155	1.6053e+08	1.6555e+08	1.28416e+08	199.841	38.79	14	53	188.36	36.41	14	50	196.153	36.15	13	52	379	42.7147	6.27783
	Sequence	# PSMs	# Proteins	# Protein Groups	Protein Group Accessions	Modifications	MH+ [Da]	A5: Area	B5: Area	C5: Area	q-Value	PEP	A2	XCorr A2	B2	XCorr B2	C2	XCorr C2	# Missed Cleavages
	TYGADLASVDFQHASEDAR	15	1	1	P30740		2052.94	129299269	1.26859e+08	1.19914e+08	0	8.553e-07	High	6.34559	High	5.92594	High	6.23686	0
	IPELLASGMVDNMTK	11	1	1	P30740	M9(Oxidation); M13(Oxidation)	1650.81	5.19582e+07	52655793	5.26488e+07	0	4.321e-06	High	5.34716	High	5.16446	High	5.16321	0
	LEESYTLNSDLAR	4	1	1	P30740		1510.74	1.16649e+07	1.14318e+07	1.14254e+07	0	3.956e-08	High	4.87555	High	4.88785	High	4.82248	0
	TYNFLPEFLVSTQK	53	1	1	P30740		1686.88	1.0155e+07	7.69688e+06	8.69875e+06	0	7.615e-05	High	4.84875	High	4.652	High	4.69223	0
	IPELLASGMVDNMTK	1	1	1	P30740	M13(Oxidation)	1634.82	4825682	0	0	0	1.682e-05	High	4.52871					0
	TFHFNTVEEVHSR	15	1	1	P30740		1602.77	124246909	1.01109e+08	98476065	0	6.599e-11	High	4.32072	High	4.89947	High	4.12812	0
	KIEEQLTLEK	9	1	1	P30740		1230.7	7.43986e+07	69893292	6.64738e+07	0	0.001031	High	4.07517	High	4.247	High	4.19115	1
	LGVQDLFNSSK	7	1	1	P30740		1207.64	2.23239e+08	1.88436e+08	164936702	0	3.028e-05	High	4.03017	High	4.30799	High	3.98647	0
	FAYGYIEDLK	10	1	1	P30740		1218.61	1.29052e+08	1.07523e+08	1.00397e+08	0	0.0005832	High	3.67933	High	3.86688	High	3.61306	0
	FQSLNADINKR	8	1	1	P30740		1305.7	2.73239e+07	1.81356e+08	2.72369e+07	0	0.01869	High	3.5811	High	3.08362	High	3.34951	1
	HNSSGSILFLGR	7	1	1	P30740		1287.68	43078942	0	0	0	0.006658	High	3.28533	High	2.48769	High	2.84241	0
	IEEQLTLEK	6	1	1	P30740		1102.6	51785141	4.76434e+07	45870152	0	0.001022	High	3.26786	High	3.41183	High	3.42237	0
	FQSLNADINK	3	1	1	P30740		1149.59	24967041	21833318	26227272	0	0.003813	High	2.64638	High	2.67798	High	2.73512	0
	KFAYGYIEDLK	1	1	1	P30740		1346.7	0	4.81259e+06	0	0	0.001159			High	3.07006			1
	EATTNAPFR	4	1	1	P30740		1006.5	8.49128e+07	75704727	1.17523e+07	0.001	0.00685	High	2.58758	High	2.28428	High	2.46696	0
	MEQLSSANTR	1	1	1	P30740	N-Term(Acetyl)	1178.55	1.52372e+07	0	0	0.002	0.06051	High	2.62786					0
Q14508	WAP four-disulfide core domain protein 2 OS=Homo sapiens OX=9606 GN=WFDC2 PE=1 SV=2 - [WFDC2_HUMAN]	38.71	1	3	3	72	9.57936e+07	4.94946e+07	1.13512e+08	132.544	38.71	3	30	111.279	38.71	3	24	82.5051	38.71	3	18	124	12.9839	4.84326
	Sequence	# PSMs	# Proteins	# Protein Groups	Protein Group Accessions	Modifications	MH+ [Da]	A5: Area	B5: Area	C5: Area	q-Value	PEP	A2	XCorr A2	B2	XCorr B2	C2	XCorr C2	# Missed Cleavages
	EGSCPQVNINFPQLGLCR	19	1	1	Q14508	C4(Carbamidomethyl); C17(Carbamidomethyl)	2089	2.36585e+07	2.2368e+07	1.91645e+07	0	1.159e-10	High	5.31227	High	5.8437	High	5.17134	0
	DQCQVDSQCPGQMK	39	1	1	Q14508	C3(Carbamidomethyl); C9(Carbamidomethyl); M13(Oxidation)	1696.68	179487564	49634254	251766108	0	2.545e-06	High	5.07733	High	5.03051	High	5.2813	0
	DQCQVDSQCPGQMK	6	1	1	Q14508	C3(Carbamidomethyl); C9(Carbamidomethyl)	1680.68	1.23387e+07	1.14982e+07	8.69872e+06	0	0.0003316	High	4.82332	High	4.16979	High	4.39174	0
	CCSAGCATFCSLPNDK	8	1	1	Q14508	C1(Carbamidomethyl); C2(Carbamidomethyl); C6(Carbamidomethyl); C10(Carbamidomethyl)	1847.72	8.42348e+07	7.64814e+07	6.96061e+07	0	1.386e-11	High	4.57388	High	5.0965	High	4.84456	0
P13646	Keratin, type I cytoskeletal 13 OS=Homo sapiens OX=9606 GN=KRT13 PE=1 SV=4 - [K1C13_HUMAN]	37.99	1	11	17	184	3.70908e+08	3.13534e+08	2.93913e+08	241.806	35.81	16	66	227.933	35.37	15	60	216.933	35.81	15	58	458	49.5574	4.95752
	Sequence	# PSMs	# Proteins	# Protein Groups	Protein Group Accessions	Modifications	MH+ [Da]	A5: Area	B5: Area	C5: Area	q-Value	PEP	A2	XCorr A2	B2	XCorr B2	C2	XCorr C2	# Missed Cleavages
	LQSSSASYGGGFGGGSCQLGGGR	9	1	1	P13646	C17(Carbamidomethyl)	2146.96	7.12681e+07	6.10599e+07	5.52138e+07	0	5.121e-13	High	7.63275	High	7.49078	High	7.97876	0
	AGLENTVAETECR	6	1	1	P13646	C12(Carbamidomethyl)	1449.67	279650395	226791287	2.17528e+08	0	0.0002123	High	4.93079	High	4.81999	High	4.54557	0
	ALEEANADLEVK	12	3	3	P13646;P02533;P08779		1301.66	1.36071e+08	1.2749e+08	114271348	0	5.406e-06	High	4.64879	High	4.79348	High	4.82784	0
	EVSTNTAMIQTSK	50	1	1	P13646	M8(Oxidation)	1425.69	3.45353e+07	3.1405e+07	9.17294e+06	0	5.026e-05	High	4.50589	High	4.47148	High	4.45801	0
	EVSTNTAMIQTSK	4	1	1	P13646		1409.7	8.28153e+06	5.93092e+06	4.60492e+06	0	0.007913	High	4.41444	High	4.34149	High	3.80119	0
	LEQEIATYR	12	4	4	P13646;P02533;P08779;P08727		1122.58	1.74542e+08	1.55837e+08	142750899	0	0.001255	High	4.11886	High	3.61719	High	3.58774	0
	MIGFPSSAGSVSPR	3	1	1	P13646	M1(Oxidation)	1408.7	3.59585e+07	3.50347e+07	3.19815e+07	0	7.06e-05	High	4.10626	High	3.74875	High	3.73429	0
	TRLEQEIATYR	13	3	3	P13646;P02533;P08779		1379.73	1.16845e+08	9.74553e+07	8.52708e+07	0	0.005825	High	3.8557	High	3.77356	High	3.83714	1
	MIGFPSSAGSVSPR	1	1	1	P13646		1392.7	0	0	0	0	0.01559	High	3.82347					0
	ILTATIENNR	9	1	1	P13646		1144.63	4.6468e+08	4.16718e+08	4.10469e+08	0	0.001638	High	3.56588	High	3.31402	High	3.32558	0
	QSVEADINGLR	9	2	2	P13645;P13646		1201.62	1.88172e+08	162751068	156246762	0	5.053e-05	High	3.45306	High	4.03692	High	3.46991	0
	VLDELTLSK	13	1	1	P13646		1017.58	302163520	2.59303e+08	2.30344e+08	0	0.0007963	High	3.30862	High	3.28038	High	3.11069	0
	ITMQNLNDR	7	2	2	P13646;P08727	M3(Oxidation)	1120.55	44621717	3.94998e+07	5.0248e+07	0	0.001733	High	3.11985	High	3.16613	High	2.91509	0
	VILEIDNAR	17	1	1	P13646		1042.59	2.93551e+08	2.64582e+08	2.40925e+08	0	0.0001078	High	3.10567	High	3.06875	High	3.12492	0
	ITMQNLNDR	3	2	2	P08727;P13646		1104.55	6.23143e+06	0	26977841	0	0.007164	High	2.83463	High	2.97199	High	2.73934	0
	SLLEGQDAK	7	1	1	P13646		960.505	3.7298e+07	3.38917e+07	3.39182e+07	0	0.01408	High	2.52885	High	2.43185	High	2.49479	0
	SEMECQNQEYK	4	1	1	P13646	C5(Carbamidomethyl)	1445.57	601583	0	0	0	0.0004994	High	2.51272			High	2.84707	0
	LKYENELALR	2	1	1	P13646		1248.7	0	1.64076e+08	1.5673e+08	0	0.0006198			High	4.17044	High	4.15984	1
	QSVEADINGLRR	1	2	2	P13645;P13646		1357.72	3.45879e+08	0	0	0.001	0.04421	High	2.22956					1
	EQYEAMAER	2	1	1	P13646		1126.49	7.14897e+06	6.75476e+06	0	0.003	0.08407	High	2.60242	High	2.37803			0
P19013	Keratin, type II cytoskeletal 4 OS=Homo sapiens OX=9606 GN=KRT4 PE=1 SV=5 - [K2C4_HUMAN]	37.5	1	19	21	189	1.4938e+08	1.34435e+08	1.41058e+08	248.057	37.12	20	66	232.296	37.12	19	63	221.354	35.77	19	60	520	56.1093	6.60986
	Sequence	# PSMs	# Proteins	# Protein Groups	Protein Group Accessions	Modifications	MH+ [Da]	A5: Area	B5: Area	C5: Area	q-Value	PEP	A2	XCorr A2	B2	XCorr B2	C2	XCorr C2	# Missed Cleavages
	QCQTLQVSVADAEQR	11	1	1	P19013	C2(Carbamidomethyl)	1732.83	4.93147e+07	4.57977e+07	4.4114e+07	0	1.253e-11	High	5.31778	High	5.47708	High	5.29647	0
	WNLLQQQTTTTSSK	8	1	1	P19013		1635.84	3.88498e+07	2.60418e+07	21443661	0	2.672e-06	High	5.13265	High	5.12233	High	5.09608	0
	VQQLQISVDQHGDNLK	5	1	1	P19013		1821.95	7.31861e+07	6.73232e+07	65686439	0	4.244e-09	High	4.97913	High	5.15021	High	3.623	0
	GAFSSVSMSGGAGR	14	1	1	P19013	M8(Oxidation)	1286.58	1.45454e+07	1.71487e+07	1.4243e+07	0	7.081e-07	High	4.89817	High	4.96338	High	5.05586	0
	RVELEAALQQAK	9	1	1	P19013		1355.77	1.01229e+08	9.18509e+07	8.47313e+07	0	0.0003195	High	4.76962	High	4.42792	High	4.73893	1
	SKAEAEALYQTK	21	1	1	P19013		1338.69	7007823	5.00693e+06	6.14268e+06	0	5.146e-05	High	4.65369	High	4.78349	High	4.88925	1
	NLDLDSIIAEVR	17	1	1	P19013		1357.74	3.073e+06	2.59647e+06	2.26654e+06	0	8.943e-07	High	4.50288	High	4.62741	High	4.71638	0
	TAAENDFVVLKK	7	1	1	P19013		1334.74	9.41648e+07	8.10238e+07	7.77966e+07	0	0.0006188	High	4.0368	High	4.17854	High	1.80456	1
	TMQDSVEDFK	12	1	1	P19013	M2(Oxidation)	1215.52	98445262	9.2537e+07	9.77142e+07	0	0.0001463	High	3.79416	High	3.53815	High	3.85227	0
	AEAEALYQTK	4	2	2	Q8N1N4;P19013		1123.57	1.19307e+07	1.00143e+07	1.30014e+07	0	0.001206	High	3.78849	High	3.5264	High	3.85773	0
	TMQDSVEDFK	6	1	1	P19013		1199.53	2.44402e+07	1.71168e+07	1.11701e+07	0	0.001584	High	3.53293	High	3.0645	High	3.25251	0
	DVDAAYLNK	6	1	1	P19013		1008.5	3.60697e+07	3.07892e+07	3.35732e+07	0	0.0002923	High	3.44052	High	3.26473	High	3.57587	0
	AQYEEIAQR	16	3	3	P35908;P02538;P19013		1107.55	2.45833e+08	2.10683e+08	2.26765e+08	0	0.00362	High	3.3315	High	3.31548	High	3.32249	0
	LRAEIENIK	3	1	1	P19013		1085.63	1.09782e+07	1.11628e+07	1.20609e+07	0	0.01497	High	3.29988	High	3.05514	High	3.50732	1
	KLLEGEEYR	2	1	1	P19013		1136.6	1.16687e+07	7.79949e+06	0	0	0.009257	High	3.26126	High	3.03339			1
	VQFLEQQNK	15	1	1	P19013		1133.6	7.67938e+07	5.77078e+07	51948373	0	0.01955	High	3.14505	High	3.33572	High	3.16048	0
	IISTTTLNK	5	1	1	P19013		990.587	80809527	6.80436e+07	7.54434e+07	0	0.02001	High	2.81621	High	2.34672	High	2.70652	0
	EYQELMSVK	9	1	1	P19013	M6(Oxidation)	1142.54	1.01077e+08	1.00084e+08	9.86956e+07	0	0.002958	High	2.68403	High	2.52063	High	3.03872	0
	TMQDSVEDFKTK	1	1	1	P19013	M2(Oxidation)	1444.67	0	0	7.80595e+06	0	0.0003857					High	3.24973	1
	GFSCGSAIVGGGK	8	1	1	P19013	C4(Carbamidomethyl)	1196.58	5.32421e+07	4.8205e+07	4.50532e+07	0.001	0.04128	High	4.00717	High	3.84207	High	3.92309	0
	TAAENDFVVLK	9	1	1	P19013		1206.64	9.36605e+07	8.94019e+07	82015827	0.001	0.0308	High	3.7995	High	3.71264	High	3.57438	0
	VELEAALQQAK	1	1	1	P19013		1199.67	0	0	0	0.001	0.02222	High	3.7784					0
P13645	Keratin, type I cytoskeletal 10 OS=Homo sapiens OX=9606 GN=KRT10 PE=1 SV=6 - [K1C10_HUMAN]	36.47	1	16	19	222	3.29574e+08	2.56918e+08	2.40284e+08	316.978	36.47	19	76	321.422	36.3	18	72	323.218	33.22	16	74	584	58.7917	5.21143
	Sequence	# PSMs	# Proteins	# Protein Groups	Protein Group Accessions	Modifications	MH+ [Da]	A5: Area	B5: Area	C5: Area	q-Value	PEP	A2	XCorr A2	B2	XCorr B2	C2	XCorr C2	# Missed Cleavages
	GSSGGGCFGGSSGGYGGLGGFGGGSFR	9	1	1	P13645	C7(Carbamidomethyl)	2342.98	5.99633e+06	1.72685e+07	1.37694e+07	0	2.024e-11	High	7.18623	High	7.01746	High	7.3227	0
	AETECQNTEYQQLLDIK	23	1	1	P13645	C5(Carbamidomethyl)	2082.97	8.45666e+07	7.34062e+07	6.2071e+07	0	2.954e-09	High	6.42925	High	6.31543	High	6.52203	0
	ELTTEIDNNIEQISSYK	10	1	1	P13645		1996.98	1.07245e+07	1.12036e+07	1.01094e+07	0	1.066e-14	High	6.40641	High	6.66506	High	6.47854	0
	GSLGGGFSSGGFSGGSFSR	11	1	1	P13645		1707.78	8.1428e+07	7.51804e+07	7.14409e+07	0	1.07e-11	High	6.17749	High	6.33366	High	6.27184	0
	SGGGGGGGGCGGGGGVSSLR	12	1	1	P13645	C10(Carbamidomethyl)	1549.68	1.75304e+07	1.47881e+07	1.43277e+07	0	2.048e-12	High	6.07109	High	6.09591	High	5.56315	0
	SKELTTEIDNNIEQISSYK	6	1	1	P13645		2212.11	0	1.80184e+07	1.94948e+07	0	1.672e-09	High	5.6209	High	6.19574	High	5.74678	1
	SQYEQLAEQNR	13	1	1	P13645		1365.64	7.45708e+07	8.05442e+07	82454831	0	5.908e-05	High	4.83019	High	4.89716	High	4.7867	0
	ALEESNYELEGK	10	1	1	P13645		1381.65	3.60076e+08	3.10683e+08	2.81841e+08	0	0.0001402	High	4.77133	High	4.49988	High	4.38418	0
	LKYENEVALR	10	1	1	P13645		1234.68	2.22656e+08	1.89113e+08	1.7669e+08	0	0.0002612	High	4.224	High	4.1389	High	4.26665	1
	QSLEASLAETEGR	12	1	1	P13645		1390.68	2.01511e+08	1.92512e+08	1.84969e+08	0	6.026e-06	High	4.21603	High	4.3884	High	4.65857	0
	SLLEGEGSSGGGGR	15	1	1	P13645		1262.6	7.28411e+07	6.64697e+07	6.35021e+07	0	0.0004363	High	4.21285	High	4.07295	High	4.01314	0
	IRLENEIQTYR	11	1	1	P13645		1434.78	1.27776e+08	1.18946e+08	1.08636e+08	0	0.002031	High	4.19437	High	4.21162	High	4.05935	1
	LENEIQTYR	9	1	1	P13645		1165.59	237387148	2.10476e+08	2.02099e+08	0	0.0002571	High	4.0946	High	4.1783	High	3.61925	0
	SQYEQLAEQNRK	39	1	1	P13645		1493.74	3.30557e+07	2.71335e+07	3.2229e+07	0	0.01553	High	3.87637	High	4.20703	High	3.94546	1
	QSVEADINGLR	9	2	2	P13645;P13646		1201.62	1.88172e+08	162751068	156246762	0	5.053e-05	High	3.45306	High	4.03692	High	3.46991	0
	VLDELTLTK	10	1	1	P13645		1031.6	2.82766e+08	2.49596e+08	2.36913e+08	0	9.86e-05	High	3.38868	High	3.38882	High	3.53418	0
	VTMQNLNDR	7	3	3	P13645;P02533;P08779	M3(Oxidation)	1106.53	2.02144e+06	0	0	0	0.009505	High	3.19179					0
	VTMQNLNDR	3	3	3	P13645;P02533;P08779		1090.53	2.90029e+07	1.8782e+07	0	0	0.0166	High	2.74968	High	2.92272			0
	DAEAWFNEK	2	1	1	P13645		1109.49	1.93807e+07	1.13618e+07	0	0.001	0.02177	High	3.05788	High	2.80594			0
	QSVEADINGLRR	1	2	2	P13645;P13646		1357.72	3.45879e+08	0	0	0.001	0.04421	High	2.22956					1
P60660	Myosin light polypeptide 6 OS=Homo sapiens OX=9606 GN=MYL6 PE=1 SV=2 - [MYL6_HUMAN]	36.42	3	6	6	30	2.42199e+07	3.5876e+07	3.19037e+07	32.5547	32.45	4	9	38.6316	36.42	6	10	40.3775	36.42	6	11	151	16.9191	4.65283
	Sequence	# PSMs	# Proteins	# Protein Groups	Protein Group Accessions	Modifications	MH+ [Da]	A5: Area	B5: Area	C5: Area	q-Value	PEP	A2	XCorr A2	B2	XCorr B2	C2	XCorr C2	# Missed Cleavages
	DQGTYEDYVEGLR	4	1	1	P60660		1544.69	5.32952e+06	5259498	4.42573e+06	0	4.243e-05	High	4.31562	High	4.13952	High	4.05855	0
	ALGQNPTNAEVLK	6	1	1	P60660		1354.74	5.87128e+07	5.28391e+07	4.93904e+07	0	0.01067	High	4.17564	High	4.11351	High	3.99197	0
	EGNGTVMGAEIR	13	3	1	P60660	M7(Oxidation)	1249.59	7.32335e+06	6611256	7.62288e+06	0	2.836e-06	High	3.7197	High	3.76164	High	3.628	0
	ILYSQCGDVMR	1	1	1	P60660	C6(Carbamidomethyl)	1341.63	6.62347e+06	0	0	0	0.001106	High	3.09197					0
	VFDKEGNGTVMGAEIR	2	3	1	P60660	M11(Oxidation)	1738.85	0	6.17015e+06	1.10443e+07	0	1.504e-05			High	4.7731	High	4.21131	1
	NKDQGTYEDYVEGLR	2	1	1	P60660		1786.84	0	18392223	0	0	3.931e-07			High	4.59341	High	3.91398	1
	ILYSQCGDVMR	2	1	1	P60660	C6(Carbamidomethyl); M10(Oxidation)	1357.63	0	3.63965e+07	3.52765e+07	0	0.0001888			High	3.74851	High	3.46517	0
P35908	Keratin, type II cytoskeletal 2 epidermal OS=Homo sapiens OX=9606 GN=KRT2 PE=1 SV=2 - [K22E_HUMAN]	36.31	1	17	20	171	3.19146e+08	2.8291e+08	2.74288e+08	229.019	35.99	19	59	224.75	34.59	19	58	210.821	34.59	19	54	639	65.3932	8.00146
	Sequence	# PSMs	# Proteins	# Protein Groups	Protein Group Accessions	Modifications	MH+ [Da]	A5: Area	B5: Area	C5: Area	q-Value	PEP	A2	XCorr A2	B2	XCorr B2	C2	XCorr C2	# Missed Cleavages
	GGSGGGGSISGGGYGSGGGSGGR	4	1	1	P35908		1741.76	0	493596	0	0	1.518e-09	High	5.68989	High	5.77435	High	5.21549	0
	LNDLEEALQQAK	11	1	1	P35908		1371.72	7.04914e+07	5.72654e+07	54734136	0	4.479e-08	High	5.33004	High	5.34506	High	5.29117	0
	FLEQQNQVLQTK	19	2	2	P35908;P04264		1475.79	5.30496e+08	4.803e+08	4.52367e+08	0	8.377e-07	High	5.06639	High	5.36158	High	5.45741	0
	VDLLNQEIEFLK	10	1	1	P35908		1460.8	1.28174e+07	1.24094e+07	1.20108e+07	0	1.702e-05	High	4.98814	High	4.63656	High	4.64276	0
	GFSSGSAVVSGGSR	14	1	1	P35908		1254.61	6.11241e+07	5.59791e+07	6.04734e+07	0	3.792e-08	High	4.97724	High	5.11403	High	4.79944	0
	NVQDAIADAEQR	10	1	1	P35908		1329.64	8.73007e+07	7.9546e+07	7.60952e+07	0	0.0001177	High	4.76992	High	4.55614	High	4.55076	0
	TSQNSELNNMQDLVEDYKK	3	1	1	P35908	M10(Oxidation)	2272.03	3.83962e+07	3.60853e+07	25953818	0	0.001735	High	4.50232	High	4.49983	High	4.13019	1
	GSSSGGGYSSGSSSYGSGGR	3	1	1	P35908		1740.72	447247	855255	955231	0	5.807e-05	High	4.49541	High	4.30019	High	4.34061	0
	HGGGGGGFGGGGFGSR	9	1	1	P35908		1320.59	2.18683e+07	1.79273e+07	1.83855e+07	0	7.808e-10	High	4.48807	High	4.66569	High	4.55239	0
	NLDLDSIIAEVK	17	3	3	P35908;P13647;P02538		1329.73	1.67173e+07	1.43794e+07	1.46777e+07	0	4.269e-07	High	4.22706	High	4.28803	High	4.65712	0
	YEELQVTVGR	3	1	1	P35908		1193.62	3.0439e+07	2.75257e+07	2.86861e+07	0	4.442e-05	High	3.84194	High	4.052	High	4.07083	0
	TAAENDFVTLK	6	1	1	P35908		1208.62	1.11546e+08	9.84683e+07	94483196	0	0.003234	High	3.53034	High	3.38589	High	3.50003	0
	AQYEEIAQR	16	3	3	P35908;P02538;P19013		1107.55	2.45833e+08	2.10683e+08	2.26765e+08	0	0.00362	High	3.3315	High	3.31548	High	3.32249	0
	YLDGLTAER	7	1	1	P35908		1037.53	1.81108e+08	1.57748e+08	143732294	0	0.0009905	High	3.32328	High	2.9365	High	2.78049	0
	DVDNAYMIK	15	1	1	P35908	M7(Oxidation)	1084.5	7.70752e+07	6.65062e+07	6.04299e+07	0	0.00393	High	3.21056	High	3.15353	High	3.45223	0
	DYQELMNVK	12	1	1	P35908	M6(Oxidation)	1155.54	107701856	9.93059e+07	9.56299e+07	0	0.008453	High	3.08568	High	2.87766	High	3.00126	0
	TAAENDFVTLKK	5	1	1	P35908		1336.72	7.67316e+07	6.32e+07	6.02112e+07	0	0.01149	High	2.83279	High	2.47955	High	2.52652	1
	NKLNDLEEALQQAK	2	1	1	P35908		1613.86	0	3.19145e+06	2.62778e+06	0	5.709e-06			High	4.70308	High	4.30484	1
	VDPEIQNVK	4	1	1	P35908		1041.56	1.11805e+08	9.28447e+07	1.11839e+08	0.001	0.04172	High	2.04341	High	1.58061	High	2.30806	0
	RSTSSFSCLSR	1	1	1	P35908	C8(Carbamidomethyl)	1287.62	0	0	0	0.003	0.0797	High	2.94265					1
P0DOX5	Immunoglobulin gamma-1 heavy chain OS=Homo sapiens OX=9606 PE=1 SV=2 - [IGG1_HUMAN]	36.3	1	8	11	199	1.08262e+09	9.50699e+08	8.94545e+08	216.869	36.3	11	73	197.581	36.3	11	62	185.583	28.06	9	64	449	49.2977	8.71924
	Sequence	# PSMs	# Proteins	# Protein Groups	Protein Group Accessions	Modifications	MH+ [Da]	A5: Area	B5: Area	C5: Area	q-Value	PEP	A2	XCorr A2	B2	XCorr B2	C2	XCorr C2	# Missed Cleavages
	TPEVTCVVVDVSHEDPEVK	9	1	1	P0DOX5	C6(Carbamidomethyl)	2139.03	117622344	1.16882e+08	1.13338e+08	0	2.04e-10	High	5.51102	High	5.47422	High	5.98449	0
	FNWYVDGVEVHNAK	4	1	1	P0DOX5		1677.81	9.59933e+07	5.34943e+07	0	0	3.066e-05	High	5.13501	High	4.69595			0
	STSGGTAALGCLVK	6	1	1	P0DOX5	C11(Carbamidomethyl)	1321.68	8.94146e+08	7.87804e+08	7.29967e+08	0	0.0001349	High	4.67657	High	4.80581	High	4.42655	0
	TTPPVLDSDGSFFLYSK	23	1	1	P0DOX5		1873.93	3.73468e+07	3.54104e+07	3.28138e+07	0	6.358e-06	High	4.3151	High	4.69666	High	4.3665	0
	THTCPPCPAPELLGGPSVFLFPPKPK	73	1	1	P0DOX5	C4(Carbamidomethyl); C7(Carbamidomethyl)	2844.46	0	30671295	1.02651e+07	0	5.329e-05	High	4.09269	High	4.1499	High	4.15343	0
	LSCAASGFTFSR	4	1	1	P0DOX5	C3(Carbamidomethyl)	1303.61	5.39345e+07	5.3603e+07	4.90766e+07	0	0.001545	High	3.89771	High	3.47165	High	2.99592	0
	NQVSLTCLVK	20	3	3	P0DOX5;P01861;P01859	C7(Carbamidomethyl)	1161.63	1.40793e+09	1.20254e+09	1.16571e+09	0	0.001353	High	3.28603	High	3.12317	High	3.29167	0
	GPSVFPLAPSSK	15	1	1	P0DOX5		1186.65	9.45799e+08	8.61753e+08	7.87957e+08	0	0.001185	High	3.08413	High	3.1432	High	3.04336	0
	EPQVYTLPPSR	35	2	2	P0DOX5;P01859		1286.68	1.26126e+08	30307507	111965632	0	0.003076	High	2.72874	High	2.70146	High	2.76554	0
	WQQGNVFSCSVMHEALHNHYTQK	3	2	2	P0DOX5;P01859	C9(Carbamidomethyl)	2801.28	5.55246e+07	0	0	0	0.000489	High	2.53488					0
	WQQGNVFSCSVMHEALHNHYTQK	1	2	2	P0DOX5;P01859	C9(Carbamidomethyl); M12(Oxidation)	2817.27	0	1.04233e+07	0	0.001	0.00557			High	2.40285			0
	EPQVYTLPPSRDELTK	6	1	1	P0DOX5		1872.97	0	1.55917e+07	2.48903e+07	0.002	0.02759	High	2.20932	High	2.3875	High	2.29606	1
P11021	Endoplasmic reticulum chaperone BiP OS=Homo sapiens OX=9606 GN=HSPA5 PE=1 SV=2 - [BIP_HUMAN]	35.93	1	18	19	85	6.90973e+07	6.56445e+07	6.57015e+07	115.274	31.19	16	30	106.033	29.66	15	27	111.606	32.42	15	28	654	72.2884	5.16064
	Sequence	# PSMs	# Proteins	# Protein Groups	Protein Group Accessions	Modifications	MH+ [Da]	A5: Area	B5: Area	C5: Area	q-Value	PEP	A2	XCorr A2	B2	XCorr B2	C2	XCorr C2	# Missed Cleavages
	LYGSAGPPPTGEEDTAEKDEL	6	1	1	P11021		2176	6.89024e+06	6.66707e+06	6331294	0	2.668e-07	High	6.24163	High	5.51307	High	6.24088	1
	NQLTSNPENTVFDAK	9	1	1	P11021		1677.82	3.54972e+07	3.54518e+07	3.29166e+07	0	1.368e-08	High	4.86678	High	5.33052	High	5.13792	0
	SQIFSTASDNQPTVTIK	3	1	1	P11021		1836.94	1.68652e+07	1.51084e+07	1.42722e+07	0	1.214e-08	High	4.64603	High	4.7317	High	5.50995	0
	ELEEIVQPIISK	5	1	1	P11021		1397.8	2.3412e+07	1.93581e+07	1.77735e+07	0	1.129e-06	High	4.30142	High	4.22589	High	4.78935	0
	TWNDPSVQQDIK	1	1	1	P11021		1430.7	6.68697e+06	0	0	0	0.0001984	High	4.21967					0
	TKPYIQVDIGGGQTK	4	1	1	P11021		1604.87	1.72557e+07	1.51281e+07	1.69354e+07	0	3.38e-06	High	4.06906	High	4.45575	High	4.3071	0
	DAGTIAGLNVMR	3	1	1	P11021	M11(Oxidation)	1233.63	55993308	57475601	0	0	0.004885	High	3.91211	High	3.59157			0
	VEIIANDQGNR	16	3	3	P11021;P0DMV8;P11142		1228.63	1.10216e+08	9.70228e+07	1.24284e+08	0	3.475e-06	High	3.86074	High	3.65019	High	3.91912	0
	VTHAVVTVPAYFNDAQR	7	1	1	P11021		1887.98	4.00915e+07	3.6732e+07	3.59841e+07	0	4.281e-05	High	3.78072	High	4.06014	High	4.135	0
	MKETAEAYLGK	3	1	1	P11021	M1(Oxidation)	1256.63	7.27522e+06	4.58741e+06	5.94382e+06	0	0.001648	High	3.59387	High	3.56527	High	3.75587	1
	ITPSYVAFTPEGER	7	1	1	P11021		1566.79	3.74148e+07	3.51218e+07	3.03253e+07	0	0.0003455	High	3.39113	High	3.67284	High	3.46857	0
	FEELNMDLFR	2	1	1	P11021	M6(Oxidation)	1329.62	2.21904e+06	0	1.76833e+06	0	0.007919	High	3.29424			High	2.91436	0
	DAGTIAGLNVMR	3	1	1	P11021		1217.64	7.58966e+06	4.96034e+06	3.42739e+06	0	0.0001975	High	3.28605	High	2.72844	High	2.68139	0
	NELESYAYSLK	6	1	1	P11021		1316.64	4.10824e+07	4.24351e+07	36836729	0	0.0004713	High	3.25339	High	3.44157	High	3.59994	0
	KSDIDEIVLVGGSTR	3	1	1	P11021		1588.86	15166115	1.54691e+07	1.44754e+07	0	0.00128	High	3.23445	High	3.90988	High	3.438	1
	ITITNDQNR	2	1	1	P11021		1074.56	1.16338e+07	1.02792e+07	0	0	0.006222	High	2.7319	High	2.74566			0
	TFAPEEISAMVLTK	2	1	1	P11021	M10(Oxidation)	1552.8	0	1.43576e+06	1.54951e+06	0	0.0001819			High	4.19471	High	4.46111	0
	SDIDEIVLVGGSTR	1	1	1	P11021		1460.77	0	4.77353e+06	0	0	0.00201			High	3.25659			0
	KKELEEIVQPIISK	1	1	1	P11021		1653.98	7.72426e+06	0	0	0.001	0.03526	High	4.6131					2
	IINEPTAAAIAYGLDKR	1	1	1	P11021		1816	0	0	3.10882e+07	0.007	0.09071					High	2.77932	1
P08779	Keratin, type I cytoskeletal 16 OS=Homo sapiens OX=9606 GN=KRT16 PE=1 SV=4 - [K1C16_HUMAN]	35.31	1	6	14	97	1.42486e+08	1.2775e+08	1.16775e+08	138.573	33.19	13	38	108.707	25.37	11	29	113.438	33.4	13	30	473	51.2362	5.04639
	Sequence	# PSMs	# Proteins	# Protein Groups	Protein Group Accessions	Modifications	MH+ [Da]	A5: Area	B5: Area	C5: Area	q-Value	PEP	A2	XCorr A2	B2	XCorr B2	C2	XCorr C2	# Missed Cleavages
	LLEGEDAHLSSQQASGQSYSSR	2	1	1	P08779		2350.09	5.1432e+06	0	4.88336e+06	0	2.998e-06	High	5.70304			High	4.07147	0
	IIAATIENAQPILQIDNAR	6	1	1	P08779		2064.15	6.62526e+06	6.63874e+06	6.94336e+06	0	9.479e-13	High	5.22907	High	5.80087	High	6.63356	0
	APSTYGGGLSVSSR	6	1	1	P08779		1338.67	1.65062e+07	1.59055e+07	1.37438e+07	0	4.869e-05	High	4.82343	High	4.01651	High	4.05753	0
	ALEEANADLEVK	12	3	3	P13646;P02533;P08779		1301.66	1.36071e+08	1.2749e+08	114271348	0	5.406e-06	High	4.64879	High	4.79348	High	4.82784	0
	EVASNSELVQSSR	5	1	1	P08779		1405.7	5.53843e+06	5.45281e+06	4.49742e+06	0	6.861e-06	High	4.46931	High	4.70775	High	4.66436	0
	GSCGIGGGIGGGSSR	2	2	2	P02533;P08779	C3(Carbamidomethyl)	1278.59	1.08719e+07	0	1.138e+07	0	1.202e-05	High	4.18346			High	4.84349	0
	LEQEIATYR	12	4	4	P13646;P02533;P08779;P08727		1122.58	1.74542e+08	1.55837e+08	142750899	0	0.001255	High	4.11886	High	3.61719	High	3.58774	0
	TRLEQEIATYR	13	3	3	P13646;P02533;P08779		1379.73	1.16845e+08	9.74553e+07	8.52708e+07	0	0.005825	High	3.8557	High	3.77356	High	3.83714	1
	VLDELTLAR	11	3	3	P02533;P08779;P08727		1029.6	1.12079e+08	9.99242e+07	9.33019e+07	0	0.0001236	High	3.75405	High	3.82612	High	3.91441	0
	QTVEADVNGLR	4	1	1	P08779		1201.62	1.73874e+07	1.29314e+07	1.3203e+07	0	0.001494	High	3.5391	High	3.53177	High	3.50168	0
	ASLENSLEETK	6	2	2	P02533;P08779		1220.6	57334054	50952862	44020716	0	0.0007535	High	3.50196	High	3.79043	High	3.36507	0
	VTMQNLNDR	7	3	3	P13645;P02533;P08779	M3(Oxidation)	1106.53	2.02144e+06	0	0	0	0.009505	High	3.19179					0
	ISSVLAGGSCR	6	2	2	P02533;P08779	C10(Carbamidomethyl)	1106.57	1.35278e+07	5.16669e+06	1.13696e+07	0	0.000531	High	2.93164	High	3.00841	High	2.82709	0
	VTMQNLNDR	3	3	3	P13645;P02533;P08779		1090.53	2.90029e+07	1.8782e+07	0	0	0.0166	High	2.74968	High	2.92272			0
	NHEEEMLALR	2	1	1	P08779	M6(Oxidation)	1257.59	0	0	4.24078e+06	0.001	0.007747					High	3.00125	0
P61626	Lysozyme C OS=Homo sapiens OX=9606 GN=LYZ PE=1 SV=1 - [LYSC_HUMAN]	35.14	1	3	3	478	1.83842e+09	1.16554e+09	1.57484e+09	512.864	27.03	2	138	614.519	35.14	3	161	664.383	27.03	2	179	148	16.5263	9.15869
	Sequence	# PSMs	# Proteins	# Protein Groups	Protein Group Accessions	Modifications	MH+ [Da]	A5: Area	B5: Area	C5: Area	q-Value	PEP	A2	XCorr A2	B2	XCorr B2	C2	XCorr C2	# Missed Cleavages
	TPGAVNACHLSCSALLQDNIADAVACAK	95	1	1	P61626	C8(Carbamidomethyl); C12(Carbamidomethyl); C26(Carbamidomethyl)	2927.4	3.45413e+08	2.74169e+08	2.61111e+08	0	7.405e-07	High	8.23993	High	7.75645	High	7.86452	0
	STDYGIFQINSR	382	1	1	P61626		1400.69	3331431469	3216355271	2.88858e+09	0	2.974e-06	High	4.85637	High	4.86784	High	4.9322	0
	GISLANWMCLAK	1	1	1	P61626	M8(Oxidation); C9(Carbamidomethyl)	1379.68	0	6095839	0	0	0.002038			High	3.42226			0
P01876	Immunoglobulin heavy constant alpha 1 OS=Homo sapiens OX=9606 GN=IGHA1 PE=1 SV=3 - [IGHA1_HUMAN]	34.42	1	8	9	579	3.41902e+09	2.95884e+09	2.59911e+09	715.792	34.42	9	193	702.806	34.42	9	197	684.389	34.42	9	189	398	42.8213	5.64307
	Sequence	# PSMs	# Proteins	# Protein Groups	Protein Group Accessions	Modifications	MH+ [Da]	A5: Area	B5: Area	C5: Area	q-Value	PEP	A2	XCorr A2	B2	XCorr B2	C2	XCorr C2	# Missed Cleavages
	KGDTFSCMVGHEALPLAFTQK	52	1	1	P01876	C7(Carbamidomethyl)	2337.14	3.49627e+08	1.93999e+08	1.21145e+08	0	1.784e-05	High	6.88126	High	6.50068	High	6.80279	1
	NFPPSQDASGDLYTTSSQLTLPATQCLAGK	58	1	1	P01876	C26(Carbamidomethyl)	3168.53	3.34422e+06	6.10967e+06	2459573	0	7.208e-07	High	6.67228	High	5.6522	High	5.42823	0
	KGDTFSCMVGHEALPLAFTQK	81	1	1	P01876	C7(Carbamidomethyl); M8(Oxidation)	2353.14	2.68442e+09	2.40005e+09	2.09223e+09	0	1.117e-10	High	6.53007	High	6.5994	High	5.91895	1
	DASGVTFTWTPSSGK	17	1	1	P01876		1540.74	376884021	2.40873e+08	160030576	0	6.141e-07	High	5.50128	High	5.13889	High	5.5651	0
	QEPSQGTTTFAVTSILR	152	1	1	P01876		1835.96	1.07428e+09	9.46451e+08	8.63913e+08	0	1.156e-11	High	5.44633	High	5.9846	High	5.70227	0
	GDTFSCMVGHEALPLAFTQK	36	1	1	P01876	C6(Carbamidomethyl); M7(Oxidation)	2225.04	2.50142e+08	2.30216e+08	2.0434e+08	0	1.181e-06	High	4.85329	High	5.08168	High	6.01308	0
	DLCGCYSVSSVLPGCAEPWNHGK	18	1	1	P01876	C3(Carbamidomethyl); C5(Carbamidomethyl); C15(Carbamidomethyl)	2593.14	3.55109e+07	3.13411e+07	2.46851e+07	0	8.585e-06	High	4.64316	High	4.27168	High	4.21418	0
	GDTFSCMVGHEALPLAFTQK	25	1	1	P01876	C6(Carbamidomethyl)	2209.05	39061310	2.3394e+07	1.44768e+07	0	2.337e-06	High	4.56718	High	4.27036	High	5.11484	0
	TFTCTAAYPESK	72	1	1	P01876	C4(Carbamidomethyl)	1375.62	3.77412e+09	3.46046e+09	3097464408	0	0.0003497	High	4.15905	High	3.93641	High	4.25621	0
	WLQGSQELPR	35	2	2	P0DOX2;P01876		1213.64	2024557398	1451644032	1138707834	0	7.06e-05	High	3.58915	High	3.79083	High	3.61579	0
	TPLTATLSK	33	1	1	P01876		931.55	3.79852e+09	3.01601e+09	2.60764e+09	0	0.005371	High	2.86959	High	2.75948	High	2.85137	0
P40926	Malate dehydrogenase, mitochondrial OS=Homo sapiens OX=9606 GN=MDH2 PE=1 SV=3 - [MDHM_HUMAN]	34.32	1	9	9	63	2.81047e+07	2.53771e+07	2.42513e+07	82.1523	34.32	9	21	83.8037	34.32	9	21	85.1617	34.32	9	21	338	35.4807	8.67529
	Sequence	# PSMs	# Proteins	# Protein Groups	Protein Group Accessions	Modifications	MH+ [Da]	A5: Area	B5: Area	C5: Area	q-Value	PEP	A2	XCorr A2	B2	XCorr B2	C2	XCorr C2	# Missed Cleavages
	SQETECTYFSTPLLLGK	6	1	1	P40926	C6(Carbamidomethyl)	1973.96	4.50519e+06	4.57961e+06	4.51211e+06	0	2.493e-06	High	5.83205	High	5.54998	High	5.60684	0
	AGAGSATLSMAYAGAR	6	1	1	P40926	M10(Oxidation)	1470.7	2.43182e+07	23342582	2.31949e+07	0	7.463e-06	High	4.94262	High	4.88457	High	4.95551	0
	GYLGPEQLPDCLK	7	1	1	P40926	C11(Carbamidomethyl)	1489.74	2.66184e+07	2.38433e+07	2.05755e+07	0	0.002037	High	4.49628	High	4.41465	High	4.22278	0
	VDFPQDQLTALTGR	17	1	1	P40926		1560.81	1.69116e+07	7.61617e+06	1.39649e+07	0	1.88e-07	High	4.32509	High	4.22673	High	4.38895	0
	GCDVVVIPAGVPR	7	1	1	P40926	C2(Carbamidomethyl)	1338.72	2.91751e+07	2.78268e+07	2.5801e+07	0	0.0001673	High	4.14578	High	4.3172	High	4.43591	0
	IFGVTTLDIVR	5	1	1	P40926		1233.72	5.46221e+06	5.55892e+06	5.12534e+06	0	0.0005583	High	3.48103	High	3.49014	High	3.42958	0
	TIIPLISQCTPK	9	1	1	P40926	C9(Carbamidomethyl)	1370.78	2.71942e+07	2.44611e+07	2.30877e+07	0	0.0007973	High	3.08153	High	3.35177	High	3.2013	0
	IQEAGTEVVK	3	1	1	P40926		1073.59	1.4387e+07	1.64501e+07	2.09353e+07	0	0.003339	High	2.83972	High	2.8184	High	2.95401	0
	EGVVECSFVK	3	1	1	P40926	C6(Carbamidomethyl)	1153.56	27944947	2.24177e+07	23757995	0.001	0.005872	High	2.37442	High	3.01196	High	3.13775	0
P62805	Histone H4 OS=Homo sapiens OX=9606 GN=H4C1 PE=1 SV=2 - [H4_HUMAN]	33.98	1	4	4	57	3.26608e+08	2.88783e+08	2.60758e+08	68.6481	33.98	4	20	64.5775	33.98	4	18	66.3819	33.98	4	19	103	11.3604	11.356
	Sequence	# PSMs	# Proteins	# Protein Groups	Protein Group Accessions	Modifications	MH+ [Da]	A5: Area	B5: Area	C5: Area	q-Value	PEP	A2	XCorr A2	B2	XCorr B2	C2	XCorr C2	# Missed Cleavages
	KTVTAMDVVYALK	3	1	1	P62805	M6(Oxidation)	1454.8	8.12937e+06	6.74972e+06	5.98184e+06	0	0.0009435	High	4.3892	High	4.20186	High	3.43339	1
	ISGLIYEETR	18	1	1	P62805		1180.62	3.79442e+08	3.41214e+08	3.11823e+08	0	9.521e-06	High	3.93838	High	3.9605	High	3.96554	0
	TVTAMDVVYALK	19	1	1	P62805	M5(Oxidation)	1326.7	1.27027e+08	1.15619e+08	1.03047e+08	0	0.0002185	High	3.93389	High	3.98577	High	3.88472	0
	TVTAMDVVYALK	5	1	1	P62805		1310.71	2.03732e+07	1.26373e+07	8.42705e+06	0	0.0002796	High	3.86201	High	3.7417	High	3.83448	0
	DNIQGITKPAIR	12	1	1	P62805		1325.76	4.73354e+08	4.09515e+08	3.67405e+08	0	0.005225	High	3.36209	High	3.34035	High	3.26105	0
P12429	Annexin A3 OS=Homo sapiens OX=9606 GN=ANXA3 PE=1 SV=3 - [ANXA3_HUMAN]	33.75	1	9	9	53	4.54686e+07	4.52826e+07	3.52583e+07	72.024	30.96	8	18	71.325	33.75	9	18	68.1769	30.96	8	17	323	36.3527	5.92236
	Sequence	# PSMs	# Proteins	# Protein Groups	Protein Group Accessions	Modifications	MH+ [Da]	A5: Area	B5: Area	C5: Area	q-Value	PEP	A2	XCorr A2	B2	XCorr B2	C2	XCorr C2	# Missed Cleavages
	GAGTNEDALIEILTTR	15	1	1	P12429		1673.88	2.60985e+06	2.88911e+06	2.53286e+06	0	1.062e-09	High	5.35998	High	5.42097	High	5.15241	0
	SLGDDISSETSGDFR	3	1	1	P12429		1585.7	1.00145e+07	8.85361e+06	8.80414e+06	0	1.545e-07	High	4.92	High	5.16635	High	4.64731	0
	DYPDFSPSVDAEAIQK	4	1	1	P12429		1781.83	1.8123e+07	1.6533e+07	1.5843e+07	0	1.813e-07	High	4.70176	High	4.63208	High	5.06766	0
	SDTSGDYEITLLK	6	1	1	P12429		1441.71	2.0116e+07	1.71533e+07	1.89617e+07	0	0.002449	High	4.31132	High	4.09486	High	3.83187	0
	DISQAYYTVYK	9	1	1	P12429		1350.66	3.63549e+07	3.39941e+07	2.88995e+07	0	0.001877	High	3.48045	High	3.89309	High	3.47826	0
	GIGTDEFTLNR	7	1	1	P12429		1222.61	7.02967e+07	6.23951e+07	5.66614e+07	0	0.0004269	High	3.46751	High	3.66631	High	3.87511	0
	SEIDLLDIR	3	1	1	P12429		1073.59	2.0227e+07	1.92344e+07	17322373	0	0.0004243	High	3.1811	High	3.16292	High	3.45467	0
	ALLTLADGR	5	1	1	P12429		929.544	2.97543e+07	2.19477e+07	2.02139e+07	0	0.002779	High	2.61672	High	2.55771	High	2.65122	0
	NTPAFLAER	1	1	1	P12429		1018.53	0	3.94586e+07	0	0.008	0.09041			High	1.87216			0
P02538	Keratin, type II cytoskeletal 6A OS=Homo sapiens OX=9606 GN=KRT6A PE=1 SV=3 - [K2C6A_HUMAN]	33.51	1	12	18	120	1.46693e+08	1.31144e+08	1.38031e+08	145.239	31.56	15	40	147.998	27.3	15	40	148.51	31.56	16	40	564	60.0083	8.00146
	Sequence	# PSMs	# Proteins	# Protein Groups	Protein Group Accessions	Modifications	MH+ [Da]	A5: Area	B5: Area	C5: Area	q-Value	PEP	A2	XCorr A2	B2	XCorr B2	C2	XCorr C2	# Missed Cleavages
	AIGGGLSSVGGGSSTIK	6	1	1	P02538		1447.78	3.86746e+07	3.24734e+07	2.88141e+07	0	2.706e-09	High	5.39122	High	5.76499	High	5.35035	0
	ISIGGGSCAISGGYGSR	6	1	1	P02538	C8(Carbamidomethyl)	1598.76	3.46692e+07	30823808	2.75095e+07	0	4.646e-05	High	5.31479	High	5.26992	High	5.31451	0
	QCANLQAAIADAEQR	8	1	1	P02538	C2(Carbamidomethyl)	1658.8	3.86797e+07	3.49735e+07	3.32413e+07	0	1.697e-08	High	5.0184	High	5.10433	High	5.24173	0
	NLDLDSIIAEVK	17	3	3	P35908;P13647;P02538		1329.73	1.67173e+07	1.43794e+07	1.46777e+07	0	4.269e-07	High	4.22706	High	4.28803	High	4.65712	0
	YEELQVTAGR	6	1	1	P02538		1165.59	4.28349e+07	4.07897e+07	3.54843e+07	0	1.986e-05	High	4.08545	High	4.19358	High	4.14506	0
	NKLEGLEDALQK	4	1	1	P02538		1357.74	9.35181e+07	7.54896e+07	7.17203e+07	0	2.527e-05	High	4.02021	High	4.56498	High	4.72963	1
	ADTLTDEINFLR	10	1	1	P02538		1407.72	5.34257e+07	4.97618e+07	48698927	0	0.0001949	High	3.9314	High	3.84331	High	3.88106	0
	GMQDLVEDFK	12	1	1	P02538	M2(Oxidation)	1197.55	6.76578e+07	7.06701e+07	6.15468e+07	0	0.00876	High	3.65094	High	3.7066	High	3.64722	0
	WTLLQEQGTK	1	2	2	P13647;P02538		1203.64	0	0	0	0	0.003316	High	3.56721					0
	AQYEEIAQR	16	3	3	P35908;P02538;P19013		1107.55	2.45833e+08	2.10683e+08	2.26765e+08	0	0.00362	High	3.3315	High	3.31548	High	3.32249	0
	TAAENEFVTLK	6	1	1	P02538		1222.63	89850716	77961822	7.60388e+07	0	0.001577	High	3.30998	High	3.42822	High	3.3793	0
	EYQELMNVK	11	1	1	P02538	M6(Oxidation)	1169.55	1.00726e+08	1.04787e+08	1.1129e+08	0	0.009374	High	3.25425	High	2.93897	High	3.07594	0
	NKYEDEINKR	8	3	3	P04264;P13647;P02538		1308.66	1.70824e+07	0	1.58236e+07	0	0.002505	High	3.00321	High	3.14734	High	2.81724	2
	SGFSSVSVSR	1	1	1	P02538		1012.51	0	0	1.44351e+07	0	0.0003109					High	3.11123	0
	LEGLEDALQK	2	1	1	P02538		1115.6	0	1.77968e+07	1.54049e+07	0.001	0.008351			High	2.99406	High	2.71397	0
	QNLEPLFEQYINNLR	2	2	2	P13647;P02538		1890.98	0	0	381611	0.002	0.05734	High	2.47329			High	2.48305	0
	QLDSIVGER	3	2	2	P13647;P02538		1016.54	0	0	0	0.002	0.01362	High	2.0676	High	2.35732	High	2.0063	0
	TAAENEFVTLKK	1	1	1	P02538		1350.73	0	9.13245e+06	0	0.003	0.03344			High	3.48702			1
P08727	Keratin, type I cytoskeletal 19 OS=Homo sapiens OX=9606 GN=KRT19 PE=1 SV=4 - [K1C19_HUMAN]	33.5	1	10	13	106	1.11852e+08	9.84204e+07	9.54336e+07	135.509	33.5	13	37	124.24	25.5	10	34	123.064	28	11	35	400	44.0791	5.13525
	Sequence	# PSMs	# Proteins	# Protein Groups	Protein Group Accessions	Modifications	MH+ [Da]	A5: Area	B5: Area	C5: Area	q-Value	PEP	A2	XCorr A2	B2	XCorr B2	C2	XCorr C2	# Missed Cleavages
	AALEDTLAETEAR	2	1	1	P08727		1389.69	4.89354e+07	0	0	0	0.0003007	High	4.88564					0
	QSSATSSFGGLGGGSVR	6	1	1	P08727		1554.76	3.8815e+07	34291179	3.24444e+07	0	9.721e-10	High	4.58291	High	4.79412	High	4.71348	0
	SRLEQEIATYR	3	1	1	P08727		1365.72	1.74494e+07	1.5272e+07	1.22702e+07	0	0.01872	High	4.24195	High	3.92854	High	4.14103	1
	SQYEVMAEQNR	34	1	1	P08727	M6(Oxidation)	1370.61	9.99785e+06	8.4364e+06	1.22352e+07	0	3.253e-05	High	4.2011	High	4.331	High	4.4152	0
	LEQEIATYR	12	4	4	P13646;P02533;P08779;P08727		1122.58	1.74542e+08	1.55837e+08	142750899	0	0.001255	High	4.11886	High	3.61719	High	3.58774	0
	DYSHYYTTIQDLR	10	1	1	P08727		1674.79	2.16591e+07	1.83889e+07	1.69969e+07	0	0.0006028	High	3.80981	High	4.25517	High	3.83612	0
	ALEAANGELEVK	4	1	1	P08727		1243.66	39708746	26595720	2.84509e+07	0	0.001104	High	3.80746	High	4.02893	High	3.99753	0
	VLDELTLAR	11	3	3	P02533;P08779;P08727		1029.6	1.12079e+08	9.99242e+07	9.33019e+07	0	0.0001236	High	3.75405	High	3.82612	High	3.91441	0
	TKFETEQALR	3	1	1	P08727		1222.65	1.66525e+07	1.31726e+07	1.15824e+07	0	0.0001317	High	3.66049	High	3.9656	High	3.68569	1
	ILGATIENSR	2	1	1	P08727		1073.6	3.70178e+07	0	2.88951e+07	0	0.003045	High	3.40939			High	2.94989	0
	NHEEEISTLR	8	1	1	P08727		1227.6	9.37797e+06	8.605e+06	1.24009e+07	0	0.001305	High	3.22401	High	2.84035	High	2.94404	0
	LTMQNLNDR	7	2	2	P13646;P08727	M3(Oxidation)	1120.55	44621717	3.94998e+07	5.0248e+07	0	0.001733	High	3.11985	High	3.16613	High	2.91509	0
	IVLQIDNAR	1	1	1	P08727		1041.61	2.81682e+07	0	0	0	0.002306	High	3.03508					0
	LTMQNLNDR	3	2	2	P08727;P13646		1104.55	6.23143e+06	0	26977841	0	0.007164	High	2.83463	High	2.97199	High	2.73934	0
P04406	Glyceraldehyde-3-phosphate dehydrogenase OS=Homo sapiens OX=9606 GN=GAPDH PE=1 SV=3 - [G3P_HUMAN]	33.43	1	9	9	103	298446082	2.82669e+08	2.62874e+08	143.317	29.55	7	36	144.207	25.67	7	35	128.007	27.76	6	32	335	36.0304	8.45557
	Sequence	# PSMs	# Proteins	# Protein Groups	Protein Group Accessions	Modifications	MH+ [Da]	A5: Area	B5: Area	C5: Area	q-Value	PEP	A2	XCorr A2	B2	XCorr B2	C2	XCorr C2	# Missed Cleavages
	IISNASCTTNCLAPLAK	13	1	1	P04406	C7(Carbamidomethyl); C11(Carbamidomethyl)	1833.92	1.22033e+08	1.05722e+08	1.02312e+08	0	1.224e-07	High	5.78975	High	5.17557	High	5.80671	0
	VPTANVSVVDLTCR	24	1	1	P04406	C13(Carbamidomethyl)	1530.8	2.67839e+08	2.57768e+08	2.47044e+08	0	0.0005921	High	4.76849	High	4.71348	High	4.55677	0
	GALQNIIPASTGAAK	15	1	1	P04406		1411.8	4.81733e+08	4.30508e+08	3.85378e+08	0	0.005964	High	4.75322	High	4.51613	High	4.32911	0
	LVINGNPITIFQER	34	1	1	P04406		1613.91	7.82196e+07	7.84673e+07	7.12861e+07	0	5.299e-13	High	4.69769	High	5.30186	High	4.67779	0
	LISWYDNEFGYSNR	1	1	1	P04406		1763.81	8.36043e+06	0	0	0	2.47e-05	High	4.08311					0
	VIISAPSADAPMFVMGVNHEK	10	1	1	P04406	M12(Oxidation); M15(Oxidation)	2245.11	1.45766e+08	1.5973e+08	1.562e+08	0	0.0008586	High	2.80116	High	2.56635	High	2.68753	0
	RVIISAPSADAPMFVMGVNHEK	1	1	1	P04406	M13(Oxidation); M16(Oxidation)	2401.21	0	0	0	0	0.0001103			High	4.35139			1
	LVINGNPITIFQERDPSK	2	1	1	P04406		2041.12	1.13683e+07	1.09025e+07	0	0.002	0.01038	High	1.94547	High	2.53622			1
	VIISAPSADAPMFVMGVNHEK	1	1	1	P04406		2213.11	15502434	0	0	0.003	0.08764	High	3.11161					0
	VIISAPSADAPMFVMGVNHEK	1	1	1	P04406	M15(Oxidation)	2229.12	1.75136e+07	0	0	0.005	0.1307	High	2.6664					0
	VVDLMAHMASKE	1	1	1	P04406	M5(Oxidation); M8(Oxidation)	1362.64	0	0	1.37177e+08	0.009	0.1167					High	1.39283	1
P01591	Immunoglobulin J chain OS=Homo sapiens OX=9606 GN=JCHAIN PE=1 SV=4 - [IGJ_HUMAN]	32.7	1	5	5	103	7.4065e+08	6.67288e+08	6.30218e+08	97.5465	32.7	5	32	106.89	32.7	5	36	105.997	32.7	5	35	159	18.087	5.23682
	Sequence	# PSMs	# Proteins	# Protein Groups	Protein Group Accessions	Modifications	MH+ [Da]	A5: Area	B5: Area	C5: Area	q-Value	PEP	A2	XCorr A2	B2	XCorr B2	C2	XCorr C2	# Missed Cleavages
	CYTAVVPLVYGGETK	44	1	1	P01591	C1(Carbamidomethyl)	1656.84	573826403	482613512	449811419	0	2.171e-06	High	4.64344	High	4.3884	High	4.70175	0
	FVYHLSDLCK	32	1	1	P01591	C9(Carbamidomethyl)	1281.63	9.96421e+08	9.09422e+08	8.29407e+08	0	0.00563	High	3.52565	High	3.5078	High	3.46517	0
	SSEDPNEDIVER	17	1	1	P01591		1389.62	651702920	609827848	611434388	0	0.0001351	High	3.26924	High	3.21844	High	3.29087	0
	FVYHLSDLCKK	4	1	1	P01591	C9(Carbamidomethyl)	1409.73	30902291	2.69911e+07	2.53398e+07	0	0.0003717	High	1.96535	High	2.26381	High	1.93032	1
	MVETALTPDACYPD	6	1	1	P01591	M1(Oxidation); C11(Carbamidomethyl)	1598.67	1.91925e+08	1.792e+08	1.77181e+08	0.001	0.03861	High	2.70474	High	2.08642	High	2.84149	0
P80188	Neutrophil gelatinase-associated lipocalin OS=Homo sapiens OX=9606 GN=LCN2 PE=1 SV=2 - [NGAL_HUMAN]	32.32	1	5	5	59	6.1752e+07	5.41154e+07	5.0122e+07	72.5795	26.26	4	20	72.3174	32.32	5	20	68.2098	26.26	4	19	198	22.5737	8.90967
	Sequence	# PSMs	# Proteins	# Protein Groups	Protein Group Accessions	Modifications	MH+ [Da]	A5: Area	B5: Area	C5: Area	q-Value	PEP	A2	XCorr A2	B2	XCorr B2	C2	XCorr C2	# Missed Cleavages
	VPLQQNFQDNQFQGK	15	1	1	P80188		1790.89	7.76281e+07	74203532	6.89441e+07	0	1.828e-09	High	5.52581	High	5.78357	High	5.77527	0
	TFVPGCQPGEFTLGNIK	30	1	1	P80188	C6(Carbamidomethyl)	1864.93	3.82544e+07	2.98354e+07	3.23078e+07	0	3.64e-09	High	4.29735	High	4.75528	High	3.64111	0
	SYPGLTSYLVR	9	1	1	P80188		1255.67	69373433	5.83072e+07	4.9114e+07	0	0.001329	High	2.66073	High	2.77421	High	2.95015	0
	MYATIYELK	3	1	1	P80188	M1(Oxidation)	1147.58	1.43618e+07	2.53331e+07	1.0802e+07	0.002	0.05425	High	2.7821	High	2.663	High	2.60723	0
	ELTSELKENFIR	1	1	1	P80188		1478.79	0	1.21265e+07	0	0.004	0.05719			High	2.73578			1
	MYATIYELK	1	1	1	P80188		1131.58	8.17916e+06	0	0	0.006	0.1353	High	2.23993					0
P30041	Peroxiredoxin-6 OS=Homo sapiens OX=9606 GN=PRDX6 PE=1 SV=3 - [PRDX6_HUMAN]	32.14	1	6	6	45	7.43828e+07	6.67818e+07	6.22024e+07	47.8157	32.14	6	14	47.6147	32.14	6	15	53.3204	32.14	6	16	224	25.0192	6.37939
	Sequence	# PSMs	# Proteins	# Protein Groups	Protein Group Accessions	Modifications	MH+ [Da]	A5: Area	B5: Area	C5: Area	q-Value	PEP	A2	XCorr A2	B2	XCorr B2	C2	XCorr C2	# Missed Cleavages
	DGDSVMVLPTIPEEEAK	7	1	1	P30041	M6(Oxidation)	1845.88	1.30027e+07	1.27229e+07	1.16481e+07	0	0.0008951	High	4.12113	High	4.05687	High	3.96354	0
	DINAYNCEEPTEK	6	1	1	P30041	C7(Carbamidomethyl)	1582.67	4.16694e+07	3.4999e+07	3.2528e+07	0	5.042e-07	High	4.11691	High	4.25974	High	4.31434	0
	DFTPVCTTELGR	9	1	1	P30041	C6(Carbamidomethyl)	1395.66	6.69501e+07	5.68024e+07	5.79684e+07	0	5.241e-05	High	3.56858	High	3.48366	High	3.59718	0
	DGDSVMVLPTIPEEEAK	1	1	1	P30041		1829.89	2.28267e+06	0	0	0	0.0009403	High	3.51562					0
	LSILYPATTGR	6	1	1	P30041		1191.68	8.6155e+07	7.4464e+07	7.05346e+07	0	0.01127	High	3.38122	High	3.29692	High	3.19118	0
	LPFPIIDDR	11	1	1	P30041		1085.6	7.00433e+07	6.90792e+07	5.81042e+07	0	9.308e-05	High	3.2787	High	3.54994	High	3.37815	0
	VVFVFGPDKK	5	1	1	P30041		1135.66	2.2989e+07	19800556	1.81188e+07	0	0.0003784	High	2.11465	High	2.42189	High	2.29466	1
P14618	Pyruvate kinase PKM OS=Homo sapiens OX=9606 GN=PKM PE=1 SV=4 - [KPYM_HUMAN]	32.02	1	12	12	64	7.97164e+07	6.81223e+07	6.48201e+07	89.8504	29	11	22	92.543	27.87	11	23	73.6461	20.53	9	19	531	57.9	7.84033
	Sequence	# PSMs	# Proteins	# Protein Groups	Protein Group Accessions	Modifications	MH+ [Da]	A5: Area	B5: Area	C5: Area	q-Value	PEP	A2	XCorr A2	B2	XCorr B2	C2	XCorr C2	# Missed Cleavages
	GADFLVTEVENGGSLGSK	10	1	1	P14618		1779.88	1.42245e+07	1.27495e+07	1.27491e+07	0	2.28e-06	High	6.18199	High	5.87701	High	5.71913	0
	KGVNLPGAAVDLPAVSEK	5	1	1	P14618		1764.99	22628533	1.95385e+07	1.78887e+07	0	0.009965	High	4.84331	High	4.64721	High	4.83624	1
	NTGIICTIGPASR	7	1	1	P14618	C6(Carbamidomethyl)	1359.7	8.92707e+07	7.28624e+07	69184016	0	0.003478	High	4.66532	High	4.39625	High	4.418	0
	GVNLPGAAVDLPAVSEK	5	1	1	P14618		1636.9	0	0	0	0	2.054e-05	High	4.1075	High	4.37507	High	4.90972	0
	LDIDSPPITAR	7	1	1	P14618		1197.65	8.40907e+07	7.18177e+07	68677294	0	5.617e-06	High	3.91306	High	3.71283	High	3.98994	0
	AGKPVICATQMLESMIK	6	1	1	P14618	C7(Carbamidomethyl); M11(Oxidation); M15(Oxidation)	1908.96	9.85925e+06	7.26755e+06	1.06585e+07	0	0.0001498	High	3.74747	High	4.6832	High	4.05007	0
	ITLDNAYMEK	11	1	1	P14618	M8(Oxidation)	1213.58	6.57876e+07	5.96869e+07	5.6599e+07	0	0.00465	High	3.63055	High	3.56142	High	3.46634	0
	TATESFASDPILYRPVAVALDTK	2	1	1	P14618		2465.3	0	0	0	0	0.0005211	High	3.23462	High	3.73366			0
	GDLGIEIPAEK	6	1	1	P14618		1141.62	4.68272e+07	42219509	38683466	0	0.005162	High	3.22497	High	3.05709	High	2.99122	0
	CCSGAIIVLTK	3	1	1	P14618	C1(Carbamidomethyl); C2(Carbamidomethyl)	1221.64	3.01216e+07	2.78363e+07	22772683	0	0.0007892	High	3.07808	High	3.3712	High	3.28346	0
	LAPITSDPTEATAVGAVEASFK	1	1	1	P14618		2175.13	608674	0	0	0	0.001797	High	3.05877					0
	RFDEILEASDGIMVAR	1	1	1	P14618	M13(Oxidation)	1837.91	0	3.73601e+06	0	0	0.0003573			High	3.43673			1
Q9NZT1	Calmodulin-like protein 5 OS=Homo sapiens OX=9606 GN=CALML5 PE=1 SV=2 - [CALL5_HUMAN]	31.51	1	3	3	12	2.51615e+07	3.20445e+07	2.23387e+07	18.429	31.51	3	5	10.0006	18.49	2	3	13.4452	31.51	3	4	146	15.8828	4.43701
	Sequence	# PSMs	# Proteins	# Protein Groups	Protein Group Accessions	Modifications	MH+ [Da]	A5: Area	B5: Area	C5: Area	q-Value	PEP	A2	XCorr A2	B2	XCorr B2	C2	XCorr C2	# Missed Cleavages
	AGLEDLQVAFR	4	1	1	Q9NZT1		1218.65	2.44837e+07	2.11676e+07	2.22842e+07	0	6.714e-05	High	4.54961	High	4.52362	High	4.2852	0
	AMAGLGQPLPQEELDAMIR	2	1	1	Q9NZT1	M2(Oxidation); M17(Oxidation)	2072.02	4.16795e+06	0	4.6036e+06	0	0.007867	High	3.55833			High	3.40108	0
	AFDQDGDGHITVDELR	6	1	1	Q9NZT1		1787.83	46832910	4.29214e+07	4.01283e+07	0	0.000124	High	2.96221	High	3.11962	High	3.25462	0
P07476	Involucrin OS=Homo sapiens OX=9606 GN=IVL PE=1 SV=2 - [INVO_HUMAN]	31.45	1	13	13	51	2.97537e+07	2.50936e+07	2.19668e+07	77.7317	31.45	13	20	64.7863	25.64	10	17	55.0021	24.27	10	14	585	68.4372	4.61475
	Sequence	# PSMs	# Proteins	# Protein Groups	Protein Group Accessions	Modifications	MH+ [Da]	A5: Area	B5: Area	C5: Area	q-Value	PEP	A2	XCorr A2	B2	XCorr B2	C2	XCorr C2	# Missed Cleavages
	HLEQQQGQLEVPEQQVGQPK	5	1	1	P07476		2300.17	2.3224e+07	2.15215e+07	1.7273e+07	0	2.08e-09	High	5.33858	High	5.44108	High	6.29364	0
	QEAQLELPEQQVGQPK	3	1	1	P07476		1821.94	1.08814e+07	9.39413e+06	8.05301e+06	0	0.0001066	High	5.21127	High	4.83099	High	5.02783	0
	LLDQQLDQELVK	5	1	1	P07476		1441.8	1.44017e+07	1.24702e+07	1.14847e+07	0	7.616e-08	High	5.06542	High	5.38641	High	5.19084	0
	GQLEQPVFAPAPGQVQDIQPALPTK	6	1	1	P07476		2629.41	1.10297e+07	9.879e+06	8.38791e+06	0	4.924e-07	High	4.57238	High	5.03353	High	5.36526	0
	QVEHLEQQVGQLK	5	1	1	P07476		1535.82	2.60416e+07	2.23379e+07	2.03925e+07	0	8.193e-05	High	4.05761	High	3.30273	High	3.72209	0
	VPVELPVEVPSKQEEK	3	1	1	P07476		1806.99	3.64148e+07	3.08557e+07	2.70698e+07	0	0.0001566	High	4.00545	High	3.87694	High	4.28743	1
	GEVLLPVEHQQQK	2	1	1	P07476		1504.82	2.31556e+06	0	2.00757e+06	0	9.753e-05	High	3.93211			High	3.9849	0
	QLELPEQQEGQVK	6	1	1	P07476		1525.8	2.23394e+07	1.92586e+07	1.84382e+07	0	0.0004919	High	3.65934	High	3.837	High	3.71881	0
	YLEQQEGQLK	4	1	1	P07476		1235.63	2.68048e+07	2.2087e+07	0	0	0.001001	High	3.46903	High	3.56253			0
	GLPEQECEQQQK	3	1	1	P07476	C7(Carbamidomethyl)	1473.67	0	381354	0	0	0.01804	High	3.1388	High	2.74962			0
	QPELPEQQMGQLK	6	1	1	P07476	M9(Oxidation)	1541.77	1.18419e+07	1.09194e+07	1.1695e+07	0	0.006659	High	2.45744	High	2.25307	High	2.0969	0
	LLDQQLDQELVKR	2	1	1	P07476		1597.9	8.33749e+06	0	6.08489e+06	0.002	0.01881	High	2.74399			High	2.4388	1
	HLEHQEGQLEVPEEQMGQLK	1	1	1	P07476	M16(Oxidation)	2375.15	9.05539e+06	0	0	0.007	0.1558	High	3.22445					0
P13647	Keratin, type II cytoskeletal 5 OS=Homo sapiens OX=9606 GN=KRT5 PE=1 SV=3 - [K2C5_HUMAN]	31.36	1	11	16	102	3.53686e+07	3.3398e+07	2.88183e+07	133.763	31.36	16	38	119.782	27.12	14	33	112.135	29.66	15	31	590	62.34	7.73779
	Sequence	# PSMs	# Proteins	# Protein Groups	Protein Group Accessions	Modifications	MH+ [Da]	A5: Area	B5: Area	C5: Area	q-Value	PEP	A2	XCorr A2	B2	XCorr B2	C2	XCorr C2	# Missed Cleavages
	VSLAGACGVGGYGSR	6	1	1	P13647	C7(Carbamidomethyl)	1410.68	2.55422e+07	2.314e+07	21424162	0	1.027e-10	High	5.04576	High	5.19826	High	4.7357	0
	GLGVGFGSGGGSSSSVK	5	1	1	P13647		1439.72	1.29963e+07	1.15044e+07	1.14027e+07	0	0.0005798	High	4.84578	High	4.93706	High	4.65704	0
	QCANLQNAIADAEQR	3	1	1	P13647	C2(Carbamidomethyl)	1701.81	7.18466e+06	6.63122e+06	7.42662e+06	0	1.985e-10	High	4.70637	High	5.04227	High	4.78227	0
	VDALMDEINFMK	5	1	1	P13647	M5(Oxidation); M11(Oxidation)	1457.67	0	0	9.32079e+06	0	9.141e-05	High	4.44071	High	4.39939	High	4.36573	0
	NLDLDSIIAEVK	17	3	3	P35908;P13647;P02538		1329.73	1.67173e+07	1.43794e+07	1.46777e+07	0	4.269e-07	High	4.22706	High	4.28803	High	4.65712	0
	NMQDLVEDFK	7	1	1	P13647	M2(Oxidation)	1254.57	2.43435e+07	2.34383e+07	1.95493e+07	0	0.001685	High	4.00924	High	3.95858	High	3.89026	0
	YEELQQTAGR	11	1	1	P13647		1194.58	26378674	2.19385e+07	2.47732e+07	0	3.263e-05	High	3.97255	High	4.15599	High	3.95544	0
	LAELEEALQK	6	1	1	P13647		1143.63	4.65552e+07	4.21358e+07	3.60586e+07	0	0.001725	High	3.87553	High	3.86903	High	3.85646	0
	WTLLQEQGTK	1	2	2	P13647;P02538		1203.64	0	0	0	0	0.003316	High	3.56721					0
	ISISTSGGSFR	3	1	1	P13647		1111.58	2.73841e+07	2.46494e+07	2.39076e+07	0	0.002045	High	3.34896	High	3.24945	High	3.31765	0
	NKYEDEINKR	8	3	3	P04264;P13647;P02538		1308.66	1.70824e+07	0	1.58236e+07	0	0.002505	High	3.00321	High	3.14734	High	2.81724	2
	AQYEEIANR	9	1	1	P13647		1093.53	2.48087e+07	2.43214e+07	2.01427e+07	0	0.001406	High	2.98181	High	3.18729	High	3.07995	0
	EYQELMNTK	11	1	1	P13647	M6(Oxidation)	1171.53	0	0	1.11404e+07	0	0.001224	High	2.81874	High	2.65629	High	2.85473	0
	TTAENEFVMLK	4	1	1	P13647	M9(Oxidation)	1298.63	32166404	3.34086e+07	25623268	0.001	0.009303	High	3.21684	High	3.39007	High	3.29119	0
	EYQELMNTK	1	1	1	P13647		1155.54	3.06034e+06	0	0	0.001	0.03389	High	2.72126					0
	QNLEPLFEQYINNLR	2	2	2	P13647;P02538		1890.98	0	0	381611	0.002	0.05734	High	2.47329			High	2.48305	0
	QLDSIVGER	3	2	2	P13647;P02538		1016.54	0	0	0	0.002	0.01362	High	2.0676	High	2.35732	High	2.0063	0
P04792	Heat shock protein beta-1 OS=Homo sapiens OX=9606 GN=HSPB1 PE=1 SV=2 - [HSPB1_HUMAN]	31.22	1	6	6	206	3.61725e+08	3.15519e+08	2.95749e+08	227.77	31.22	6	69	212.566	31.22	6	65	231.666	31.22	6	72	205	22.7685	6.40479
	Sequence	# PSMs	# Proteins	# Protein Groups	Protein Group Accessions	Modifications	MH+ [Da]	A5: Area	B5: Area	C5: Area	q-Value	PEP	A2	XCorr A2	B2	XCorr B2	C2	XCorr C2	# Missed Cleavages
	VSLDVNHFAPDELTVK	28	1	1	P04792		1783.93	4.61329e+08	3.99485e+08	3.56037e+08	0	7.335e-05	High	5.86873	High	5.63781	High	6.28386	0
	LATQSNEITIPVTFESR	24	1	1	P04792		1906	1.11074e+08	1.02201e+08	9.54639e+07	0	0.0008394	High	4.57494	High	4.77016	High	4.27506	0
	TKDGVVEITGK	48	1	1	P04792		1146.64	6.59487e+07	5.51646e+07	4.48401e+07	0	0.001215	High	4.55602	High	4.45829	High	4.41677	1
	LFDQAFGLPR	66	1	1	P04792		1163.63	4.26511e+08	3.62748e+08	3.35432e+08	0	0.0001252	High	4.51023	High	4.32131	High	4.45813	0
	DGVVEITGK	28	1	1	P04792		917.497	6.13335e+07	6.12748e+07	4.10363e+07	0	0.0001127	High	2.88182	High	2.90668	High	3.16316	0
	QLSSGVSEIR	12	1	1	P04792		1075.58	1.97335e+08	1.84323e+08	1.95779e+08	0	0.003667	High	2.79033	High	3.02264	High	3.0171	0
P15531	Nucleoside diphosphate kinase A OS=Homo sapiens OX=9606 GN=NME1 PE=1 SV=1 - [NDKA_HUMAN]	30.26	1	4	4	18	3.4912e+07	3.31881e+07	3.08958e+07	18.1101	30.26	4	6	18.7828	30.26	4	6	18.0042	30.26	4	6	152	17.1377	6.18896
	Sequence	# PSMs	# Proteins	# Protein Groups	Protein Group Accessions	Modifications	MH+ [Da]	A5: Area	B5: Area	C5: Area	q-Value	PEP	A2	XCorr A2	B2	XCorr B2	C2	XCorr C2	# Missed Cleavages
	VMLGETNPADSKPGTIR	6	1	1	P15531	M2(Oxidation)	1801.92	8.07489e+07	7.54484e+07	7.04907e+07	0	5.782e-05	High	3.78134	High	3.81976	High	3.68776	0
	FMQASEDLLK	3	1	1	P15531	M2(Oxidation)	1197.59	1.35165e+07	1.22607e+07	1.16554e+07	0	0.006267	High	3.18856	High	3.06818	High	3.00588	0
	VMLGETNPADSKPGTIR	3	1	1	P15531		1785.92	2.17078e+07	0	0	0	0.002667	High	2.43345	High	3.34195	High	3.56662	0
	DRPFFAGLVK	3	1	1	P15531		1149.65	4.34386e+06	2.65106e+06	2.43795e+06	0	2.686e-05	High	2.37537	High	2.68454	High	2.08749	0
	GDFCIQVGR	3	1	1	P15531	C4(Carbamidomethyl)	1051.5	1.04705e+07	1.18553e+07	1.05412e+07	0.001	0.008044	High	2.66219	High	2.73676	High	2.43266	0
P01034	Cystatin-C OS=Homo sapiens OX=9606 GN=CST3 PE=1 SV=1 - [CYTC_HUMAN]	30.14	1	3	3	17	1.00171e+08	8.66255e+07	1.21403e+08	8.17516	30.14	3	6	10.617	30.14	3	6	10.3573	19.18	2	5	146	15.7891	8.74854
	Sequence	# PSMs	# Proteins	# Protein Groups	Protein Group Accessions	Modifications	MH+ [Da]	A5: Area	B5: Area	C5: Area	q-Value	PEP	A2	XCorr A2	B2	XCorr B2	C2	XCorr C2	# Missed Cleavages
	LVGGPMDASVEEEGVR	2	1	1	P01034	M6(Oxidation)	1660.8	3.43815e+06	3.47351e+06	0	0	0.0005051	High	4.75455	High	4.16594			0
	ALDFAVGEYNK	4	1	1	P01034		1226.61	9.421e+07	8.47526e+07	8.2607e+07	0	0.002871	High	3.42061	High	3.56905	High	3.76057	0
	TQPNLDNCPFHDQPHLK	11	1	1	P01034	C8(Carbamidomethyl)	2060.97	2.02864e+08	1.7165e+08	1.602e+08	0	0.0004906	High	2.38602	High	2.88203	High	3.12629	0
P62979	Ubiquitin-ribosomal protein eS31 fusion protein OS=Homo sapiens OX=9606 GN=RPS27A PE=1 SV=2 - [RS27A_HUMAN]	30.13	4	4	4	11	3.51814e+07	9.78078e+06	3.79426e+07	12.001	21.79	3	4	12.8242	24.36	3	4	11.1946	16.03	2	3	156	17.9535	9.64209
	Sequence	# PSMs	# Proteins	# Protein Groups	Protein Group Accessions	Modifications	MH+ [Da]	A5: Area	B5: Area	C5: Area	q-Value	PEP	A2	XCorr A2	B2	XCorr B2	C2	XCorr C2	# Missed Cleavages
	TITLEVEPSDTIENVK	6	4	1	P62979		1787.94	1.17979e+07	1.15231e+07	1.2254e+07	0	0.0003048	High	5.09565	High	4.89307	High	4.46442	0
	CCLTYCFNKPEDK	1	1	1	P62979	C1(Carbamidomethyl); C2(Carbamidomethyl); C6(Carbamidomethyl)	1734.73	0	4.66032e+06	0	0	0.0005996			High	3.16757			0
	TLSDYNIQK	2	4	1	P62979		1081.56	79986020	0	6.36313e+07	0.003	0.07252	High	2.11524			High	2.35517	0
	ESTLHLVLR	2	4	1	P62979		1067.62	13760259	1.3159e+07	0	0.003	0.03429	High	1.76298	High	1.6516			0
P01859	Immunoglobulin heavy constant gamma 2 OS=Homo sapiens OX=9606 GN=IGHG2 PE=1 SV=3 - [IGHG2_HUMAN]	30.13	1	4	9	186	8.67701e+08	7.36558e+08	6.9847e+08	203.512	30.13	9	70	168.339	30.13	9	59	160.763	20.76	7	57	395	43.7778	6.52197
	Sequence	# PSMs	# Proteins	# Protein Groups	Protein Group Accessions	Modifications	MH+ [Da]	A5: Area	B5: Area	C5: Area	q-Value	PEP	A2	XCorr A2	B2	XCorr B2	C2	XCorr C2	# Missed Cleavages
	CCVECPPCPAPPVAGPSVFLFPPKPK	40	1	1	P01859	C1(Carbamidomethyl); C2(Carbamidomethyl); C5(Carbamidomethyl); C8(Carbamidomethyl)	2908.42	6.20238e+07	31371928	4.69846e+07	0	1.143e-05	High	5.85865	High	5.16107	High	5.6169	0
	EPQVYTLPPSREEMTK	26	1	1	P01859	M14(Oxidation)	1920.95	139695643	1.1584e+08	99957592	0	0.01037	High	4.42557	High	4.2638	High	4.05756	1
	STSESTAALGCLVK	2	2	2	P01861;P01859	C11(Carbamidomethyl)	1423.71	1.03338e+07	6.82218e+07	0	0	0.0002334	High	3.81496	High	2.82045			0
	GPSVFPLAPCSR	19	2	2	P01861;P01859	C10(Carbamidomethyl)	1287.66	1.05548e+09	8.91291e+08	8.17735e+08	0	0.01054	High	3.52065	High	3.36809	High	3.33335	0
	KCCVECPPCPAPPVAGPSVFLFPPKPK	16	1	1	P01859	C2(Carbamidomethyl); C3(Carbamidomethyl); C6(Carbamidomethyl); C9(Carbamidomethyl)	3036.5	11508283	0	5.82261e+06	0	0.0004707	High	3.48777	High	3.46394	High	3.52548	1
	NQVSLTCLVK	20	3	3	P0DOX5;P01861;P01859	C7(Carbamidomethyl)	1161.63	1.40793e+09	1.20254e+09	1.16571e+09	0	0.001353	High	3.28603	High	3.12317	High	3.29167	0
	TTPPMLDSDGSFFLYSK	20	1	1	P01859	M5(Oxidation)	1921.9	2.34885e+07	1.37304e+07	2.20565e+07	0	0.001718	High	2.82649	High	2.61227	High	2.66556	0
	EPQVYTLPPSR	35	2	2	P0DOX5;P01859		1286.68	1.26126e+08	30307507	111965632	0	0.003076	High	2.72874	High	2.70146	High	2.76554	0
	TTPPMLDSDGSFFLYSK	3	1	1	P01859		1905.9	0	3.80787e+06	0	0	0.008604	High	2.59544	High	2.03526			0
	WQQGNVFSCSVMHEALHNHYTQK	3	2	2	P0DOX5;P01859	C9(Carbamidomethyl)	2801.28	5.55246e+07	0	0	0	0.000489	High	2.53488					0
	WQQGNVFSCSVMHEALHNHYTQK	1	2	2	P0DOX5;P01859	C9(Carbamidomethyl); M12(Oxidation)	2817.27	0	1.04233e+07	0	0.001	0.00557			High	2.40285			0
	EPQVYTLPPSREEMTK	1	1	1	P01859		1904.95	0	0	0	0.006	0.1447	High	2.32794					1
P19105	Myosin regulatory light chain 12A OS=Homo sapiens OX=9606 GN=MYL12A PE=1 SV=2 - [ML12A_HUMAN]	29.82	2	5	5	44	2.46785e+07	2.21221e+07	2.06757e+07	52.2589	29.82	5	16	47.2682	29.82	5	14	46.7725	29.82	5	14	171	19.7815	4.80518
	Sequence	# PSMs	# Proteins	# Protein Groups	Protein Group Accessions	Modifications	MH+ [Da]	A5: Area	B5: Area	C5: Area	q-Value	PEP	A2	XCorr A2	B2	XCorr B2	C2	XCorr C2	# Missed Cleavages
	FTDEEVDELYR	6	2	1	P19105		1415.64	2.37375e+07	22478838	1.86802e+07	0	1.701e-05	High	4.01307	High	3.98008	High	4.08744	0
	EAFNMIDQNR	15	2	1	P19105	M5(Oxidation)	1253.56	1.53418e+07	1.07787e+07	1.64401e+07	0	8.663e-05	High	3.86078	High	3.98287	High	3.78879	0
	LNGTDPEDVIR	3	2	1	P19105		1228.62	17812969	1.52253e+07	1.37003e+07	0	1.366e-05	High	3.3693	High	3.48774	High	3.24255	0
	GNFNYIEFTR	9	2	1	P19105		1260.6	3.2485e+07	2.86621e+07	2.69069e+07	0	0.001298	High	3.33945	High	3.26876	High	3.54115	0
	ELLTTMGDR	10	2	1	P19105	M6(Oxidation)	1051.51	1.70222e+07	1.47448e+07	1.33387e+07	0	0.002707	High	3.09815	High	3.07296	High	3.06276	0
	EAFNMIDQNR	1	2	1	P19105		1237.57	7.72272e+06	0	0	0	0.004375	High	2.68127					0
Q08188	Protein-glutamine gamma-glutamyltransferase E OS=Homo sapiens OX=9606 GN=TGM3 PE=1 SV=4 - [TGM3_HUMAN]	29.73	1	16	16	139	2.66062e+08	2.3225e+08	2.19124e+08	184.891	27.42	14	50	159.266	23.09	13	44	157.506	23.38	13	45	693	76.5836	5.85889
	Sequence	# PSMs	# Proteins	# Protein Groups	Protein Group Accessions	Modifications	MH+ [Da]	A5: Area	B5: Area	C5: Area	q-Value	PEP	A2	XCorr A2	B2	XCorr B2	C2	XCorr C2	# Missed Cleavages
	SDLGPSYGGWQVLDATPQER	13	1	1	Q08188		2176.04	2.14266e+07	1.40404e+07	7.75279e+06	0	3.28e-07	High	6.4795	High	6.12165	High	5.39087	0
	SQGVFQCGPASVIGVR	19	1	1	Q08188	C7(Carbamidomethyl)	1661.85	2.29567e+08	1.98076e+08	1.78848e+08	0	2.65e-15	High	5.7862	High	5.80649	High	5.67433	0
	LKPNTPFAATSSMGLETEEQEPSIIGK	2	1	1	Q08188		2875.45	2.84357e+06	0	0	0	0.002421	High	5.54269					0
	LEFIVSTGPYPSESAMTK	3	1	1	Q08188	M16(Oxidation)	1972.96	2.30628e+06	3.10907e+06	3.78631e+06	0	9.36e-08	High	5.17599	High	4.69762	High	5.3234	0
	DSATMSLDPEEEAEHPIK	7	1	1	Q08188	M5(Oxidation)	2014.9	1.09564e+08	1.05282e+08	1.03469e+08	0	1.033e-05	High	5.03435	High	4.70986	High	4.81477	0
	RGQNFQVLMIMNK	3	1	1	Q08188	M9(Oxidation); M11(Oxidation)	1610.82	6.18869e+06	7.11998e+06	6.85058e+06	0	0.0008147	High	4.63227	High	4.51369	High	4.50509	1
	VITNFNSAHDTDR	25	1	1	Q08188		1489.71	326513822	285216923	270346290	0	1.631e-05	High	4.01341	High	3.99821	High	4.08652	0
	DSATMSLDPEEEAEHPIK	3	1	1	Q08188		1998.9	2.13468e+07	1.53646e+07	9.07873e+06	0	0.006825	High	3.64425	High	3.1837	High	3.23618	0
	VPDESEVVVER	9	1	1	Q08188		1257.64	2.42105e+08	213455711	1.94274e+08	0	0.0002593	High	3.63366	High	3.76985	High	3.60875	0
	QLLADFSCNKFPAIK	6	1	1	Q08188	C8(Carbamidomethyl)	1751.92	82290305	7.46537e+07	6.38427e+07	0	0.0003476	High	3.56424	High	4.26302	High	3.73908	1
	ITWLYDNTTGK	4	1	1	Q08188		1311.66	3.59443e+07	2.16729e+07	1.44737e+07	0	1.241e-05	High	3.52509	High	3.6151	High	3.09549	0
	FSSQELILR	22	1	1	Q08188		1092.61	2.18554e+08	1.94924e+08	1.92752e+08	0	0.002217	High	3.29336	High	3.37942	High	3.2225	0
	VRFDILPSR	13	1	1	Q08188		1102.64	4.1684e+07	3.63366e+07	3.19393e+07	0	0.006347	High	3.21616	High	2.95232	High	3.17235	1
	VAGMLAVGK	1	1	1	Q08188	M4(Oxidation)	861.49	0	0	2.098e+07	0	0.0001185					High	2.98505	0
	QLLADFSCNK	7	1	1	Q08188	C8(Carbamidomethyl)	1195.58	6.19019e+07	5.03432e+07	5.96758e+07	0.001	0.003794	High	2.75232	High	2.64341	High	2.43317	0
	QAHHTDKFSSQELILR	1	1	1	Q08188		1909.99	0	6.73506e+07	0	0.001	0.008446			High	2.91309			1
	SWNGSVEILK	1	1	1	Q08188		1132.6	2.80207e+07	0	0	0.008	0.1698	High	2.50733					0
P36952	Serpin B5 OS=Homo sapiens OX=9606 GN=SERPINB5 PE=1 SV=2 - [SPB5_HUMAN]	29.07	1	8	8	64	4.10281e+07	3.90803e+07	3.66895e+07	75.5299	25.6	7	22	73.4362	29.07	8	22	72.718	25.6	7	20	375	42.0734	6.04932
	Sequence	# PSMs	# Proteins	# Protein Groups	Protein Group Accessions	Modifications	MH+ [Da]	A5: Area	B5: Area	C5: Area	q-Value	PEP	A2	XCorr A2	B2	XCorr B2	C2	XCorr C2	# Missed Cleavages
	DLTDGHFENILADNSVNDQTK	8	1	1	P36952		2346.09	1.58571e+07	15049950	1.12137e+07	0	5.847e-06	High	6.62295	High	5.43643	High	6.64913	0
	DVPFGFQTVTSDVNK	9	1	1	P36952		1653.82	3.41958e+07	2.93176e+07	2.65251e+07	0	1.331e-05	High	4.29923	High	3.90378	High	3.95942	0
	DVEDESTGLEK	12	1	1	P36952		1221.56	2.03337e+07	1.64626e+07	2.02438e+07	0	0.0009661	High	3.68993	High	3.83847	High	3.6051	0
	GDTANEIGQVLHFENVK	6	1	1	P36952		1870.94	3.24027e+07	2.67575e+07	2.54675e+07	0	0.0009725	High	2.93294	High	2.96076	High	3.03209	0
	IIELPFQNK	11	1	1	P36952		1101.64	5.52233e+07	4.96108e+07	4.38314e+07	0	0.01164	High	2.92331	High	3.00087	High	2.77407	0
	DELNADHPFIYIIR	12	1	1	P36952		1715.88	1.38846e+07	1.13993e+07	1.07258e+07	0	1.587e-05	High	2.72871	High	2.92819	High	3.35816	0
	ACLENLGLK	5	1	1	P36952	C2(Carbamidomethyl)	1017.54	3.36653e+07	3.83127e+07	3.97119e+07	0	0.0004832	High	2.5966	High	2.81494	High	3.09393	0
	SLNLSTEFISSTK	1	1	1	P36952		1426.75	0	1.16821e+07	0	0	0.0001196			High	4.32204			0
P06733	Alpha-enolase OS=Homo sapiens OX=9606 GN=ENO1 PE=1 SV=2 - [ENOA_HUMAN]	28.57	1	9	9	110	2.20228e+08	1.9496e+08	1.74635e+08	140.529	25.58	8	37	135.359	25.58	8	35	146.789	28.57	9	38	434	47.1393	7.38623
	Sequence	# PSMs	# Proteins	# Protein Groups	Protein Group Accessions	Modifications	MH+ [Da]	A5: Area	B5: Area	C5: Area	q-Value	PEP	A2	XCorr A2	B2	XCorr B2	C2	XCorr C2	# Missed Cleavages
	DATNVGDEGGFAPNILENK	11	1	1	P06733		1960.93	7.76354e+07	7.35213e+07	61731444	0	5.932e-07	High	6.5265	High	6.16498	High	6.24126	0
	AAVPSGASTGIYEALELR	13	1	1	P06733		1804.95	1.22135e+07	12011079	1.11764e+07	0	4.558e-06	High	5.56129	High	5.26712	High	5.43987	0
	VNQIGSVTESLQACK	11	1	1	P06733	C14(Carbamidomethyl)	1633.83	1.7977e+08	1.71148e+08	1.51795e+08	0	5.117e-06	High	5.5218	High	5.41129	High	5.4916	0
	LAMQEFMILPVGAANFR	5	1	1	P06733	M3(Oxidation); M7(Oxidation)	1939.99	3.2112e+06	3.34425e+06	3.70957e+06	0	2.484e-10	High	5.23327	High	5.48474	High	5.34231	0
	LMIEMDGTENK	3	1	1	P06733	M5(Oxidation)	1296.58	1.69986e+06	7.84646e+06	5.44513e+06	0	0.0004982	High	4.12556	High	3.71777	High	3.69094	0
	SGKYDLDFK	9	1	1	P06733		1072.53	57600192	46924410	3.79118e+07	0	0.002725	High	3.88417	High	3.64847	High	3.61374	1
	YISPDQLADLYK	24	1	1	P06733		1425.73	2.64616e+08	2.49288e+08	214089102	0	5.509e-06	High	3.87878	High	4.02781	High	3.83584	0
	IGAEVYHNLK	16	1	1	P06733		1143.62	216298778	164445199	1.58021e+08	0	0.0008578	High	3.85195	High	3.87333	High	3.65982	0
	LMIEMDGTENK	17	1	1	P06733	M2(Oxidation); M5(Oxidation)	1312.58	8.51433e+07	8.01493e+07	8.39778e+07	0	0.000202	High	3.46555	High	3.87178	High	3.39663	0
	GNPTVEVDLFTSK	1	1	1	P06733		1406.72	0	0	4.77122e+07	0	0.0004483					High	3.53973	0
P30043	Flavin reductase (NADPH) OS=Homo sapiens OX=9606 GN=BLVRB PE=1 SV=3 - [BLVRB_HUMAN]	28.16	1	4	4	19	1.66814e+07	1.52232e+07	2.53341e+07	26.4203	23.3	3	6	26.2253	23.3	3	6	26.9202	28.16	4	7	206	22.1054	7.6499
	Sequence	# PSMs	# Proteins	# Protein Groups	Protein Group Accessions	Modifications	MH+ [Da]	A5: Area	B5: Area	C5: Area	q-Value	PEP	A2	XCorr A2	B2	XCorr B2	C2	XCorr C2	# Missed Cleavages
	TVAGQDAVIVLLGTR	3	1	1	P30043		1512.88	2.33749e+06	2.51376e+06	2.24041e+06	0	2.137e-05	High	5.09292	High	4.04362	High	4.035	0
	NDLSPTTVMSEGAR	9	1	1	P30043	M9(Oxidation)	1493.69	25199584	2.52289e+07	3.14504e+07	0	1.147e-06	High	4.49376	High	4.69366	High	4.72713	0
	CLTTDEYDGHSTYPSHQYQ	6	1	1	P30043	C1(Carbamidomethyl)	2301.94	2.25072e+07	1.79269e+07	1.81089e+07	0	5.131e-08	High	4.06607	High	4.7591	High	3.8044	0
	LQAVTDDHIR	1	1	1	P30043		1167.62	0	0	26442855	0	0.001257					High	2.22868	0
Q9UGM3	Deleted in malignant brain tumors 1 protein OS=Homo sapiens OX=9606 GN=DMBT1 PE=1 SV=2 - [DMBT1_HUMAN]	28.1	1	14	14	233	838793371	7.07282e+08	6.29552e+08	315.153	28.1	14	89	256.486	26.98	12	73	245.782	20.89	10	71	2413	260.569	5.43994
	Sequence	# PSMs	# Proteins	# Protein Groups	Protein Group Accessions	Modifications	MH+ [Da]	A5: Area	B5: Area	C5: Area	q-Value	PEP	A2	XCorr A2	B2	XCorr B2	C2	XCorr C2	# Missed Cleavages
	GSWGTVCDDYWDTNDANVVCR	6	1	1	Q9UGM3	C7(Carbamidomethyl); C20(Carbamidomethyl)	2490.02	1.09322e+07	8.94729e+06	0	0	1.271e-07	High	6.15572	High	4.94457			0
	GSWGTVCDDSWDTNDANVVCR	15	1	1	Q9UGM3	C7(Carbamidomethyl); C20(Carbamidomethyl)	2413.98	3.75424e+07	2.3648e+07	1.24687e+07	0	2.089e-08	High	5.65211	High	5.69707	High	5.87767	0
	FGQGSGPIVLDDVR	142	1	1	Q9UGM3		1459.76	2203938737	1.83329e+09	1.60776e+09	0	2.703e-05	High	5.1506	High	5.11133	High	4.99497	0
	GSWGTVCDDSWDTSDANVVCR	5	1	1	Q9UGM3	C7(Carbamidomethyl); C20(Carbamidomethyl)	2386.97	1.49616e+07	1.02208e+07	0	0	2.257e-10	High	4.89004	High	5.28056			0
	QLGCGWATSAPGNAR	10	1	1	Q9UGM3	C4(Carbamidomethyl)	1545.73	139248358	7.93635e+07	4.95315e+07	0	4.395e-05	High	4.24899	High	4.56472	High	4.26983	0
	CVWDIEVQNNYR	1	1	1	Q9UGM3	C1(Carbamidomethyl)	1595.74	3.96792e+06	0	0	0	0.006895	High	4.18992					0
	SGCVRDDTYGPYSSPSLR	3	1	1	Q9UGM3	C3(Carbamidomethyl)	2016.91	1.69493e+07	1.67407e+07	1.55814e+07	0	5.503e-07	High	4.15388	High	4.41989	High	4.18038	1
	GSFTSSSNFMSIR	10	1	1	Q9UGM3	M10(Oxidation)	1436.65	1.42864e+08	1.42865e+08	1.37765e+08	0	0.00043	High	3.80067	High	3.81122	High	3.96055	0
	QLGCGWAMSAPGNAR	4	1	1	Q9UGM3	C4(Carbamidomethyl); M8(Oxidation)	1591.72	2.51966e+07	1.47591e+07	1.06951e+07	0	8.863e-09	High	3.7744	High	4.39499	High	4.30072	0
	GSFTSSSNFMSIR	1	1	1	Q9UGM3		1420.66	1.65739e+07	0	0	0	0.001388	High	3.67838					0
	QLGCGWAMLAPGNAR	1	1	1	Q9UGM3	C4(Carbamidomethyl)	1601.78	4.54695e+06	0	0	0	0.002479	High	3.59238					0
	INLGFSNLK	9	1	1	Q9UGM3		1005.58	157713037	1.30433e+08	1.2766e+08	0	0.001757	High	2.97126	High	2.89614	High	3.07411	0
	FISDHSITR	17	1	1	Q9UGM3		1075.56	1.10501e+08	9.54172e+07	9.15564e+07	0	0.01451	High	2.8434	High	2.80819	High	2.77261	0
	ISPPVPTEGSESSLALR	5	1	1	Q9UGM3		1739.92	1.87028e+07	16801334	1.58606e+07	0	0.0004566	High	1.87299	High	1.69162	High	1.81206	0
	QIFTSSYNR	4	1	1	Q9UGM3		1115.55	154728339	1.45693e+08	143135762	0.001	0.04538	High	2.19026	High	1.78806	High	2.04527	0
P14406	Cytochrome c oxidase subunit 7A2, mitochondrial OS=Homo sapiens OX=9606 GN=COX7A2 PE=1 SV=1 - [CX7A2_HUMAN]	27.71	1	2	2	14	1.89349e+07	1.65168e+07	9.20309e+06	17.226	27.71	2	5	17.0487	27.71	2	5	15.3131	27.71	2	4	83	9.39011	9.75928
	Sequence	# PSMs	# Proteins	# Protein Groups	Protein Group Accessions	Modifications	MH+ [Da]	A5: Area	B5: Area	C5: Area	q-Value	PEP	A2	XCorr A2	B2	XCorr B2	C2	XCorr C2	# Missed Cleavages
	LFQEDDEIPLYLK	10	1	1	P14406		1622.84	1.92001e+07	1.66047e+07	4.34928e+06	0	2.984e-05	High	4.52392	High	4.05077	High	4.35231	0
	GGVADALLYR	4	1	1	P14406		1034.57	18669719	1.64288e+07	1.40569e+07	0	0.0009131	High	3.46475	High	3.63613	High	3.59703	0
Q9UIV8	Serpin B13 OS=Homo sapiens OX=9606 GN=SERPINB13 PE=1 SV=2 - [SPB13_HUMAN]	27.62	1	8	8	23	3.06707e+07	2.1485e+07	1.97638e+07	39.305	26.6	7	9	31.8903	16.62	4	7	32.2541	15.6	4	7	391	44.2482	5.70654
	Sequence	# PSMs	# Proteins	# Protein Groups	Protein Group Accessions	Modifications	MH+ [Da]	A5: Area	B5: Area	C5: Area	q-Value	PEP	A2	XCorr A2	B2	XCorr B2	C2	XCorr C2	# Missed Cleavages
	YYHASLEPVDFVNAADESR	8	1	1	Q9UIV8		2183.01	1.89245e+07	1.57943e+07	1.42994e+07	0	1.254e-06	High	5.69382	High	5.75039	High	5.81948	0
	ADYSGMSSGSGLYAQK	1	1	1	Q9UIV8		1621.72	4.0381e+06	0	0	0	2.222e-06	High	5.01645					0
	GATASQLEEVFHSEK	1	1	1	Q9UIV8		1632.79	1.79134e+06	0	0	0	0.0001424	High	4.88898					0
	IKDLFPDGSISSSTK	6	1	1	Q9UIV8		1594.84	2.92852e+07	2.72171e+07	2.37869e+07	0	0.0001847	High	4.65418	High	4.7665	High	4.5239	1
	LTNDYELNITNR	3	1	1	Q9UIV8		1465.73	24896262	2.14437e+07	2.12051e+07	0	0.003885	High	4.12017	High	4.08881	High	3.8455	0
	HNESNSILFFGR	1	1	1	Q9UIV8		1420.7	0	0	0	0	0.003808	High	2.453					0
	EVIENTEAVHQQFQK	2	1	1	Q9UIV8		1799.91	3.78305e+07	0	0	0	0.0001343	High	2.31025			High	4.65449	0
	AEEKEVIENTEAVHQQFQK	1	1	1	Q9UIV8		2257.11	0	2.10292e+06	0	0	0.002773			High	4.25036			1
O75594	Peptidoglycan recognition protein 1 OS=Homo sapiens OX=9606 GN=PGLYRP1 PE=1 SV=1 - [PGRP1_HUMAN]	27.55	1	3	3	10	1.53058e+07	1.3252e+07	9.20197e+06	19.8852	27.55	3	4	18.3163	27.55	3	4	10.9015	19.9	2	2	196	21.7167	8.5874
	Sequence	# PSMs	# Proteins	# Protein Groups	Protein Group Accessions	Modifications	MH+ [Da]	A5: Area	B5: Area	C5: Area	q-Value	PEP	A2	XCorr A2	B2	XCorr B2	C2	XCorr C2	# Missed Cleavages
	YVVVSHTAGSSCNTPASCQQQAR	5	1	1	O75594	C12(Carbamidomethyl); C18(Carbamidomethyl)	2508.14	1.11291e+07	10284070	9.9345e+06	0	3.421e-11	High	5.65598	High	5.37073	High	5.81942	0
	AAQGLLACGVAQGALR	3	1	1	O75594	C8(Carbamidomethyl)	1555.85	9.79625e+06	8.21853e+06	8.46944e+06	0	1.183e-05	High	5.48365	High	5.13611	High	5.08204	0
	ALASECAQHLSLPLR	2	1	1	O75594	C6(Carbamidomethyl)	1665.88	2.49921e+07	21253296	0	0	0.001587	High	3.09058	High	2.58555			0
Q8TDL5	BPI fold-containing family B member 1 OS=Homo sapiens OX=9606 GN=BPIFB1 PE=1 SV=1 - [BPIB1_HUMAN]	27.27	1	10	10	42	8.53805e+07	7.40254e+07	6.73982e+07	49.6611	22.52	8	14	47.3518	21.9	8	14	49.0351	21.69	8	14	484	52.4085	7.2251
	Sequence	# PSMs	# Proteins	# Protein Groups	Protein Group Accessions	Modifications	MH+ [Da]	A5: Area	B5: Area	C5: Area	q-Value	PEP	A2	XCorr A2	B2	XCorr B2	C2	XCorr C2	# Missed Cleavages
	GDQLILNLNNISSDR	5	1	1	Q8TDL5		1671.87	5.26754e+06	6.30026e+06	5.56791e+06	0	4.222e-06	High	5.34248	High	5.19892	High	5.29471	0
	QVMNLLVPSLPNLVK	9	1	1	Q8TDL5	M3(Oxidation)	1680.98	5194813	5.23948e+06	5.93375e+06	0	4.165e-05	High	4.46567	High	4.0998	High	4.28088	0
	LVLSDCATSHGSLR	7	1	1	Q8TDL5	C6(Carbamidomethyl)	1515.76	1.20354e+08	1.02512e+08	9.5486e+07	0	0.0009524	High	4.04622	High	3.35202	High	3.59032	0
	ALGFEAAESSLTK	6	1	1	Q8TDL5		1323.68	5.80198e+07	5.28632e+07	4.68491e+07	0	0.002149	High	3.87645	High	4.01187	High	3.63166	0
	ILTQDTPEFFIDQGHAK	6	1	1	Q8TDL5		1959.99	7.77672e+07	6.67012e+07	5.98594e+07	0	0.0002306	High	3.53256	High	3.74531	High	3.71174	0
	VPISLSIDR	3	1	1	Q8TDL5		999.586	18063270	1.36404e+07	1.57754e+07	0	0.006916	High	2.81549	High	2.49644	High	2.79699	0
	IPLDMVAGFNTPLVK	1	1	1	Q8TDL5		1614.89	3.75706e+06	0	0	0	0.006211	High	2.01611					0
	LEFDLLYPAIK	1	1	1	Q8TDL5		1321.74	0	0	1.05989e+06	0	0.0006887					High	3.76512	0
	GDTIQLYLGAK	3	1	1	Q8TDL5		1178.65	8.05679e+06	7.67547e+06	7.68084e+06	0.001	0.04636	High	3.24038	High	3.17386	High	3.13305	0
	AADKLGSTQIVK	1	1	1	Q8TDL5		1230.71	0	7.54729e+06	0	0.009	0.1042			High	3.10472			1
P47929	Galectin-7 OS=Homo sapiens OX=9606 GN=LGALS7 PE=1 SV=2 - [LEG7_HUMAN]	27.21	1	3	3	15	4.91632e+07	6.76082e+07	5.97999e+07	11.4469	27.21	3	5	8.44504	16.91	2	5	8.47675	16.91	2	5	136	15.0658	7.62061
	Sequence	# PSMs	# Proteins	# Protein Groups	Protein Group Accessions	Modifications	MH+ [Da]	A5: Area	B5: Area	C5: Area	q-Value	PEP	A2	XCorr A2	B2	XCorr B2	C2	XCorr C2	# Missed Cleavages
	LDTSEVVFNSK	6	1	1	P47929		1238.63	9.93821e+07	96753428	80435562	0	0.0002317	High	4.38143	High	4.66608	High	4.30512	0
	LVEVGGDVQLDSVR	1	1	1	P47929		1485.79	3.04297e+06	0	0	0	0.0003387	High	3.13825					0
	AVVGDAQYHHFR	8	1	1	P47929		1399.69	4.50645e+07	3.84631e+07	3.91643e+07	0	0.003439	High	1.61084	High	1.51153	High	1.73084	0
P02533	Keratin, type I cytoskeletal 14 OS=Homo sapiens OX=9606 GN=KRT14 PE=1 SV=4 - [K1C14_HUMAN]	27.12	1	3	11	90	1.42486e+08	1.2775e+08	1.16775e+08	126.515	27.12	11	35	110.274	23.94	10	29	98.9823	22.03	9	26	472	51.5294	5.16064
	Sequence	# PSMs	# Proteins	# Protein Groups	Protein Group Accessions	Modifications	MH+ [Da]	A5: Area	B5: Area	C5: Area	q-Value	PEP	A2	XCorr A2	B2	XCorr B2	C2	XCorr C2	# Missed Cleavages
	LLEGEDAHLSSSQFSSGSQSSR	3	1	1	P02533		2309.07	8.81778e+06	8180031	7.24005e+06	0	7.999e-14	High	6.30833	High	6.54189	High	5.05762	0
	EVATNSELVQSGK	13	1	1	P02533		1361.69	1.73163e+07	1.33786e+07	1.18747e+07	0	5.138e-05	High	4.79986	High	4.91875	High	4.79769	0
	ALEEANADLEVK	12	3	3	P13646;P02533;P08779		1301.66	1.36071e+08	1.2749e+08	114271348	0	5.406e-06	High	4.64879	High	4.79348	High	4.82784	0
	GSCGIGGGIGGGSSR	2	2	2	P02533;P08779	C3(Carbamidomethyl)	1278.59	1.08719e+07	0	1.138e+07	0	1.202e-05	High	4.18346			High	4.84349	0
	LEQEIATYR	12	4	4	P13646;P02533;P08779;P08727		1122.58	1.74542e+08	1.55837e+08	142750899	0	0.001255	High	4.11886	High	3.61719	High	3.58774	0
	TRLEQEIATYR	13	3	3	P13646;P02533;P08779		1379.73	1.16845e+08	9.74553e+07	8.52708e+07	0	0.005825	High	3.8557	High	3.77356	High	3.83714	1
	VLDELTLAR	11	3	3	P02533;P08779;P08727		1029.6	1.12079e+08	9.99242e+07	9.33019e+07	0	0.0001236	High	3.75405	High	3.82612	High	3.91441	0
	ASLENSLEETK	6	2	2	P02533;P08779		1220.6	57334054	50952862	44020716	0	0.0007535	High	3.50196	High	3.79043	High	3.36507	0
	APSTYGGGLSVSSSR	2	1	1	P02533		1425.7	24238392	1.91193e+07	0	0	0.0005049	High	3.50055	High	3.53107			0
	VTMQNLNDR	7	3	3	P13645;P02533;P08779	M3(Oxidation)	1106.53	2.02144e+06	0	0	0	0.009505	High	3.19179					0
	ISSVLAGGSCR	6	2	2	P02533;P08779	C10(Carbamidomethyl)	1106.57	1.35278e+07	5.16669e+06	1.13696e+07	0	0.000531	High	2.93164	High	3.00841	High	2.82709	0
	VTMQNLNDR	3	3	3	P13645;P02533;P08779		1090.53	2.90029e+07	1.8782e+07	0	0	0.0166	High	2.74968	High	2.92272			0
Q96DA0	Pancreatic adenocarcinoma up-regulated factor OS=Homo sapiens OX=9606 GN=ZG16B PE=1 SV=4 - [PAUF_HUMAN]	26.74	1	3	3	711	2.89785e+09	2.53228e+09	2.39336e+09	393.516	26.74	3	228	340.559	26.74	3	239	385.664	26.74	3	244	172	18.8667	5.50342
	Sequence	# PSMs	# Proteins	# Protein Groups	Protein Group Accessions	Modifications	MH+ [Da]	A5: Area	B5: Area	C5: Area	q-Value	PEP	A2	XCorr A2	B2	XCorr B2	C2	XCorr C2	# Missed Cleavages
	LGALGGNTQEVTLQPGEYITK	126	1	1	Q96DA0		2189.15	2.45219e+09	2.05172e+09	1.87325e+09	0	3.28e-06	High	6.45034	High	6.3818	High	6.16726	0
	YFSTTEDYDHEITGLR	559	1	1	Q96DA0		1946.88	5.70572e+09	4.97312e+09	4.74207e+09	0	1.787e-09	High	5.92845	High	5.99011	High	5.85383	0
	VSVGLLLVK	26	1	1	Q96DA0		927.628	5.35632e+08	5.72002e+08	564752638	0	0.002322	High	3.38861	High	3.06742	High	3.20134	0
A8K2U0	Alpha-2-macroglobulin-like protein 1 OS=Homo sapiens OX=9606 GN=A2ML1 PE=1 SV=3 - [A2ML1_HUMAN]	26.62	1	28	28	283	2.59077e+08	2.21135e+08	2.07137e+08	400.026	26.62	28	102	353.569	24.55	25	90	362.548	24.55	25	91	1454	161.004	5.73193
	Sequence	# PSMs	# Proteins	# Protein Groups	Protein Group Accessions	Modifications	MH+ [Da]	A5: Area	B5: Area	C5: Area	q-Value	PEP	A2	XCorr A2	B2	XCorr B2	C2	XCorr C2	# Missed Cleavages
	SPEYSTAMGAGGGHPEAFESSTPLHQAEDSQVR	7	1	1	A8K2U0	M8(Oxidation)	3446.51	4.98014e+07	4.74105e+07	4.33952e+07	0	3.226e-09	High	5.99964	High	5.09097	High	4.81169	0
	FQMEDLVYNPEQVPR	9	1	1	A8K2U0	M3(Oxidation)	1880.89	4.88529e+07	4.96763e+07	4.79061e+07	0	7.643e-11	High	5.8986	High	6.07359	High	5.95208	0
	FQMEDLVYNPEQVPR	17	1	1	A8K2U0		1864.9	1.50237e+07	8.248e+06	5.85697e+06	0	1.311e-07	High	5.83595	High	5.56344	High	5.62362	0
	IVTMDSNFVPVNDKYSMVELQDPNSNR	3	1	1	A8K2U0	M4(Oxidation); M17(Oxidation)	3144.47	4.19948e+06	4.284e+06	1.79048e+06	0	0.0009402	High	5.83395	High	5.52103	High	5.14721	1
	QGNGTFVQTDKPLYTPGQQVYFR	3	1	1	A8K2U0		2644.33	3.71985e+06	3.97455e+06	2.22511e+06	0	3.794e-05	High	5.75856	High	4.81338	High	5.05173	0
	MLSGFSPMEGTNQLLLQQPLVK	15	1	1	A8K2U0	M1(Oxidation); M8(Oxidation)	2463.27	2.29392e+07	2.086e+07	2.15291e+07	0	5.489e-09	High	5.60718	High	5.84294	High	6.16516	0
	DGNGNTWLTAFVTK	8	1	1	A8K2U0		1523.76	6.47999e+06	4.14119e+06	3.00798e+06	0	1.076e-06	High	5.27949	High	5.17111	High	5.45373	0
	YTYGKPMLGAVQVSVCQK	5	1	1	A8K2U0	M7(Oxidation); C16(Carbamidomethyl)	2045.03	1.06782e+07	1.14984e+07	9.3737e+06	0	3.629e-05	High	5.25833	High	5.11304	High	5.03757	0
	SPEYSTAMGAGGGHPEAFESSTPLHQAEDSQVR	1	1	1	A8K2U0		3430.52	1.50368e+07	0	0	0	6.134e-08	High	5.1654					0
	YSMVELQDPNSNR	13	1	1	A8K2U0	M3(Oxidation)	1568.7	139386053	1.33761e+08	1.32096e+08	0	5.175e-08	High	5.10614	High	4.9367	High	5.16765	0
	VSGVGNNISFEEK	10	1	1	A8K2U0		1379.68	2.49107e+08	2.19113e+08	2.06114e+08	0	4.758e-06	High	4.75444	High	4.52246	High	4.75866	0
	ILDSNEPCGGQK	35	1	1	A8K2U0	C8(Carbamidomethyl)	1317.62	161322806	1.39063e+08	9.56818e+07	0	1.957e-07	High	4.58638	High	4.55755	High	4.61102	0
	VCLDLSPGYSDVK	12	1	1	A8K2U0	C2(Carbamidomethyl)	1452.71	1.94867e+08	1.66578e+08	1.53737e+08	0	2.937e-06	High	4.4329	High	4.59577	High	4.48485	0
	IVTMDSNFVPVNDK	9	1	1	A8K2U0	M4(Oxidation)	1594.78	1.66773e+08	1.60996e+08	1.52292e+08	0	2.241e-07	High	4.25155	High	4.4406	High	4.62901	0
	SDTLIKPVLVKPEGVLVEK	12	1	1	A8K2U0		2064.24	1.4611e+08	1.21953e+08	1.07054e+08	0	0.0003842	High	4.20846	High	3.94636	High	3.11469	0
	DVDDPMVSQGLR	12	1	1	A8K2U0	M6(Oxidation)	1347.62	115397264	69363300	101164002	0	9.116e-05	High	4.09571	High	4.09427	High	4.26643	0
	MLSGFSPMEGTNQLLLQQPLVK	2	1	1	A8K2U0	M8(Oxidation)	2447.27	1.90853e+06	0	0	0	0.0004563	High	3.90608					0
	ELSTVQESFLVK	10	1	1	A8K2U0		1379.75	1.43011e+08	1.16668e+08	1.1061e+08	0	0.0004365	High	3.83431	High	3.68257	High	3.57218	0
	HLHCISFLVPPPAGGTEEVATIR	15	1	1	A8K2U0	C4(Carbamidomethyl)	2501.31	5.02774e+06	0	0	0	1.638e-07	High	3.79105	High	4.31968	High	3.96907	0
	FKVEVVEPK	11	1	1	A8K2U0		1074.62	1.3783e+08	1.17762e+08	1.05594e+08	0	0.0006046	High	3.73135	High	3.93531	High	3.79671	1
	MLSGFSPMEGTNQLLLQQPLVK	4	1	1	A8K2U0		2431.28	399860	0	0	0	0.003159	High	3.6597	High	2.39265			0
	TFGTFSVEEYVLPK	5	1	1	A8K2U0		1616.83	0	251398	349861	0	5.105e-05	High	3.60113	High	4.07244	High	4.1387	0
	DVDDPMVSQGLR	4	1	1	A8K2U0		1331.63	2.17555e+07	1.51321e+07	1.02039e+07	0	0.0008612	High	3.54796	High	3.58054	High	3.30801	0
	TFNIQSVNR	9	1	1	A8K2U0		1078.57	2.44027e+08	2.03756e+08	1.90263e+08	0	0.002357	High	3.49448	High	3.24036	High	3.36953	0
	LTATIFNYLK	10	1	1	A8K2U0		1183.68	3.55448e+07	3.33076e+07	3.17916e+07	0	0.0002686	High	3.38428	High	3.38383	High	3.50645	0
	AGLLTEEIR	17	1	1	A8K2U0		1001.57	215702307	1.85295e+08	1.73907e+08	0	0.01426	High	3.18477	High	3.24024	High	3.15553	0
	AMSFCTSQSR	3	1	1	A8K2U0	M2(Oxidation); C5(Carbamidomethyl)	1190.5	0	0	0	0	0.006709	High	3.07698					0
	EAVHVTVPDAITEWK	5	1	1	A8K2U0		1694.88	1.69546e+07	7.88403e+06	4.16856e+06	0	0.01198	High	3.03157	High	3.32245	High	2.54862	0
	ATSIVAWLAK	1	1	1	A8K2U0		1059.62	0	0	0	0	0.00597	High	2.72628					0
	AVGFLEIGYQK	3	1	1	A8K2U0		1224.67	1.04615e+08	9.0996e+07	8.85748e+07	0.001	0.008779	High	2.85057	High	2.94545	High	3.09534	0
	AVDESVLLLRPDR	3	1	1	A8K2U0		1482.83	2.84096e+08	2.40537e+08	2.25032e+08	0.001	0.03947	High	2.38472	High	2.49465	High	2.15372	0
	SSSNMAIVEVK	9	1	1	A8K2U0	M5(Oxidation)	1180.59	1.15289e+08	1.0925e+08	1.11691e+08	0.002	0.02826	High	3.7115	High	3.70587	High	3.71536	0
	YNILPPTNMK	1	1	1	A8K2U0	M9(Oxidation)	1206.62	178050031	0	0	0.009	0.1765	High	2.23674					0
P01833	Polymeric immunoglobulin receptor OS=Homo sapiens OX=9606 GN=PIGR PE=1 SV=4 - [PIGR_HUMAN]	26.57	1	15	15	447	2.17381e+09	1.88704e+09	1.75044e+09	621.124	26.57	15	148	581.968	26.57	15	150	586.495	26.57	15	149	764	83.2317	5.74463
	Sequence	# PSMs	# Proteins	# Protein Groups	Protein Group Accessions	Modifications	MH+ [Da]	A5: Area	B5: Area	C5: Area	q-Value	PEP	A2	XCorr A2	B2	XCorr B2	C2	XCorr C2	# Missed Cleavages
	NADLQVLKPEPELVYEDLR	173	1	1	P01833		2241.19	3.75105e+08	3.14016e+08	3.08394e+08	0	1.129e-14	High	6.9275	High	7.01941	High	6.83901	0
	LSDAGQYLCQAGDDSNSNK	15	1	1	P01833	C9(Carbamidomethyl)	2042.88	6.571e+07	5.62579e+07	5.29378e+07	0	3.638e-10	High	6.51711	High	6.63675	High	6.92125	0
	GSVTFHCALGPEVANVAK	32	1	1	P01833	C7(Carbamidomethyl)	1856.94	1.78834e+09	1.58507e+09	1.51883e+09	0	4.827e-11	High	6.19149	High	6.2953	High	6.1006	0
	GGCITLISSEGYVSSK	29	1	1	P01833	C3(Carbamidomethyl)	1657.82	3.8112e+08	3.62934e+08	3.32778e+08	0	5.406e-10	High	5.7539	High	5.79312	High	5.76417	0
	LSDAGQYLCQAGDDSNSNKK	25	1	1	P01833	C9(Carbamidomethyl)	2170.97	2.13789e+09	1858834697	1.73464e+09	0	8.921e-11	High	5.7469	High	6.26462	High	6.10314	1
	QGHFYGETAAVYVAVEER	8	1	1	P01833		2025.97	5.94505e+06	4.44306e+06	5.26735e+06	0	0.0001001	High	5.57856	High	4.26501	High	4.57163	0
	WNNTGCQALPSQDEGPSK	6	1	1	P01833	C6(Carbamidomethyl)	1988.89	3.42217e+07	2.48706e+07	1.90789e+07	0	6.165e-10	High	5.22093	High	5.67961	High	5.70006	0
	QSSGENCDVVVNTLGK	30	1	1	P01833	C7(Carbamidomethyl)	1706.81	1.33874e+09	1.17055e+09	1.04366e+09	0	2.027e-06	High	5.20255	High	5.50075	High	5.50639	0
	GVAGGSVAVLCPYNR	7	1	1	P01833	C11(Carbamidomethyl)	1519.77	1.14638e+08	1.03924e+08	9.31536e+07	0	1.96e-06	High	5.05644	High	4.72553	High	5.35076	0
	YWCLWEGAQNGR	9	1	1	P01833	C3(Carbamidomethyl)	1539.69	5.67215e+07	2.86789e+07	0	0	0.0001289	High	4.68928	High	4.03502	High	2.2191	0
	CPLLVDSEGWVK	11	1	1	P01833	C1(Carbamidomethyl)	1402.71	1.45461e+08	81654666	5.05488e+07	0	3.313e-05	High	4.30819	High	4.25865	High	4.32781	0
	ADEGWYWCGVK	14	1	1	P01833	C8(Carbamidomethyl)	1370.59	1.21934e+08	6.47067e+07	0	0	0.0005752	High	3.9697	High	3.82328	High	3.04056	0
	GVAGGSVAVLCPYNR	2	1	1	P01833	N-Term(Acetyl); C11(Carbamidomethyl)	1561.78	0	0	0	0	0.01991	High	3.96506	High	3.95119			0
	AFVNCDENSR	48	1	1	P01833	C5(Carbamidomethyl)	1211.52	9.23712e+08	8.83874e+08	1.03607e+09	0	0.001386	High	3.58495	High	3.56893	High	3.57261	0
	IIEGEPNLK	25	1	1	P01833		1012.57	2.33365e+09	2.02234e+09	1861276648	0	0.001446	High	3.03452	High	2.98411	High	3.01885	0
	TVTINCPFK	13	1	1	P01833	C6(Carbamidomethyl)	1079.56	2.04988e+09	1.77993e+09	1655405323	0.001	0.01047	High	2.26539	High	2.72804	High	2.72029	0
P35527	Keratin, type I cytoskeletal 9 OS=Homo sapiens OX=9606 GN=KRT9 PE=1 SV=3 - [K1C9_HUMAN]	26.48	1	10	10	84	7.44159e+07	6.53093e+07	6.29652e+07	138.058	26.48	10	31	119.829	26.48	10	27	123.202	25.04	9	26	623	62.0268	5.23682
	Sequence	# PSMs	# Proteins	# Protein Groups	Protein Group Accessions	Modifications	MH+ [Da]	A5: Area	B5: Area	C5: Area	q-Value	PEP	A2	XCorr A2	B2	XCorr B2	C2	XCorr C2	# Missed Cleavages
	GGSGGSHGGGSGFGGESGGSYGGGEEASGSGGGYGGGSGK	3	1	1	P35527		3223.3	2.78098e+06	1.40378e+06	3.55598e+06	0	4.89446e-19	High	9.27585	High	9.52121	High	8.53894	0
	EIETYHNLLEGGQEDFESSGAGK	5	1	1	P35527		2510.14	0	0	2.42111e+07	0	2.449e-10	High	6.34838	High	5.77091	High	6.82654	0
	SGGGGGGGLGSGGSIR	20	1	1	P35527		1232.6	0	0	1.39299e+07	0	1.926e-06	High	6.03931	High	5.27198	High	5.8825	0
	GGSGGSYGGGGSGGGYGGGSGSR	15	1	1	P35527		1791.74	1.03439e+06	1.00165e+06	1.28173e+06	0	7.764e-12	High	5.8839	High	5.89745	High	5.74803	0
	VQALEEANNDLENK	12	1	1	P35527		1586.77	3.16625e+07	26996961	2.65351e+07	0	7.967e-06	High	5.63164	High	5.74682	High	5.51889	0
	QGVDADINGLR	6	1	1	P35527		1157.59	7.24379e+07	6.7142e+07	6.48771e+07	0	0.0007465	High	3.99166	High	4.0647	High	3.49706	0
	QVLDNLTMEK	7	1	1	P35527	M8(Oxidation)	1206.6	7.15764e+07	6.18318e+07	6.14361e+07	0	0.001705	High	2.98508	High	3.2026	High	3.24618	0
	IKFEMEQNLR	3	1	1	P35527	M5(Oxidation)	1323.68	2.75393e+07	2.47039e+07	2.33197e+07	0	0.001329	High	2.8171	High	3.19822	High	3.41772	1
	TLLDIDNTR	9	1	1	P35527		1060.57	7.92334e+07	6.69541e+07	6.25823e+07	0	0.0001239	High	2.66179	High	2.48049	High	2.98424	0
	STMQELNSR	4	1	1	P35527		1065.5	2.02854e+06	0	0	0.002	0.06765	High	2.41607	High	2.05345			0
P05164	Myeloperoxidase OS=Homo sapiens OX=9606 GN=MPO PE=1 SV=1 - [PERM_HUMAN]	26.31	1	17	17	172	3.31182e+08	2.95248e+08	2.68251e+08	204.33	24.43	16	57	210.677	26.31	17	59	202.414	24.43	16	56	745	83.8148	8.96826
	Sequence	# PSMs	# Proteins	# Protein Groups	Protein Group Accessions	Modifications	MH+ [Da]	A5: Area	B5: Area	C5: Area	q-Value	PEP	A2	XCorr A2	B2	XCorr B2	C2	XCorr C2	# Missed Cleavages
	FCGLPQPETVGQLGTVLR	16	1	1	P05164	C2(Carbamidomethyl)	1972.04	1.54061e+07	1.40681e+07	1.15232e+07	0	4.086e-08	High	5.56133	High	5.23402	High	5.35171	0
	FPTDQLTPDQER	7	1	1	P05164		1446.69	145146998	141625248	1.32834e+08	0	6.254e-07	High	4.70432	High	4.73009	High	4.61165	0
	IICDNTGITTVSK	6	1	1	P05164	C3(Carbamidomethyl)	1421.74	1.67183e+08	1.39399e+08	1.29516e+08	0	2.724e-05	High	4.5309	High	4.23671	High	4.17904	0
	VGPLLACIIGTQFR	32	1	1	P05164	C7(Carbamidomethyl)	1544.87	2.56339e+06	2.15921e+06	1.73796e+06	0	5.807e-06	High	4.32751	High	4.25878	High	4.7329	0
	NNIFMSNSYPR	8	1	1	P05164	M5(Oxidation)	1358.62	1.34292e+08	1.17364e+08	100419698	0	0.0004931	High	3.90878	High	3.91284	High	3.83704	0
	IGLDLPALNMQR	5	1	1	P05164		1340.74	5.75155e+06	2.96558e+06	2.1679e+06	0	0.0004352	High	3.87668	High	3.89358	High	3.55472	0
	IANVFTNAFR	14	1	1	P05164		1152.62	1.42205e+08	1.26438e+08	1.07273e+08	0	0.0001528	High	3.79947	High	4.02659	High	3.7436	0
	DYLPLVLGPTAMR	8	1	1	P05164	M12(Oxidation)	1461.78	4.75417e+07	4.27762e+07	3.88241e+07	0	7.46e-06	High	3.68316	High	3.83422	High	3.9713	0
	DYLPLVLGPTAMR	5	1	1	P05164		1445.79	3.22789e+06	1.72545e+06	809468	0	0.00841	High	3.65216	High	3.18634	High	2.9952	0
	QALAQISLPR	10	1	1	P05164		1096.65	1.21923e+08	1.07391e+08	1.01584e+08	0	7.837e-05	High	3.59543	High	3.52171	High	3.6612	0
	IPCFLAGDTR	12	1	1	P05164	C3(Carbamidomethyl)	1149.58	1.17462e+08	1.06201e+08	1.04143e+08	0	0.001222	High	3.54119	High	3.53674	High	3.33097	0
	IGLDLPALNMQR	12	1	1	P05164	M10(Oxidation)	1356.74	8.69007e+07	71304162	7.10959e+07	0	0.004408	High	3.52461	High	3.35119	High	3.42446	0
	NQADCIPFFR	8	1	1	P05164	C5(Carbamidomethyl)	1267.59	1.09882e+08	8.95218e+07	8.31848e+07	0	0.0006763	High	3.37107	High	3.45554	High	3.32829	0
	QNQIAVDEIR	12	1	1	P05164		1185.63	152217478	1.27469e+08	1.23289e+08	0	0.0003924	High	3.05733	High	3.31415	High	3.12482	0
	IKNQADCIPFFR	6	1	1	P05164	C7(Carbamidomethyl)	1508.77	3.24849e+07	2.89352e+07	2.7698e+07	0	0.003429	High	2.59733	High	2.82028	High	3.09322	1
	SSEMPELTSMHTLLLR	4	1	1	P05164	M4(Oxidation); M10(Oxidation)	1876.92	5.23506e+07	49076297	5.32014e+07	0.001	0.005576	High	1.81483	High	2.71283	High	2.44221	0
	YGHTLIQPFMFR	3	1	1	P05164	M10(Oxidation)	1525.76	7.1421e+06	6.04623e+06	5.50722e+06	0.002	0.02007	High	2.56849	High	2.80296	High	2.18937	0
	NGFPVALAR	3	1	1	P05164		944.535	6.74145e+08	6.04719e+08	5.42402e+08	0.002	0.01919	High	2.21724	High	2.12643	High	2.12614	0
	FWWENEGVFSMQQR	1	1	1	P05164	M11(Oxidation)	1859.82	0	0	0	0.008	0.09274			High	2.81971			0
P07237	Protein disulfide-isomerase OS=Homo sapiens OX=9606 GN=P4HB PE=1 SV=3 - [PDIA1_HUMAN]	26.18	1	12	12	59	6.3586e+07	5.39312e+07	5.00911e+07	70.9154	22.83	11	22	64.6287	20.47	10	20	52.3379	20.28	9	17	508	57.0807	4.86865
	Sequence	# PSMs	# Proteins	# Protein Groups	Protein Group Accessions	Modifications	MH+ [Da]	A5: Area	B5: Area	C5: Area	q-Value	PEP	A2	XCorr A2	B2	XCorr B2	C2	XCorr C2	# Missed Cleavages
	VDATEESDLAQQYGVR	13	1	1	P07237		1780.84	36803888	3.5091e+07	3.15287e+07	0	1.978e-08	High	5.80155	High	5.51823	High	5.84317	0
	KSNFAEALAAHK	3	1	1	P07237		1286.69	2.28152e+07	2.16562e+07	2.16567e+07	0	0.0009636	High	3.98795	High	4.02959	High	3.92279	1
	LITLEEEMTK	3	1	1	P07237	M8(Oxidation)	1222.63	4.23843e+07	3.62329e+07	3.75514e+07	0	0.0007342	High	3.28047	High	3.29632	High	3.22875	0
	THILLFLPK	2	1	1	P07237		1081.68	0	0	0	0	0.003518	High	3.27805	High	2.75135			0
	YQLDKDGVVLFK	7	1	1	P07237		1424.78	5.98792e+07	4.9434e+07	4.59797e+07	0	8.253e-05	High	3.27664	High	3.26907	High	3.07279	1
	TVIDYNGER	9	1	1	P07237		1066.52	3.4012e+07	3.31949e+07	3.35373e+07	0	0.0003773	High	3.08213	High	2.89184	High	3.10074	0
	NNFEGEVTK	3	1	1	P07237		1037.49	3.65027e+07	3.31136e+07	0	0	0.01119	High	2.65705	High	2.6018			0
	SNFAEALAAHK	6	1	1	P07237		1158.59	3.76904e+07	3.29429e+07	3.11179e+07	0	7.629e-05	High	2.50337	High	2.71953	High	2.54784	0
	YKPESEELTAER	3	1	1	P07237		1451.71	9.31832e+06	7.74977e+06	8.19663e+06	0	0.0004836	High	2.12703	High	2.67943	High	2.53155	0
	HNQLPLVIEFTEQTAPK	1	1	1	P07237		1965.05	0	0	7.44283e+06	0	6.835e-05					High	3.02911	0
	LGETYKDHENIVIAK	6	1	1	P07237		1729.92	8.84947e+07	76126566	6.6742e+07	0.001	0.009121	High	2.37205	High	2.28245	High	1.89895	1
	LITLEEEMTK	2	1	1	P07237		1206.64	7.08047e+06	0	0	0.003	0.08817	High	3.16077					0
	MDSTANEVEAVK	1	1	1	P07237		1293.6	3435118	0	0	0.006	0.144	High	3.58386					0
P06576	ATP synthase subunit beta, mitochondrial OS=Homo sapiens OX=9606 GN=ATP5F1B PE=1 SV=3 - [ATPB_HUMAN]	25.9	1	10	10	43	3.25624e+07	3.13726e+07	2.72304e+07	57.3253	21.55	8	14	63.2213	23.44	9	16	53.825	24.01	9	13	529	56.5246	5.40186
	Sequence	# PSMs	# Proteins	# Protein Groups	Protein Group Accessions	Modifications	MH+ [Da]	A5: Area	B5: Area	C5: Area	q-Value	PEP	A2	XCorr A2	B2	XCorr B2	C2	XCorr C2	# Missed Cleavages
	FTQAGSEVSALLGR	6	1	1	P06576		1435.76	2.24275e+07	1.90151e+07	1.71535e+07	0	0.0001691	High	5.28676	High	5.2265	High	5.21653	0
	VALTGLTVAEYFR	4	1	1	P06576		1439.79	1.35475e+06	1.69021e+06	1.73431e+06	0	1.596e-06	High	4.66703	High	4.74889	High	4.6873	0
	VALVYGQMNEPPGAR	9	1	1	P06576	M8(Oxidation)	1617.81	8.2946e+06	5.40771e+06	7.26766e+06	0	4.715e-06	High	4.425	High	4.55344	High	4.36737	0
	AIAELGIYPAVDPLDSTSR	6	1	1	P06576		1988.04	1.70182e+06	1.55916e+06	1.80909e+06	0	0.0006989	High	4.26648	High	3.53337	High	4.34272	0
	IMNVIGEPIDER	5	1	1	P06576	M2(Oxidation)	1401.71	2.27711e+07	2.09545e+07	18583477	0	0.001026	High	4.06602	High	4.4496	High	4.01707	0
	IMDPNIVGSEHYDVAR	3	1	1	P06576	M2(Oxidation)	1831.87	4.09882e+07	3.66052e+07	3.57058e+07	0	0.0001327	High	3.78218	High	3.56761	High	3.76268	0
	AHGGYSVFAGVGER	3	1	1	P06576		1406.69	1.2452e+07	1.18955e+07	1.12596e+07	0	0.001015	High	3.09082	High	3.27131	High	2.8939	0
	TVLIMELINNVAK	1	1	1	P06576	M5(Oxidation)	1473.83	0	0	599052	0	7.113e-05					High	3.94622	0
	IGLFGGAGVGK	4	1	1	P06576		975.565	3.39278e+07	3.18928e+07	2.74019e+07	0.001	0.01047	High	3.32079	High	3.53395	High	3.3328	0
	IMDPNIVGSEHYDVAR	1	1	1	P06576		1815.87	0	4.56221e+06	0	0.005	0.06893			High	3.1613			0
	VVDLLAPYAK	1	1	1	P06576		1088.64	0	2.56198e+07	0	0.005	0.06558			High	2.33687			0
P00558	Phosphoglycerate kinase 1 OS=Homo sapiens OX=9606 GN=PGK1 PE=1 SV=3 - [PGK1_HUMAN]	25.9	1	7	7	59	5.16712e+07	4.84494e+07	4.2298e+07	86.0453	22.78	6	19	87.4363	25.9	7	19	94.8901	25.9	7	21	417	44.5861	8.104
	Sequence	# PSMs	# Proteins	# Protein Groups	Protein Group Accessions	Modifications	MH+ [Da]	A5: Area	B5: Area	C5: Area	q-Value	PEP	A2	XCorr A2	B2	XCorr B2	C2	XCorr C2	# Missed Cleavages
	ACANPAAGSVILLENLR	27	1	1	P00558	C2(Carbamidomethyl)	1768.95	1.52721e+07	1.35036e+07	1.29579e+07	0	1.281e-07	High	6.28791	High	6.05656	High	6.27908	0
	GCITIIGGGDTATCCAK	6	1	1	P00558	C2(Carbamidomethyl); C14(Carbamidomethyl); C15(Carbamidomethyl)	1754.79	30547041	3.20626e+07	2.57483e+07	0	1.46e-10	High	5.58034	High	5.84677	High	5.62818	0
	VSHVSTGGGASLELLEGK	3	1	1	P00558		1740.92	1.9334e+07	2.09167e+07	1.28447e+07	0	0.0001917	High	4.26301	High	4.94642	High	5.28885	0
	ALESPERPFLAILGGAK	11	1	1	P00558		1769	22996042	1.97086e+07	1.79407e+07	0	6.94e-10	High	3.85873	High	4.05144	High	4.03057	0
	LGDVYVNDAFGTAHR	6	1	1	P00558		1634.8	1.0147e+08	9.23688e+07	81876471	0	0.0001688	High	3.72201	High	3.86411	High	3.88228	0
	VLPGVDALSNI	4	1	1	P00558		1097.62	2.1685e+07	1.92569e+07	1.92693e+07	0	0.0001128	High	3.37848	High	3.28617	High	3.47583	0
	AHSSMVGVNLPQK	2	1	1	P00558	M5(Oxidation)	1383.71	0	2.01918e+07	4.05011e+06	0	0.0008024			High	3.90617	High	3.38932	0
P0DMV8	Heat shock 70 kDa protein 1A OS=Homo sapiens OX=9606 GN=HSPA1A PE=1 SV=1 - [HS71A_HUMAN]	24.96	1	10	12	116	1.01004e+08	8.70718e+07	9.23337e+07	158.293	24.96	12	41	149.924	24.96	12	37	154.518	24.96	12	38	641	70.009	5.65576
	Sequence	# PSMs	# Proteins	# Protein Groups	Protein Group Accessions	Modifications	MH+ [Da]	A5: Area	B5: Area	C5: Area	q-Value	PEP	A2	XCorr A2	B2	XCorr B2	C2	XCorr C2	# Missed Cleavages
	IINEPTAAAIAYGLDR	19	1	1	P0DMV8		1687.91	1.96955e+07	1.91152e+07	1.43849e+07	0	9.954e-07	High	6.07171	High	5.8026	High	5.87934	0
	NQVALNPQNTVFDAK	6	1	1	P0DMV8		1658.86	7.00801e+07	6.0765e+07	5.71824e+07	0	5.309e-06	High	5.61758	High	5.21099	High	5.48238	0
	ELEQVCNPIISGLYQGAGGPGPGGFGAQGPK	7	1	1	P0DMV8	C6(Carbamidomethyl)	3055.51	1.85449e+06	0	1.73047e+06	0	2.208e-09	High	5.09252	High	6.55799	High	6.8734	0
	ATAGDTHLGGEDFDNR	4	1	1	P0DMV8		1675.74	6.20051e+06	5.56927e+06	4.96441e+06	0	1.131e-07	High	5.01458	High	5.15269	High	5.07651	0
	AFYPEEISSMVLTK	11	1	1	P0DMV8	M10(Oxidation)	1630.81	7.51714e+06	6.57227e+06	5725101	0	3.947e-05	High	4.06745	High	4.05482	High	3.87103	0
	NALESYAFNMK	9	1	1	P0DMV8	M10(Oxidation)	1303.6	5.39345e+07	5.3603e+07	4.90766e+07	0	0.0002764	High	4.04793	High	4.03263	High	3.90276	0
	VEIIANDQGNR	16	3	3	P11021;P0DMV8;P11142		1228.63	1.10216e+08	9.70228e+07	1.24284e+08	0	3.475e-06	High	3.86074	High	3.65019	High	3.91912	0
	FEELCSDLFR	7	1	1	P0DMV8	C5(Carbamidomethyl)	1315.61	13500155	1.58034e+07	1.43666e+07	0	0.000836	High	3.59978	High	3.49952	High	3.52325	0
	FGDPVVQSDMK	10	1	1	P0DMV8	M10(Oxidation)	1238.58	3.18636e+07	2.89296e+07	2.77486e+07	0	0.0001854	High	3.51078	High	3.36287	High	3.52781	0
	ARFEELCSDLFR	7	1	1	P0DMV8	C7(Carbamidomethyl)	1542.74	1.60817e+07	1.27917e+07	1.13615e+07	0	0.0003999	High	3.48944	High	3.92114	High	4.03589	1
	TTPSYVAFTDTER	13	2	2	P0DMV8;P11142		1487.71	1.22714e+08	1.03427e+08	95535024	0	5.901e-05	High	3.28111	High	3.79508	High	3.63808	0
	LVNHFVEEFK	6	1	1	P0DMV8		1261.66	2.71356e+07	2.45243e+07	2.2587e+07	0	0.001154	High	3.22858	High	3.42555	High	3.09942	0
	FGDPVVQSDMK	1	1	1	P0DMV8		1222.58	0	0	0	0.005	0.1082	High	3.16083					0
P32119	Peroxiredoxin-2 OS=Homo sapiens OX=9606 GN=PRDX2 PE=1 SV=5 - [PRDX2_HUMAN]	24.75	1	5	6	66	1.51799e+08	1.34901e+08	1.25248e+08	67.8108	24.75	6	22	61.6846	24.24	5	20	75.5427	24.24	5	24	198	21.8782	5.97314
	Sequence	# PSMs	# Proteins	# Protein Groups	Protein Group Accessions	Modifications	MH+ [Da]	A5: Area	B5: Area	C5: Area	q-Value	PEP	A2	XCorr A2	B2	XCorr B2	C2	XCorr C2	# Missed Cleavages
	KEGGLGPLNIPLLADVTR	31	1	1	P32119		1863.08	3.87672e+06	3.70969e+06	1.72943e+06	0	0.0001894	High	3.97316	High	4.08066	High	4.30367	1
	EGGLGPLNIPLLADVTR	11	1	1	P32119		1734.98	0	399217	343275	0	5.76e-05	High	3.8418	High	3.51753	High	3.37349	0
	QITVNDLPVGR	10	2	2	Q06830;P32119		1211.68	2.94767e+08	2.55571e+08	2.35349e+08	0	0.00348	High	3.41346	High	3.18806	High	3.33446	0
	ATAVVDGAFK	6	1	1	P32119		978.529	7.61787e+07	7.35029e+07	7.19996e+07	0	0.0001582	High	2.95022	High	2.76985	High	3.215	0
	LSEDYGVLK	7	1	1	P32119		1023.54	8.44525e+07	7.56298e+07	6.83942e+07	0	0.002271	High	2.77257	High	3.28683	High	2.72605	0
	RLSEDYGVLK	1	1	1	P32119		1179.64	2.72537e+07	0	0	0.006	0.1364	High	3.05028					1
P31151	Protein S100-A7 OS=Homo sapiens OX=9606 GN=S100A7 PE=1 SV=4 - [S10A7_HUMAN]	24.75	2	3	3	6	1.22257e+07	1.64134e+07	1.69042e+07	6.09921	23.76	2	2	4.14933	12.87	2	2	3.94927	12.87	2	2	101	11.4636	6.771
	Sequence	# PSMs	# Proteins	# Protein Groups	Protein Group Accessions	Modifications	MH+ [Da]	A5: Area	B5: Area	C5: Area	q-Value	PEP	A2	XCorr A2	B2	XCorr B2	C2	XCorr C2	# Missed Cleavages
	ENFPNFLSACDK	3	2	1	P31151	C10(Carbamidomethyl)	1441.65	1.88496e+07	1.65516e+07	1.48919e+07	0	0.0003065	High	3.98981	High	4.14933	High	3.94927	0
	ENFPNFLSACDKK	2	2	1	P31151	C10(Carbamidomethyl)	1569.74	0	1.62752e+07	1.89166e+07	0.002	0.01507			High	1.69064	High	1.64875	1
	GTNYLADVFEKK	1	1	1	P31151		1384.72	5.60181e+06	0	0	0.003	0.07766	High	2.1094					1
P04040	Catalase OS=Homo sapiens OX=9606 GN=CAT PE=1 SV=3 - [CATA_HUMAN]	24.67	1	11	11	52	2.99584e+07	2.06831e+07	2.44062e+07	75.0872	24.67	11	20	61.4437	21.06	9	16	59.6848	18.79	9	16	527	59.7188	7.38623
	Sequence	# PSMs	# Proteins	# Protein Groups	Protein Group Accessions	Modifications	MH+ [Da]	A5: Area	B5: Area	C5: Area	q-Value	PEP	A2	XCorr A2	B2	XCorr B2	C2	XCorr C2	# Missed Cleavages
	ADVLTTGAGNPVGDK	6	1	1	P04040		1414.72	2.4153e+07	1.91158e+07	1.80143e+07	0	0.0003876	High	5.2408	High	5.24048	High	4.97474	0
	FSTVAGESGSADTVR	4	1	1	P04040		1483.7	6.60463e+06	6338519	7.19933e+06	0	8.234e-06	High	4.98451	High	5.0297	High	5.05185	0
	AFYVNVLNEEQR	6	1	1	P04040		1481.74	1.73915e+07	1.60012e+07	1.34971e+07	0	3.775e-06	High	4.59859	High	4.57587	High	4.74649	0
	LSQEDPDYGIR	6	1	1	P04040		1292.62	26619831	23942687	22976622	0	0.001637	High	4.0496	High	3.78558	High	3.82363	0
	LGPNYLHIPVNCPYR	2	1	1	P04040	C12(Carbamidomethyl)	1812.93	2.16454e+07	1.89909e+07	0	0	1.409e-07	High	3.92191	High	3.95553			0
	LVNANGEAVYCK	10	1	1	P04040	C11(Carbamidomethyl)	1337.66	1.58432e+07	1.55459e+07	1.77326e+07	0	0.0002979	High	3.84647	High	3.79238	High	3.77463	0
	DPILFPSFIHSQK	7	1	1	P04040		1528.82	2.0416e+07	1.55647e+07	1.39819e+07	0	0.0002231	High	3.29175	High	3.03231	High	2.96195	0
	LNVITVGPR	3	1	1	P04040		968.591	1.65585e+07	1.3366e+07	1.27132e+07	0	0.003825	High	3.27281	High	3.14075	High	3.23119	0
	LFAYPDTHR	5	1	1	P04040		1119.56	1.71055e+07	1.61171e+07	1.42551e+07	0	0.002815	High	2.8097	High	2.00897	High	2.73993	0
	GAGAFGYFEVTHDITK	1	1	1	P04040		1712.83	5.74072e+06	0	0	0.002	0.06232	High	3.02314					0
	FSTVAGESGSADTVRDPR	2	1	1	P04040		1851.89	3.91024e+07	0	3.22278e+07	0.003	0.03334	High	3.35725			High	3.03967	1
P13796	Plastin-2 OS=Homo sapiens OX=9606 GN=LCP1 PE=1 SV=6 - [PLSL_HUMAN]	24.56	1	9	13	54	3.52074e+07	3.37859e+07	2.86304e+07	67.1902	21.37	11	19	63.5837	22.97	12	18	60.4765	22.81	11	17	627	70.2439	5.42725
	Sequence	# PSMs	# Proteins	# Protein Groups	Protein Group Accessions	Modifications	MH+ [Da]	A5: Area	B5: Area	C5: Area	q-Value	PEP	A2	XCorr A2	B2	XCorr B2	C2	XCorr C2	# Missed Cleavages
	FSLVGIGGQDLNEGNR	4	1	1	P13796		1675.84	1.63955e+07	1.48537e+07	1.43126e+07	0	5.878e-10	High	5.24466	High	5.1834	High	5.63038	0
	KLENCNYAVELGK	2	3	2	P13796;P13797	C5(Carbamidomethyl)	1537.78	8.69605e+06	8.74863e+06	0	0	0.004403	High	4.98893	High	5.05465			1
	LENCNYAVELGK	3	3	2	P13796;P13797	C4(Carbamidomethyl)	1409.67	7.91952e+06	6.32696e+06	2.947e+06	0	9.625e-05	High	4.38955	High	4.42589	High	4.49834	0
	MINLSVPDTIDER	3	2	2	P13796;P13797	M1(Oxidation)	1518.75	1.61613e+07	1.37125e+07	1.46439e+07	0	0.0001213	High	4.03618	High	4.06882	High	4.28793	0
	VYALPEDLVEVNPK	9	1	1	P13796		1585.85	1.60414e+07	1.32628e+07	12259213	0	3.868e-05	High	3.91959	High	3.75892	High	4.04001	0
	AYYHLLEQVAPK	5	1	1	P13796		1431.77	2.59453e+07	2.19196e+07	2.11118e+07	0	6.844e-05	High	3.8431	High	3.496	High	3.55205	0
	EGICAIGGTSEQSSVGTQHSYSEEEK	4	1	1	P13796	C4(Carbamidomethyl)	2770.22	9.29335e+06	8.79045e+06	7.50425e+06	0	7.558e-09	High	3.78962	High	4.45618	High	5.16277	0
	NEALIALLR	6	1	1	P13796		1012.62	1.33092e+07	1.14427e+07	1.04678e+07	0	0.0003819	High	3.69814	High	3.57329	High	3.60351	0
	GSVSDEEMMELR	3	1	1	P13796	M8(Oxidation); M9(Oxidation)	1414.59	4.39302e+06	6.0969e+06	4.87557e+06	0	0.0006847	High	3.41745	High	3.4977	High	3.27404	0
	LSPEELLLR	9	3	2	P13797;P13796		1069.63	4.15588e+07	3.45461e+07	3.15801e+07	0	0.002428	High	2.55993	High	2.83424	High	2.50166	0
	AACLPLPGYR	4	1	1	P13796	C3(Carbamidomethyl)	1117.59	3.81183e+07	3.5257e+07	3.31992e+07	0.001	0.007286	High	2.61574	High	2.89673	High	2.61913	0
	QFVTATDVVR	1	1	1	P13796		1135.61	0	3.15545e+07	0	0.001	0.005691			High	2.762			0
	EGESLEDLMK	1	1	1	P13796	M9(Oxidation)	1166.53	0	0	1.51359e+07	0.003	0.04326					High	2.55261	0
Q9Y5Z4	Heme-binding protein 2 OS=Homo sapiens OX=9606 GN=HEBP2 PE=1 SV=1 - [HEBP2_HUMAN]	24.39	1	4	4	23	2.27901e+07	1.98622e+07	1.91804e+07	30.6881	24.39	4	7	35.9285	24.39	4	8	35.8354	24.39	4	8	205	22.8612	4.62744
	Sequence	# PSMs	# Proteins	# Protein Groups	Protein Group Accessions	Modifications	MH+ [Da]	A5: Area	B5: Area	C5: Area	q-Value	PEP	A2	XCorr A2	B2	XCorr B2	C2	XCorr C2	# Missed Cleavages
	APEDAGPQPGSYEIR	6	1	1	Q9Y5Z4		1586.75	2.14925e+07	1.9833e+07	2.01573e+07	0	1.888e-06	High	5.4332	High	5.25394	High	5.25323	0
	NQEQLLTLASILR	11	1	1	Q9Y5Z4		1498.86	2.51879e+06	2.57657e+06	2.23734e+06	0	2.764e-07	High	4.64528	High	4.9574	High	5.0698	0
	VYYTAGYNSPVK	3	1	1	Q9Y5Z4		1361.68	3.10337e+07	2.49329e+07	2.36402e+07	0	3.626e-05	High	3.76775	High	3.8708	High	4.2257	0
	SFDGFSSAQK	3	1	1	Q9Y5Z4		1073.49	1.58442e+07	1.48207e+07	1.37437e+07	0.003	0.07274	High	3.14251	High	3.71808	High	3.37835	0
P01861	Immunoglobulin heavy constant gamma 4 OS=Homo sapiens OX=9606 GN=IGHG4 PE=1 SV=2 - [IGHG4_HUMAN]	24.24	1	3	6	65	8.24581e+08	7.20685e+08	6.6313e+08	82.6426	24.24	6	26	58.4991	24.24	6	19	64.8148	16.41	4	20	396	43.8039	6.23975
	Sequence	# PSMs	# Proteins	# Protein Groups	Protein Group Accessions	Modifications	MH+ [Da]	A5: Area	B5: Area	C5: Area	q-Value	PEP	A2	XCorr A2	B2	XCorr B2	C2	XCorr C2	# Missed Cleavages
	YGPPCPSCPAPEFLGGPSVFLFPPKPK	13	1	1	P01861	C5(Carbamidomethyl); C8(Carbamidomethyl)	2943.46	232748	0	0	0	3.804e-06	High	4.23231	High	3.83621	High	4.45372	0
	STSESTAALGCLVK	2	2	2	P01861;P01859	C11(Carbamidomethyl)	1423.71	1.03338e+07	6.82218e+07	0	0	0.0002334	High	3.81496	High	2.82045			0
	GPSVFPLAPCSR	19	2	2	P01861;P01859	C10(Carbamidomethyl)	1287.66	1.05548e+09	8.91291e+08	8.17735e+08	0	0.01054	High	3.52065	High	3.36809	High	3.33335	0
	NQVSLTCLVK	20	3	3	P0DOX5;P01861;P01859	C7(Carbamidomethyl)	1161.63	1.40793e+09	1.20254e+09	1.16571e+09	0	0.001353	High	3.28603	High	3.12317	High	3.29167	0
	EPQVYTLPPSQEEMTK	9	1	1	P01861	M14(Oxidation)	1892.9	3.87855e+06	2.58536e+06	5944908	0	0.001789	High	2.91055	High	2.86122	High	2.70282	0
	TTPPVLDSDGSFFLYSR	2	1	1	P01861		1901.93	0	805435	0	0.001	0.004094	High	2.96029	High	3.04057			0
P25815	Protein S100-P OS=Homo sapiens OX=9606 GN=S100P PE=1 SV=2 - [S100P_HUMAN]	24.21	1	2	2	7	6.69691e+07	1.84509e+07	4.19797e+07	26.3497	24.21	2	7		0				0			95	10.3932	4.88135
	Sequence	# PSMs	# Proteins	# Protein Groups	Protein Group Accessions	Modifications	MH+ [Da]	A5: Area	B5: Area	C5: Area	q-Value	PEP	A2	XCorr A2	B2	XCorr B2	C2	XCorr C2	# Missed Cleavages
	YSGSEGSTQTLTK	6	1	1	P25815		1358.65	6.93122e+07	0	0	0	0.0001603	High	4.47092					0
	ELPGFLQSGK	1	1	1	P25815		1075.58	6.46259e+07	0	0	0.005	0.1193	High	2.08547					0
P02511	Alpha-crystallin B chain OS=Homo sapiens OX=9606 GN=CRYAB PE=1 SV=2 - [CRYAB_HUMAN]	24	1	4	4	33	3.95914e+07	3.478e+07	3.19027e+07	18.597	24	4	11	15.6557	17.71	3	11	16.0931	17.71	3	11	175	20.1464	7.32764
	Sequence	# PSMs	# Proteins	# Protein Groups	Protein Group Accessions	Modifications	MH+ [Da]	A5: Area	B5: Area	C5: Area	q-Value	PEP	A2	XCorr A2	B2	XCorr B2	C2	XCorr C2	# Missed Cleavages
	VLGDVIEVHGK	10	1	1	P02511		1165.66	7.94437e+07	6.88453e+07	6.19199e+07	0	0.007655	High	3.90802	High	3.47455	High	1.78164	0
	RPFFPFHSPSR	4	1	1	P02511		1374.71	2.85659e+07	25142297	23976308	0	0.0003638	High	3.61192	High	3.53495	High	3.74941	0
	QDEHGFISR	18	1	1	P02511		1088.52	1.07648e+07	1.03523e+07	9.81187e+06	0	0.00103	High	2.4046	High	2.35885	High	2.28728	0
	MDIAIHHPWIR	1	1	1	P02511	N-Term(Acetyl)	1430.74	3.14365e+06	0	0	0.001	0.02747	High	2.32797					0
P00918	Carbonic anhydrase 2 OS=Homo sapiens OX=9606 GN=CA2 PE=1 SV=2 - [CAH2_HUMAN]	23.85	1	5	5	22	3.55247e+07	3.70949e+07	3.26754e+07	21.7279	20.38	4	7	24.1701	23.85	5	8	22.0906	23.85	5	7	260	29.2279	7.40088
	Sequence	# PSMs	# Proteins	# Protein Groups	Protein Group Accessions	Modifications	MH+ [Da]	A5: Area	B5: Area	C5: Area	q-Value	PEP	A2	XCorr A2	B2	XCorr B2	C2	XCorr C2	# Missed Cleavages
	YDPSLKPLSVSYDQATSLR	3	1	1	P00918		2140.11	1.75391e+07	1.50103e+07	1.39159e+07	0	8.956e-05	High	5.17803	High	3.76829	High	4.61595	0
	SADFTNFDPR	8	1	1	P00918		1169.53	5.1029e+07	48074765	4.25735e+07	0	0.001241	High	3.01255	High	3.22444	High	3.20958	0
	EPISVSSEQVLK	5	1	1	P00918		1315.72	3.8006e+07	3.49016e+07	2.83602e+07	0	0.002991	High	2.80025	High	3.27574	High	3.03787	0
	VVDVLDSIK	2	1	1	P00918		987.574	0	28308437	27092351	0	0.001398			High	2.56436	High	2.55873	0
	QSPVDIDTHTAK	4	1	1	P00918		1311.66	1.56579e+07	8094965	22175754	0.001	0.04006	High	2.71889	High	2.69801	High	2.85484	0
O15511	Actin-related protein 2/3 complex subunit 5 OS=Homo sapiens OX=9606 GN=ARPC5 PE=1 SV=3 - [ARPC5_HUMAN]	23.84	1	3	3	8	2.70262e+07	2.85254e+07	2.36792e+07	7.58978	16.56	2	2	10.2062	16.56	2	3	9.80704	23.84	3	3	151	16.3103	5.66846
	Sequence	# PSMs	# Proteins	# Protein Groups	Protein Group Accessions	Modifications	MH+ [Da]	A5: Area	B5: Area	C5: Area	q-Value	PEP	A2	XCorr A2	B2	XCorr B2	C2	XCorr C2	# Missed Cleavages
	ALAAGGVGSIVR	3	1	1	O15511		1070.64	4.27067e+07	3.89747e+07	3.37028e+07	0	2.425e-05	High	4.27993	High	4.08825	High	4.31057	0
	QGNMTAALQAALK	4	1	1	O15511	M4(Oxidation)	1332.7	1.13457e+07	1.80761e+07	1.36556e+07	0	0.005546	High	3.30984	High	3.12515	High	2.98845	0
	KVDVDEYDENK	1	1	1	O15511		1353.62	0	0	0	0.009	0.1241					High	2.50801	1
P99999	Cytochrome c OS=Homo sapiens OX=9606 GN=CYCS PE=1 SV=2 - [CYC_HUMAN]	23.81	1	2	2	8	1.36028e+07	1.25107e+07	1.16786e+07	4.21559	23.81	2	3	6.06593	23.81	2	2	6.36343	23.81	2	3	105	11.7411	9.56885
	Sequence	# PSMs	# Proteins	# Protein Groups	Protein Group Accessions	Modifications	MH+ [Da]	A5: Area	B5: Area	C5: Area	q-Value	PEP	A2	XCorr A2	B2	XCorr B2	C2	XCorr C2	# Missed Cleavages
	TGQAPGYSYTAANK	3	1	1	P99999		1428.68	8.50815e+06	7.68973e+06	7.44881e+06	0	2.716e-05	High	4.21559	High	3.89386	High	4.10763	0
	TGPNLHGLFGR	5	1	1	P99999		1168.63	1.86974e+07	1.73316e+07	1.59084e+07	0	0.0006133	High	1.96921	High	2.17206	High	2.2558	0
O43707	Alpha-actinin-4 OS=Homo sapiens OX=9606 GN=ACTN4 PE=1 SV=2 - [ACTN4_HUMAN]	23.49	1	15	15	59	1.61412e+07	1.61954e+07	1.45078e+07	81.5864	21.62	14	22	67.7555	17.01	11	18	69.6728	18	12	19	911	104.788	5.43994
	Sequence	# PSMs	# Proteins	# Protein Groups	Protein Group Accessions	Modifications	MH+ [Da]	A5: Area	B5: Area	C5: Area	q-Value	PEP	A2	XCorr A2	B2	XCorr B2	C2	XCorr C2	# Missed Cleavages
	LSGSNPYTTVTPQIINSK	8	1	1	O43707		1920.02	1.00645e+07	8.74898e+06	7.80263e+06	0	2.617e-08	High	5.47592	High	5.63648	High	5.91397	0
	FAIQDISVEETSAK	6	1	1	O43707		1537.78	1.02412e+07	1.04594e+07	8959628	0	0.0003515	High	5.06588	High	4.79797	High	4.94804	0
	MAPYQGPDAVPGALDYK	3	1	1	O43707	M1(Oxidation)	1808.86	0	0	0	0	6.681e-07	High	4.69826	High	5.28098	High	5.43455	0
	DDPVTNLNNAFEVAEK	6	1	1	O43707		1775.85	0	0	0	0	0.0006518	High	4.38342	High	4.03146	High	4.33222	0
	TINEVENQILTR	6	1	1	O43707		1429.76	1.8217e+07	1.67378e+07	1.69649e+07	0	0.0001757	High	4.17477	High	4.11005	High	4.24964	0
	HRPELIEYDK	6	1	1	O43707		1299.67	1.26211e+07	1.22861e+07	1.18241e+07	0	8.165e-05	High	4.15036	High	4.18807	High	4.2351	0
	AGTQIENIDEDFR	2	1	1	O43707		1507.7	4.73298e+06	0	3508204	0	9.038e-06	High	4.09659			High	5.01273	0
	CQLEINFNTLQTK	2	1	1	O43707	C1(Carbamidomethyl)	1608.81	936829	0	1.48419e+06	0	2.152e-07	High	4.04555			High	4.95384	0
	QLEAIDQLHLEYAK	3	1	1	O43707		1670.88	7.89846e+06	6.14177e+06	6.71071e+06	0	0.000232	High	3.49946	High	3.6904	High	3.22181	0
	VLAGDKNFITAEELR	3	1	1	O43707		1675.91	9.05989e+06	7.42412e+06	7.40458e+06	0	0.002048	High	3.35637	High	3.15681	High	3.31567	1
	DYETATLSDIK	6	1	1	O43707		1255.61	1.75855e+07	1.66377e+07	1.47343e+07	0	0.0002237	High	2.83874	High	3.33261	High	3.46456	0
	ASFNHFDKDHGGALGPEEFK	1	1	1	O43707		2203.03	0	0	0	0.001	0.03704	High	3.20828					1
	DGLAFNALIHR	4	1	1	O43707		1226.67	5.30563e+06	5.21558e+06	4.21258e+06	0.001	0.01274	High	1.6053	High	2.12988	High	1.98209	0
	ELPPDQAEYCIAR	2	1	1	O43707	C10(Carbamidomethyl)	1561.74	5.30614e+06	0	0	0.003	0.07249	High	2.84329					0
	VLAVNQENEHLMEDYEK	1	1	1	O43707	M12(Oxidation)	2076.96	0	1.52107e+07	0	0.003	0.03925			High	1.77534			0
P80723	Brain acid soluble protein 1 OS=Homo sapiens OX=9606 GN=BASP1 PE=1 SV=2 - [BASP1_HUMAN]	23.35	1	2	2	12	6.21098e+06	6.89001e+06	4.79263e+06	24.5816	23.35	2	5	22.0302	23.35	2	4	15.1287	23.35	2	3	227	22.68	4.62744
	Sequence	# PSMs	# Proteins	# Protein Groups	Protein Group Accessions	Modifications	MH+ [Da]	A5: Area	B5: Area	C5: Area	q-Value	PEP	A2	XCorr A2	B2	XCorr B2	C2	XCorr C2	# Missed Cleavages
	AQGPAASAEEPKPVEAPAANSDQTVTVKE	3	1	1	P80723		2892.43	4.20062e+06	3.95923e+06	3.80072e+06	0	9.104e-13	High	5.82958	High	7.26882	High	6.28428	1
	AEPPKAPEQEQAAPGPAAGGEAPK	9	1	1	P80723		2298.14	8.22135e+06	9.82079e+06	5.78455e+06	0	3.718e-07	High	5.50733	High	6.09327	High	4.80805	1
P08493	Matrix Gla protein OS=Homo sapiens OX=9606 GN=MGP PE=1 SV=2 - [MGP_HUMAN]	23.3	1	2	2	14	2.09289e+07	1.84068e+07	2.11899e+07	18.2947	23.3	2	5	18.8391	23.3	2	5	14.7181	23.3	2	4	103	12.3453	9.67139
	Sequence	# PSMs	# Proteins	# Protein Groups	Protein Group Accessions	Modifications	MH+ [Da]	A5: Area	B5: Area	C5: Area	q-Value	PEP	A2	XCorr A2	B2	XCorr B2	C2	XCorr C2	# Missed Cleavages
	YAMVYGYNAAYNR	3	1	1	P08493	M3(Oxidation)	1571.7	1.68551e+07	1.1044e+07	1.68383e+07	0	2.831e-10	High	4.60516	High	5.15027	High	4.68004	0
	NANTFISPQQR	11	1	1	P08493		1275.65	2.50026e+07	2.57695e+07	2.55416e+07	0	0.0005198	High	3.61039	High	3.69211	High	3.56828	0
P08670	Vimentin OS=Homo sapiens OX=9606 GN=VIM PE=1 SV=4 - [VIME_HUMAN]	23.18	1	10	10	30	2.63399e+07	1.41067e+07	2.5468e+07	32.4152	17.81	8	9	33.2112	16.95	7	9	43.1295	18.24	8	12	466	53.6191	5.12256
	Sequence	# PSMs	# Proteins	# Protein Groups	Protein Group Accessions	Modifications	MH+ [Da]	A5: Area	B5: Area	C5: Area	q-Value	PEP	A2	XCorr A2	B2	XCorr B2	C2	XCorr C2	# Missed Cleavages
	KVESLQEEIAFLK	3	1	1	P08670		1533.86	8.13387e+06	6.84161e+06	5.56386e+06	0	6.65e-05	High	5.35615	High	4.98582	High	5.22721	1
	QVQSLTCEVDALK	3	1	1	P08670	C7(Carbamidomethyl)	1490.75	8.44458e+06	5.91831e+06	6.16056e+06	0	4.638e-06	High	4.1401	High	3.85985	High	4.19821	0
	FADLSEAANR	5	1	1	P08670		1093.53	2.54626e+07	1.29041e+07	1.39683e+07	0	2.954e-05	High	3.86665	High	3.93116	High	4.0812	0
	LGDLYEEEMR	5	1	1	P08670	M9(Oxidation)	1270.57	1.51358e+07	1.56638e+07	1.33334e+07	0	0.0007781	High	3.67302	High	3.53272	High	3.70113	0
	ILLAELEQLK	6	1	1	P08670		1169.72	1.16809e+07	9.425e+06	9.02152e+06	0	0.002092	High	3.37366	High	3.18337	High	3.36371	0
	VELQELNDR	3	1	1	P08670		1115.57	1.43029e+07	1.37523e+07	1.21898e+07	0	0.0005822	High	2.91565	High	3.20012	High	3.0296	0
	SLYASSPGGVYATR	1	1	1	P08670		1428.72	0	0	0	0	2.216e-05			High	4.11255			0
	EEAENTLQSFR	1	1	1	P08670		1323.62	0	0	3.78927e+07	0.001	0.009189					High	3.47931	0
	DNLAEDIMR	2	1	1	P08670	M8(Oxidation)	1092.5	2.83023e+07	0	2.4543e+07	0.006	0.07256	High	2.66674			High	3.04996	0
	EYQDLLNVK	1	1	1	P08670		1121.59	2.52548e+07	0	0	0.006	0.1357	High	2.62978					0
P29508	Serpin B3 OS=Homo sapiens OX=9606 GN=SERPINB3 PE=1 SV=2 - [SPB3_HUMAN]	23.08	1	7	7	40	7.32077e+07	3.99095e+07	3.60215e+07	67.6776	23.08	7	17	46.0058	20.51	6	12	43.3638	17.44	5	11	390	44.5365	6.81494
	Sequence	# PSMs	# Proteins	# Protein Groups	Protein Group Accessions	Modifications	MH+ [Da]	A5: Area	B5: Area	C5: Area	q-Value	PEP	A2	XCorr A2	B2	XCorr B2	C2	XCorr C2	# Missed Cleavages
	FYQTSVESVDFANAPEESR	11	1	1	P29508		2175.99	1.59173e+07	1.44059e+07	1.24633e+07	0	1.506e-06	High	6.14957	High	5.51331	High	5.90162	0
	INSWVESQTNEK	4	1	1	P29508		1434.69	1.17517e+07	6.83633e+06	0	0	7.548e-05	High	4.73416	High	4.51261			0
	FKVEESYDLK	3	1	1	P29508		1257.64	2.80046e+07	2.50654e+07	2.30242e+07	0	2.975e-05	High	4.23453	High	4.26958	High	3.85401	1
	VLHFDQVTENTTGK	5	1	1	P29508		1588.8	1.13674e+08	0	1.42102e+07	0	0.0003243	High	3.98617	High	3.90192	High	3.8962	0
	TNSILFYGR	12	1	1	P29508		1070.57	77944271	7.28642e+07	6.53371e+07	0	0.00144	High	3.28485	High	3.4518	High	2.97495	0
	QYTSFHFASLEDVQAK	4	1	1	P29508		1870.9	2.43357e+07	2.1799e+07	1.9703e+07	0	0.0007822	High	2.79092	High	3.67162	High	2.74484	0
	SGNVHHQFQK	1	1	1	P29508		1181.59	0	0	0	0.002	0.05408	High	2.07333					0
P63104	14-3-3 protein zeta/delta OS=Homo sapiens OX=9606 GN=YWHAZ PE=1 SV=1 - [1433Z_HUMAN]	22.86	1	5	5	48	1.42678e+08	1.18082e+08	1.15267e+08	77.5329	22.86	5	17	68.1649	22.86	5	15	72.3123	22.86	5	16	245	27.7277	4.79248
	Sequence	# PSMs	# Proteins	# Protein Groups	Protein Group Accessions	Modifications	MH+ [Da]	A5: Area	B5: Area	C5: Area	q-Value	PEP	A2	XCorr A2	B2	XCorr B2	C2	XCorr C2	# Missed Cleavages
	GIVDQSQQAYQEAFEISK	14	1	1	P63104		2040.99	1.47061e+07	1.39553e+07	1.15187e+07	0	2.256e-07	High	6.97887	High	6.8245	High	6.51623	0
	KGIVDQSQQAYQEAFEISK	3	1	1	P63104		2169.09	4.34355e+06	4257675	3.78534e+06	0	0.0002054	High	6.08719	High	5.74652	High	5.29607	1
	SVTEQGAELSNEER	12	1	1	P63104		1548.72	1.02055e+08	8.61057e+07	8.85475e+07	0	1.649e-05	High	5.67145	High	5.55152	High	5.60175	0
	YLAEVAAGDDKK	9	1	1	P63104		1279.66	7.50629e+07	6.33392e+07	6.54403e+07	0	0.000944	High	4.31807	High	3.81008	High	4.03276	1
	FLIPNASQAESK	10	1	1	P63104		1304.69	2.50915e+08	2.04801e+08	1.91815e+08	0	0.003544	High	2.75952	High	2.52559	High	2.87386	0
P02790	Hemopexin OS=Homo sapiens OX=9606 GN=HPX PE=1 SV=2 - [HEMO_HUMAN]	22.51	1	8	8	61	7.41396e+07	6.47342e+07	6.24207e+07	77.3556	22.51	8	23	67.446	19.05	7	20	61.8435	16.88	6	18	462	51.6433	7.02002
	Sequence	# PSMs	# Proteins	# Protein Groups	Protein Group Accessions	Modifications	MH+ [Da]	A5: Area	B5: Area	C5: Area	q-Value	PEP	A2	XCorr A2	B2	XCorr B2	C2	XCorr C2	# Missed Cleavages
	GECQAEGVLFFQGDR	10	1	1	P02790	C3(Carbamidomethyl)	1712.77	2.00707e+07	1.7587e+07	1.66171e+07	0	1.962e-07	High	4.92675	High	4.86818	High	4.97193	0
	LLQDEFPGIPSPLDAAVECHR	18	1	1	P02790	C19(Carbamidomethyl)	2364.18	5.56348e+06	4.5336e+06	5.33581e+06	0	7.401e-05	High	4.17713	High	4.11554	High	3.73298	0
	SGAQATWTELPWPHEK	2	1	1	P02790		1837.89	1.0798e+07	0	0	0	0.000622	High	3.7768					0
	YYCFQGNQFLR	9	1	1	P02790	C3(Carbamidomethyl)	1495.68	4.80321e+07	43136908	4.05037e+07	0	1.098e-05	High	3.65213	High	3.79635	High	3.94074	0
	QGHNSVFLIK	3	1	1	P02790		1142.64	3.56892e+07	24059596	0	0	0.0003249	High	3.13311	High	3.44181			0
	DYFMPCPGR	3	1	1	P02790	M4(Oxidation); C6(Carbamidomethyl)	1158.47	7.37517e+07	6.62701e+07	6.51971e+07	0	0.002165	High	2.64822	High	2.94739	High	3.05892	0
	NFPSPVDAAFR	11	1	1	P02790		1220.61	1.00635e+08	84795618	81561311	0	0.001482	High	2.49846	High	2.60189	High	2.36768	0
	GGYTLVSGYPK	5	1	1	P02790		1141.59	3.33063e+07	2.45634e+07	0	0.001	0.02071	High	3.20508	High	2.94298	High	2.63367	0
O43240	Kallikrein-10 OS=Homo sapiens OX=9606 GN=KLK10 PE=1 SV=3 - [KLK10_HUMAN]	22.46	1	5	5	36	4.92157e+07	4.22346e+07	3.72651e+07	46.6111	22.46	5	13	42.6054	22.46	5	12	40.8966	22.46	5	11	276	30.1503	8.5874
	Sequence	# PSMs	# Proteins	# Protein Groups	Protein Group Accessions	Modifications	MH+ [Da]	A5: Area	B5: Area	C5: Area	q-Value	PEP	A2	XCorr A2	B2	XCorr B2	C2	XCorr C2	# Missed Cleavages
	GLTCSSITILSPK	6	1	1	O43240	C4(Carbamidomethyl)	1376.75	2.9911e+07	2.60256e+07	2.40115e+07	0	0.0005923	High	4.64916	High	4.57069	High	4.36046	0
	YHQGSGPILPR	11	1	1	O43240		1224.65	3.50639e+07	3.17227e+07	2.85959e+07	0	0.0001161	High	4.52112	High	4.07598	High	4.56917	0
	VGDDHLLLLQGEQLR	3	1	1	O43240		1705.93	6.58281e+07	5.53026e+07	4.76335e+07	0	1.239e-06	High	4.06361	High	3.83309	High	4.31343	0
	LDPEAYGSPCAR	6	1	1	O43240	C10(Carbamidomethyl)	1335.6	2.70662e+07	2.51629e+07	2.26638e+07	0	0.001091	High	3.56079	High	3.75967	High	3.55943	0
	RTDEHDLMLLK	1	1	1	O43240		1370.71	6.56179e+06	0	0	0	0.001739	High	3.47813					1
	RTDEHDLMLLK	9	1	1	O43240	M8(Oxidation)	1386.71	4.67552e+07	3.96786e+07	3.55658e+07	0	0.001865	High	3.42128	High	2.95593	High	3.43432	1
P52907	F-actin-capping protein subunit alpha-1 OS=Homo sapiens OX=9606 GN=CAPZA1 PE=1 SV=3 - [CAZA1_HUMAN]	22.38	1	4	4	13	1.79387e+07	1.18774e+07	1.03597e+07	13.4537	15.38	3	4	12.6794	16.08	3	4	16.4234	16.08	3	5	286	32.9023	5.69385
	Sequence	# PSMs	# Proteins	# Protein Groups	Protein Group Accessions	Modifications	MH+ [Da]	A5: Area	B5: Area	C5: Area	q-Value	PEP	A2	XCorr A2	B2	XCorr B2	C2	XCorr C2	# Missed Cleavages
	DVQDSLTVSNEAQTAK	3	1	1	P52907		1705.83	1.00291e+07	1.02806e+07	9.20678e+06	0	0.000187	High	4.97116	High	4.84119	High	5.28243	0
	FITHAPPGEFNEVFNDVR	1	1	1	P52907		2089.02	0	0	0	0	0.002112	High	3.20596					0
	LLLNNDNLLR	5	1	1	P52907		1197.7	2.58483e+07	2.08318e+07	1.92676e+07	0	0.0008136	High	2.77593	High	2.95155	High	2.91655	0
	TIDGQQTIIACIESHQFQPK	4	1	1	P52907	C11(Carbamidomethyl)	2314.15	0	4.51976e+06	2.60466e+06	0	0.0007239			High	2.116	High	3.17568	0
P23284	Peptidyl-prolyl cis-trans isomerase B OS=Homo sapiens OX=9606 GN=PPIB PE=1 SV=2 - [PPIB_HUMAN]	22.22	1	4	4	8	2.52061e+07	1.77308e+07	1.89592e+07		0			12.7427	15.74	3	4	13.2335	22.22	4	4	216	23.7275	9.40771
	Sequence	# PSMs	# Proteins	# Protein Groups	Protein Group Accessions	Modifications	MH+ [Da]	A5: Area	B5: Area	C5: Area	q-Value	PEP	A2	XCorr A2	B2	XCorr B2	C2	XCorr C2	# Missed Cleavages
	DTNGSQFFITTVK	2	1	1	P23284		1457.73	0	1.67569e+07	17555996	0	9.683e-06			High	4.8528	High	4.77907	0
	VLEGMEVVR	3	1	1	P23284	M5(Oxidation)	1047.55	0	2.31665e+07	2.67232e+07	0	0.0003493			High	2.81565	High	2.86109	0
	IEVEKPFAIAKE	2	1	1	P23284		1373.77	0	1.32689e+07	1.25983e+07	0.003	0.02701			High	2.64734	High	2.8149	1
	VIKDFMIQGGDFTR	1	1	1	P23284	M6(Oxidation)	1642.83	0	0	6.3995e+06	0.007	0.08578					High	2.77843	1
P00738	Haptoglobin OS=Homo sapiens OX=9606 GN=HP PE=1 SV=1 - [HPT_HUMAN]	22.17	1	8	8	37	5.36011e+07	5.19278e+07	4.81834e+07	58.0171	18.72	7	14	54.2721	18.72	6	13	42.9293	18.47	6	10	406	45.1766	6.58057
	Sequence	# PSMs	# Proteins	# Protein Groups	Protein Group Accessions	Modifications	MH+ [Da]	A5: Area	B5: Area	C5: Area	q-Value	PEP	A2	XCorr A2	B2	XCorr B2	C2	XCorr C2	# Missed Cleavages
	AVGDKLPECEAVCGKPK	4	1	1	P00738	C9(Carbamidomethyl); C13(Carbamidomethyl)	1857.93	1.03818e+07	9.10548e+06	8.52394e+06	0	2.498e-05	High	4.86061	High	4.10739	High	4.58614	1
	LRTEGDGVYTLNNEK	4	1	1	P00738		1708.86	3.63176e+07	3.3694e+07	0	0	2.747e-06	High	4.68581	High	4.74556			1
	SCAVAEYGVYVK	12	1	1	P00738	C2(Carbamidomethyl)	1345.65	5.423e+07	5.45573e+07	4.80984e+07	0	6.803e-07	High	4.48419	High	4.58077	High	4.47746	0
	SPVGVQPILNEHTFCAGMSK	6	1	1	P00738	C15(Carbamidomethyl); M18(Oxidation)	2188.06	5.87756e+07	57075087	59303476	0	8.36e-06	High	4.34576	High	4.4042	High	5.59029	0
	SPVGVQPILNEHTFCAGMSK	2	1	1	P00738	C15(Carbamidomethyl)	2172.07	1.67924e+07	1.05337e+07	0	0	0.0003312	High	4.26009	High	4.76691			0
	TEGDGVYTLNDK	3	1	1	P00738		1311.61	2.98653e+07	2.45301e+07	2.2741e+07	0	2.672e-06	High	4.25701	High	4.14345	High	4.29739	0
	TEGDGVYTLNNEK	3	1	1	P00738		1439.67	4.77977e+07	4.41509e+07	0	0	0.000458	High	4.21656	High	4.08219			0
	LPECEAVCGKPK	2	1	1	P00738	C4(Carbamidomethyl); C8(Carbamidomethyl)	1387.68	31267059	0	1.40707e+07	0	0.0005717	High	2.98799			High	2.75595	0
	YVMLPVADQDQCIR	1	1	1	P00738	M3(Oxidation); C12(Carbamidomethyl)	1723.82	0	0	37148265	0	4.596e-07					High	4.59652	0
P31025	Lipocalin-1 OS=Homo sapiens OX=9606 GN=LCN1 PE=1 SV=1 - [LCN1_HUMAN]	22.16	1	3	3	35	1.88978e+08	1.60201e+08	1.4642e+08	45.3389	22.16	3	13	37.0859	22.16	3	11	39.2031	22.16	3	11	176	19.2378	5.57959
	Sequence	# PSMs	# Proteins	# Protein Groups	Protein Group Accessions	Modifications	MH+ [Da]	A5: Area	B5: Area	C5: Area	q-Value	PEP	A2	XCorr A2	B2	XCorr B2	C2	XCorr C2	# Missed Cleavages
	GLSTESILIPR	18	1	1	P31025		1185.69	2.96604e+08	2.46401e+08	2.20732e+08	0	0.0008462	High	3.8614	High	3.74376	High	3.74121	0
	NNLEALEDFEK	13	1	1	P31025		1321.63	1.78282e+08	1.5157e+08	1.43295e+08	0	4.344e-05	High	3.83425	High	3.86075	High	3.88942	0
	DHYIFYCEGELHGKPVR	4	1	1	P31025	C7(Carbamidomethyl)	2120.01	9.20495e+07	8.26331e+07	7.52332e+07	0	0.005176	High	3.43904	High	2.54713	High	3.41775	0
P0DP23	Calmodulin-1 OS=Homo sapiens OX=9606 GN=CALM1 PE=1 SV=1 - [CALM1_HUMAN]	22.15	1	3	3	17	7.93391e+07	6.84066e+07	6.45496e+07	20.1042	22.15	3	5	24.6224	22.15	3	6	23.6507	22.15	3	6	149	16.8268	4.22119
	Sequence	# PSMs	# Proteins	# Protein Groups	Protein Group Accessions	Modifications	MH+ [Da]	A5: Area	B5: Area	C5: Area	q-Value	PEP	A2	XCorr A2	B2	XCorr B2	C2	XCorr C2	# Missed Cleavages
	EAFSLFDKDGDGTITTK	10	1	1	P0DP23		1844.9	1.50065e+08	1.28985e+08	1.18174e+08	0	3.975e-08	High	5.23958	High	5.5378	High	5.20219	1
	VFDKDGNGYISAAELR	4	1	1	P0DP23		1754.88	3.33211e+07	3.13435e+07	2.93844e+07	0	0.0002246	High	5.18653	High	5.071	High	4.71036	1
	DGNGYISAAELR	3	1	1	P0DP23		1265.61	5.46308e+07	4.48909e+07	4.60902e+07	0.002	0.06744	High	2.9082	High	3.1312	High	3.1544	0
P52565	Rho GDP-dissociation inhibitor 1 OS=Homo sapiens OX=9606 GN=ARHGDIA PE=1 SV=3 - [GDIR1_HUMAN]	22.06	1	3	3	12	1.33224e+07	9.088e+06	1.14764e+07	12.042	15.2	2	3	19.3032	22.06	3	5	16.0876	15.2	2	4	204	23.1927	5.10986
	Sequence	# PSMs	# Proteins	# Protein Groups	Protein Group Accessions	Modifications	MH+ [Da]	A5: Area	B5: Area	C5: Area	q-Value	PEP	A2	XCorr A2	B2	XCorr B2	C2	XCorr C2	# Missed Cleavages
	AEEYEFLTPVEEAPK	8	1	1	P52565		1751.85	1.61922e+07	1.63761e+07	1.33522e+07	0	8.309e-05	High	4.58529	High	4.5014	High	4.81161	0
	SIQEIQELDKDDESLR	3	1	1	P52565		1917.95	1.04526e+07	9.59126e+06	9.60063e+06	0	0.001394	High	2.8907	High	2.44023	High	2.60585	1
	IDKTDYMVGSYGPR	1	1	1	P52565	M7(Oxidation)	1617.76	0	1.29668e+06	0	0	0.0003669			High	4.1038			1
P29401	Transketolase OS=Homo sapiens OX=9606 GN=TKT PE=1 SV=3 - [TKT_HUMAN]	21.99	1	9	9	40	3.8799e+07	3.54512e+07	3.13438e+07	53.3203	14.45	6	13	57.1825	15.73	6	13	59.7906	20.39	7	14	623	67.8347	7.66455
	Sequence	# PSMs	# Proteins	# Protein Groups	Protein Group Accessions	Modifications	MH+ [Da]	A5: Area	B5: Area	C5: Area	q-Value	PEP	A2	XCorr A2	B2	XCorr B2	C2	XCorr C2	# Missed Cleavages
	TSRPENAIIYNNNEDFQVGQAK	7	1	1	P29401		2508.22	3.6404e+07	3.3346e+07	2.90095e+07	0	3.066e-09	High	7.64392	High	7.07686	High	7.79803	0
	ILATPPQEDAPSVDIANIR	12	1	1	P29401		2020.08	2.32959e+07	2.21438e+07	1.75038e+07	0	2.03e-07	High	5.73673	High	5.28485	High	5.8635	0
	SVPTSTVFYPSDGVATEK	9	1	1	P29401		1884.93	30966408	2.54226e+07	22281529	0	0.000457	High	4.13698	High	4.0288	High	3.97091	0
	LGQSDPAPLQHQMDIYQK	5	1	1	P29401	M13(Oxidation)	2085.01	42166749	4.20025e+07	3.82519e+07	0	0.0003231	High	2.7671	High	2.58976	High	2.68622	0
	VLDPFTIKPLDRK	1	1	1	P29401		1541.91	2.44591e+06	0	0	0	0.004691	High	2.49268					1
	QAFTDVATGSLGQGLGAACGMAYTGK	1	1	1	P29401	C19(Carbamidomethyl); M21(Oxidation)	2548.19	0	0	2.41154e+06	0	6.397e-09					High	7.32621	0
	VLDPFTIKPLDR	3	1	1	P29401		1413.82	3.78263e+07	3.10051e+07	2.677e+07	0.001	0.03702	High	1.43063	High	1.16001	High	1.28132	0
	IIALDGDTK	1	1	1	P29401		945.53	0	1.18107e+07	0	0.001	0.003876			High	2.95819			0
	ISSDLDGHPVPK	1	1	1	P29401		1264.66	0	0	2.56907e+07	0.002	0.02054					High	2.49373	0
P60900	Proteasome subunit alpha type-6 OS=Homo sapiens OX=9606 GN=PSMA6 PE=1 SV=1 - [PSA6_HUMAN]	21.95	1	5	5	14	8.83657e+06	7.71448e+06	7.55488e+06	11.2866	21.95	5	5	12.7261	17.48	4	5	11.7906	17.48	4	4	246	27.3818	6.75635
	Sequence	# PSMs	# Proteins	# Protein Groups	Protein Group Accessions	Modifications	MH+ [Da]	A5: Area	B5: Area	C5: Area	q-Value	PEP	A2	XCorr A2	B2	XCorr B2	C2	XCorr C2	# Missed Cleavages
	YGYEIPVDMLCK	3	1	1	P60900	M9(Oxidation); C11(Carbamidomethyl)	1503.69	6.55583e+06	6.08494e+06	5.92426e+06	0	0.0001478	High	3.35742	High	3.3563	High	3.19087	0
	LYQVEYAFK	3	1	1	P60900		1160.6	9521190	7.41858e+06	7.77152e+06	0	0.01167	High	2.86017	High	3.07577	High	3.03304	0
	LLDSSTVTHLFK	3	1	1	P60900		1360.75	1.04327e+07	9.27156e+06	8.96887e+06	0	0.001012	High	1.5228	High	1.96266	High	2.27248	0
	QTESTSFLEK	4	1	1	P60900		1169.57	5855882	6.45331e+06	3.99665e+06	0.002	0.01134	High	2.67888	High	3.25052	High	3.29421	0
	CDPAGYYCGFK	1	1	1	P60900	C1(Carbamidomethyl); C8(Carbamidomethyl)	1337.53	6.13134e+06	0	0	0.004	0.09711	High	2.39014					0
Q96KK5	Histone H2A type 1-H OS=Homo sapiens OX=9606 GN=H2AC12 PE=1 SV=3 - [H2A1H_HUMAN]	21.88	10	2	2	42	3.39002e+08	3.03681e+08	2.72256e+08	53.5284	21.88	2	14	52.2918	21.88	2	14	52.5021	21.88	2	14	128	13.8978	10.8872
	Sequence	# PSMs	# Proteins	# Protein Groups	Protein Group Accessions	Modifications	MH+ [Da]	A5: Area	B5: Area	C5: Area	q-Value	PEP	A2	XCorr A2	B2	XCorr B2	C2	XCorr C2	# Missed Cleavages
	VTIAQGGVLPNIQAVLLPK	25	10	1	Q96KK5		1931.18	3.85909e+06	2.64361e+06	2.10999e+06	0	2.522e-05	High	5.08621	High	4.75891	High	4.93941	0
	AGLQFPVGR	17	10	1	Q96KK5		944.533	6.74145e+08	6.04719e+08	5.42402e+08	0	0.0009379	High	3.48197	High	3.43289	High	3.67004	0
O75223	Gamma-glutamylcyclotransferase OS=Homo sapiens OX=9606 GN=GGCT PE=1 SV=1 - [GGCT_HUMAN]	21.81	1	3	3	6	8.33012e+06	5.20231e+06	4.94035e+06	8.09287	12.77	2	2	7.82683	14.89	2	2	8.44605	15.96	2	2	188	20.9943	5.13525
	Sequence	# PSMs	# Proteins	# Protein Groups	Protein Group Accessions	Modifications	MH+ [Da]	A5: Area	B5: Area	C5: Area	q-Value	PEP	A2	XCorr A2	B2	XCorr B2	C2	XCorr C2	# Missed Cleavages
	NPSAAFFCVAR	2	1	1	O75223	C8(Carbamidomethyl)	1239.59	8.16728e+06	7.32612e+06	0	0	0.0004848	High	4.44054	High	3.04729			0
	SNLNSLDEQEGVK	2	1	1	O75223		1432.7	8.49295e+06	0	6.70221e+06	0	0.01407	High	3.65233			High	3.0813	0
	SYLMTNYESAPPSPQYK	2	1	1	O75223	M4(Oxidation)	1991.91	0	3.07849e+06	3.17848e+06	0	2.165e-07			High	4.77954	High	5.36475	0
P31947	14-3-3 protein sigma OS=Homo sapiens OX=9606 GN=SFN PE=1 SV=1 - [1433S_HUMAN]	21.77	1	5	5	54	1.12254e+08	1.05819e+08	1.08683e+08	56.8448	21.77	5	19	55.315	21.77	5	18	49.2797	21.77	5	17	248	27.7567	4.7417
	Sequence	# PSMs	# Proteins	# Protein Groups	Protein Group Accessions	Modifications	MH+ [Da]	A5: Area	B5: Area	C5: Area	q-Value	PEP	A2	XCorr A2	B2	XCorr B2	C2	XCorr C2	# Missed Cleavages
	YLAEVATGDDK	6	1	1	P31947		1181.57	9.23943e+07	96148670	88197988	0	8.655e-05	High	4.18395	High	4.04197	High	4.25708	0
	GAVEKGEELSCEER	6	1	1	P31947	C11(Carbamidomethyl)	1592.73	6.33307e+06	5.90715e+06	5.20331e+06	0	0.00565	High	4.13163	High	4.09259	High	3.56063	1
	SAYQEAMDISK	9	1	1	P31947	M7(Oxidation)	1258.57	4.84263e+07	47366652	5.07488e+07	0	0.0004748	High	3.65198	High	3.70585	High	3.70331	0
	SAYQEAMDISK	2	1	1	P31947		1242.57	2.76529e+07	1.64973e+07	0	0	0.0005314	High	3.44476	High	3.63204			0
	YEDMAAFMK	16	1	1	P31947	M4(Oxidation); M8(Oxidation)	1137.46	8.66443e+07	7.93601e+07	9.08e+07	0	0.002468	High	3.12355	High	3.15308	High	3.10623	0
	EMPPTNPIR	14	1	1	P31947	M2(Oxidation)	1070.53	1.57723e+08	141947046	147051245	0	0.01661	High	2.25606	High	2.18186	High	2.21718	0
	YEDMAAFMK	1	1	1	P31947		1105.47	0	4.94635e+06	0	0.002	0.01623			High	2.93484			0
P02647	Apolipoprotein A-I OS=Homo sapiens OX=9606 GN=APOA1 PE=1 SV=1 - [APOA1_HUMAN]	21.72	1	6	6	27	6.60995e+07	4.18041e+07	4.73612e+07	21.4903	17.6	5	8	26.6216	13.86	4	9	28.6594	21.72	6	10	267	30.7589	5.75732
	Sequence	# PSMs	# Proteins	# Protein Groups	Protein Group Accessions	Modifications	MH+ [Da]	A5: Area	B5: Area	C5: Area	q-Value	PEP	A2	XCorr A2	B2	XCorr B2	C2	XCorr C2	# Missed Cleavages
	DYVSQFEGSALGK	3	1	1	P02647		1400.68	66797734	53414284	54831732	0	1.454e-05	High	4.26428	High	4.17056	High	4.77102	0
	DSGRDYVSQFEGSALGK	6	1	1	P02647		1815.86	7.61413e+06	5.5453e+06	6.75726e+06	0	0.0008666	High	3.96437	High	4.86507	High	4.82578	1
	QGLLPVLESFK	8	1	1	P02647		1230.71	2.54947e+07	2.21853e+07	2.06506e+07	0	0.006229	High	2.07656	High	2.21419	High	2.02792	0
	THLAPYSDELR	1	1	1	P02647		1301.65	0	0	36961247	0	0.0001962					High	3.23841	0
	LSPLGEEMR	7	1	1	P02647	M8(Oxidation)	1047.52	6.17107e+07	4.98126e+07	5.02907e+07	0.001	0.00449	High	1.86935	High	2.53732	High	2.32744	0
	VQPYLDDFQK	2	1	1	P02647		1252.62	6.97901e+07	0	0	0.005	0.06959	High	1.8403			High	1.66605	0
P54108	Cysteine-rich secretory protein 3 OS=Homo sapiens OX=9606 GN=CRISP3 PE=1 SV=1 - [CRIS3_HUMAN]	21.63	1	3	3	61	2.46741e+08	2.40552e+08	2.32747e+08	84.6216	21.63	3	21	81.2063	21.63	3	21	75.998	21.63	3	19	245	27.612	7.79639
	Sequence	# PSMs	# Proteins	# Protein Groups	Protein Group Accessions	Modifications	MH+ [Da]	A5: Area	B5: Area	C5: Area	q-Value	PEP	A2	XCorr A2	B2	XCorr B2	C2	XCorr C2	# Missed Cleavages
	LYVPYEQGAPCASCPDNCDDGLCTNGCK	19	1	1	P54108	C11(Carbamidomethyl); C14(Carbamidomethyl); C18(Carbamidomethyl); C23(Carbamidomethyl); C27(Carbamidomethyl)	3221.28	1.88395e+08	1.68077e+08	1.36718e+08	0	1.244e-05	High	6.01681	High	5.62577	High	6.02189	0
	YYYVCQYCPAGNWANR	9	1	1	P54108	C5(Carbamidomethyl); C8(Carbamidomethyl)	2084.88	2.89229e+07	1.54705e+07	7.3295e+06	0	2.796e-05	High	5.84675	High	5.15791	High	5.77115	0
	YEDLYSNCK	33	1	1	P54108	C8(Carbamidomethyl)	1191.5	5.22906e+08	5.38107e+08	554192005	0	0.008681	High	3.40098	High	3.30885	High	3.45317	0
P13797	Plastin-3 OS=Homo sapiens OX=9606 GN=PLS3 PE=1 SV=4 - [PLST_HUMAN]	21.59	2	7	11	42	2.54018e+07	2.19584e+07	2.07307e+07	50.0309	21.59	11	14	52.6988	20.16	10	15	44.2226	19.21	9	13	630	70.7662	5.60498
	Sequence	# PSMs	# Proteins	# Protein Groups	Protein Group Accessions	Modifications	MH+ [Da]	A5: Area	B5: Area	C5: Area	q-Value	PEP	A2	XCorr A2	B2	XCorr B2	C2	XCorr C2	# Missed Cleavages
	KLENCNYAVELGK	2	3	2	P13796;P13797	C5(Carbamidomethyl)	1537.78	8.69605e+06	8.74863e+06	0	0	0.004403	High	4.98893	High	5.05465			1
	QFVTPADVVSGNPK	6	2	1	P13797		1458.76	1.84854e+07	1.76166e+07	15968153	0	0.002714	High	4.62613	High	3.98829	High	4.18889	0
	EGICALGGTSELSSEGTQHSYSEEEK	3	1	1	P13797	C4(Carbamidomethyl)	2785.22	4.59982e+06	4.77111e+06	3.73788e+06	0	8.809e-05	High	4.47793	High	4.48463	High	4.07246	0
	LENCNYAVELGK	3	3	2	P13796;P13797	C4(Carbamidomethyl)	1409.67	7.91952e+06	6.32696e+06	2.947e+06	0	9.625e-05	High	4.38955	High	4.42589	High	4.49834	0
	MINLSVPDTIDER	3	2	2	P13796;P13797	M1(Oxidation)	1518.75	1.61613e+07	1.37125e+07	1.46439e+07	0	0.0001213	High	4.03618	High	4.06882	High	4.28793	0
	AYFHLLNQIAPK	3	2	1	P13797		1414.79	8.82331e+06	7.40559e+06	6.32858e+06	0	4.114e-06	High	3.58912	High	3.35355	High	3.93917	0
	NEALAALLR	2	1	1	P13797		970.571	1.26295e+07	0	1.00779e+07	0	0.0003296	High	3.30972			High	3.44131	0
	IDINMSGFNETDDLKR	4	1	1	P13797	M5(Oxidation)	1883.89	1.58075e+07	1.23724e+07	1.44217e+07	0	0.0006787	High	2.94131	High	3.58896	High	2.9294	1
	LSPEELLLR	9	3	2	P13797;P13796		1069.63	4.15588e+07	3.45461e+07	3.15801e+07	0	0.002428	High	2.55993	High	2.83424	High	2.50166	0
	HVIPMNPNTDDLFK	2	1	1	P13797	M5(Oxidation)	1656.81	0	4.92148e+06	0	0.001	0.03254	High	3.74871	High	3.56949			0
	DGETLEELMK	5	1	1	P13797	M9(Oxidation)	1180.54	1.05818e+07	1.0342e+07	1.14221e+07	0.001	0.008891	High	2.695	High	2.77542	High	2.90118	0
P61604	10 kDa heat shock protein, mitochondrial OS=Homo sapiens OX=9606 GN=HSPE1 PE=1 SV=2 - [CH10_HUMAN]	21.57	1	2	2	2	1.36178e+07	5.23097e+06	0	3.07331	21.57	2	2		0				0			102	10.9249	8.92432
	Sequence	# PSMs	# Proteins	# Protein Groups	Protein Group Accessions	Modifications	MH+ [Da]	A5: Area	B5: Area	C5: Area	q-Value	PEP	A2	XCorr A2	B2	XCorr B2	C2	XCorr C2	# Missed Cleavages
	VVLDDKDYFLFR	1	1	1	P61604		1529.81	0	0	0	0	0.01903	High	1.81278					1
	GGEIQPVSVK	1	1	1	P61604		1013.57	1.36178e+07	0	0	0.006	0.1377	High	3.07331					0
P40121	Macrophage-capping protein OS=Homo sapiens OX=9606 GN=CAPG PE=1 SV=2 - [CAPG_HUMAN]	21.55	1	6	6	27	2.12951e+07	2.09729e+07	2.13455e+07	34.4408	14.66	4	9	38.1161	21.55	6	10	31.4937	21.55	6	8	348	38.4745	6.18896
	Sequence	# PSMs	# Proteins	# Protein Groups	Protein Group Accessions	Modifications	MH+ [Da]	A5: Area	B5: Area	C5: Area	q-Value	PEP	A2	XCorr A2	B2	XCorr B2	C2	XCorr C2	# Missed Cleavages
	EVQGNESDLFMSYFPR	7	1	1	P40121	M11(Oxidation)	1934.86	3.75351e+06	4.6462e+06	4.69194e+06	0	6.36e-05	High	5.21292	High	4.58481	High	5.13408	0
	QAALQVAEGFISR	6	1	1	P40121		1389.75	1.41259e+07	1.08161e+07	1.01526e+07	0	5.362e-08	High	4.6292	High	4.71549	High	4.44562	0
	YQEGGVESAFHK	5	1	1	P40121		1351.63	3.11755e+07	2.68435e+07	2.79671e+07	0	0.007057	High	3.45651	High	2.98279	High	2.97515	0
	ANAQAAALYK	3	1	1	P40121		1020.55	18583828	1.73011e+07	1.65544e+07	0	4.414e-05	High	3.31884	High	3.37576	High	3.49359	0
	VSDATGQMNLTK	2	1	1	P40121		1264.62	0	1.5132e+06	1.49365e+06	0	5.402e-05			High	3.53415	High	3.68118	0
	VSDATGQMNLTK	2	1	1	P40121	M8(Oxidation)	1280.62	0	0	0	0	0.0008969			High	3.52932			0
	EGNPEEDLTADK	2	1	1	P40121		1317.58	0	1.87741e+07	1.9515e+07	0.001	0.008268			High	2.98793	High	3.07388	0
P01825	Immunoglobulin heavy variable 4-59 OS=Homo sapiens OX=9606 GN=IGHV4-59 PE=1 SV=2 - [HV459_HUMAN]	21.55	6	2	2	2	2.49891e+07	2.20186e+07	2.08362e+07	7.53201	21.55	2	2		0				0			116	12.9276	9.29053
	Sequence	# PSMs	# Proteins	# Protein Groups	Protein Group Accessions	Modifications	MH+ [Da]	A5: Area	B5: Area	C5: Area	q-Value	PEP	A2	XCorr A2	B2	XCorr B2	C2	XCorr C2	# Missed Cleavages
	LSSVTAADTAVYYCAR	1	6	1	P01825	C14(Carbamidomethyl)	1747.84	2.49891e+07	0	0	0	3.127e-06	High	5.22958					0
	VTISVDTSK	1	6	1	P01825		949.525	0	0	0	0.005	0.1156	High	2.30243					0
P68036	Ubiquitin-conjugating enzyme E2 L3 OS=Homo sapiens OX=9606 GN=UBE2L3 PE=1 SV=1 - [UB2L3_HUMAN]	21.43	1	3	3	8	5.94388e+06	6.63826e+06	4.21522e+06	11.7678	21.43	3	4		0			12.8503	15.58	2	4	154	17.8502	8.51416
	Sequence	# PSMs	# Proteins	# Protein Groups	Protein Group Accessions	Modifications	MH+ [Da]	A5: Area	B5: Area	C5: Area	q-Value	PEP	A2	XCorr A2	B2	XCorr B2	C2	XCorr C2	# Missed Cleavages
	IEINFPAEYPFKPPK	5	1	1	P68036		1789.96	6.89926e+06	0	3522230	0	0.003541	High	3.48752			High	3.79631	0
	ADLAEEYSK	2	1	1	P68036		1025.48	6285370	0	4.9082e+06	0	0.01702	High	3.04131			High	2.86987	0
	IYHPNIDEK	1	1	1	P68036		1128.57	4.64702e+06	0	0	0.003	0.07	High	2.19277					0
P28066	Proteasome subunit alpha type-5 OS=Homo sapiens OX=9606 GN=PSMA5 PE=1 SV=3 - [PSA5_HUMAN]	21.16	1	3	3	7	1.16618e+07	1.15196e+07	6.1389e+06	8.23789	15.77	2	2	12.8298	21.16	3	3	9.19804	13.28	2	2	241	26.3942	4.79248
	Sequence	# PSMs	# Proteins	# Protein Groups	Protein Group Accessions	Modifications	MH+ [Da]	A5: Area	B5: Area	C5: Area	q-Value	PEP	A2	XCorr A2	B2	XCorr B2	C2	XCorr C2	# Missed Cleavages
	GPQLFHMDPSGTFVQCDAR	3	1	1	P28066	M7(Oxidation); C16(Carbamidomethyl)	2178.98	6.64934e+06	6.92419e+06	6.70353e+06	0	3.755e-15	High	5.53835	High	7.17509	High	6.05737	0
	AIGSASEGAQSSLQEVYHK	2	1	1	P28066		1961.96	1.66742e+07	2.08364e+07	0	0	0.006345	High	2.69954	High	2.47024			0
	ITSPLMEPSSIEK	2	1	1	P28066	M6(Oxidation)	1447.74	0	6.79831e+06	5.57427e+06	0.001	0.005291			High	3.18449	High	3.14066	0
P30044	Peroxiredoxin-5, mitochondrial OS=Homo sapiens OX=9606 GN=PRDX5 PE=1 SV=4 - [PRDX5_HUMAN]	21.03	1	3	3	33	1.63453e+07	1.52568e+07	1.32909e+07	43.9569	21.03	3	11	44.7826	21.03	3	11	44.09	21.03	3	11	214	22.0725	8.70459
	Sequence	# PSMs	# Proteins	# Protein Groups	Protein Group Accessions	Modifications	MH+ [Da]	A5: Area	B5: Area	C5: Area	q-Value	PEP	A2	XCorr A2	B2	XCorr B2	C2	XCorr C2	# Missed Cleavages
	VGDAIPAVEVFEGEPGNK	9	1	1	P30044		1827.92	1.27242e+07	1.04956e+07	8.82531e+06	0	1.057e-10	High	4.9952	High	5.10562	High	4.88138	0
	GVLFGVPGAFTPGCSK	16	1	1	P30044	C14(Carbamidomethyl)	1593.81	2.50787e+07	2.21401e+07	1.75563e+07	0	0.0002885	High	4.09063	High	4.32056	High	4.72635	0
	FSMVVQDGIVK	8	1	1	P30044	M3(Oxidation)	1238.65	11232982	13134662	1.34911e+07	0	0.002075	High	4.04609	High	3.81179	High	3.96909	0
Q9H299	SH3 domain-binding glutamic acid-rich-like protein 3 OS=Homo sapiens OX=9606 GN=SH3BGRL3 PE=1 SV=1 - [SH3L3_HUMAN]	20.43	1	2	2	16	2.42535e+07	2.32965e+07	2.17467e+07	24.7168	20.43	2	6	20.8673	20.43	2	5	20.9648	20.43	2	5	93	10.4313	4.93213
	Sequence	# PSMs	# Proteins	# Protein Groups	Protein Group Accessions	Modifications	MH+ [Da]	A5: Area	B5: Area	C5: Area	q-Value	PEP	A2	XCorr A2	B2	XCorr B2	C2	XCorr C2	# Missed Cleavages
	IQYQLVDISQDNALR	6	1	1	Q9H299		1775.93	7.57363e+06	7.57402e+06	6.29118e+06	0	1.093e-10	High	5.20852	High	5.55387	High	5.00394	0
	IQYQLVDISQDNALRDEMR	9	1	1	Q9H299	M18(Oxidation)	2323.15	4.09334e+07	3.9019e+07	3.72022e+07	0	6.053e-05	High	4.34225	High	3.73836	High	3.89172	1
	IQYQLVDISQDNALRDEMR	1	1	1	Q9H299		2307.15	6.11919e+06	0	0	0	0.002613	High	3.15075					1
P0DOX2	Immunoglobulin alpha-2 heavy chain OS=Homo sapiens OX=9606 PE=1 SV=2 - [IGA2_HUMAN]	20.22	1	5	6	144	8.21577e+08	5.96063e+08	4.71025e+08	225.667	20.22	6	57	191.335	20.22	6	45	178.071	20.22	6	42	455	48.9032	6.66846
	Sequence	# PSMs	# Proteins	# Protein Groups	Protein Group Accessions	Modifications	MH+ [Da]	A5: Area	B5: Area	C5: Area	q-Value	PEP	A2	XCorr A2	B2	XCorr B2	C2	XCorr C2	# Missed Cleavages
	NFPPSQDASGDLYTTSSQLTLPATQCPDGK	68	1	1	P0DOX2	C26(Carbamidomethyl)	3196.49	0	4.76177e+06	9.06127e+06	0	9.683e-05	High	6.5951	High	6.1958	High	6.09583	0
	DASGATFTWTPSSGK	8	1	1	P0DOX2		1512.7	236594902	1.4824e+08	9.69161e+07	0	0.0001657	High	5.51435	High	5.14595	High	4.61154	0
	GTTVTVSSASPTSPK	23	1	1	P0DOX2		1419.74	9.91065e+07	7.84928e+07	8.54077e+07	0	0.0007497	High	5.05833	High	4.81233	High	4.6832	0
	AEDTAVYYCAR	7	1	1	P0DOX2	C9(Carbamidomethyl)	1318.58	2.0358e+08	1.88304e+08	1.77451e+08	0	8.293e-06	High	4.34297	High	4.63635	High	4.36169	0
	NTVYLQMNSLR	3	1	1	P0DOX2	M7(Oxidation)	1354.68	2.1942e+07	1.90595e+07	1.83184e+07	0	0.0005798	High	4.07253	High	3.97228	High	3.79321	0
	WLQGSQELPR	35	2	2	P0DOX2;P01876		1213.64	2024557398	1451644032	1138707834	0	7.06e-05	High	3.58915	High	3.79083	High	3.61579	0
P59665	Neutrophil defensin 1 OS=Homo sapiens OX=9606 GN=DEFA1 PE=1 SV=1 - [DEF1_HUMAN]	20.21	2	3	3	283	4.25034e+09	4.25528e+09	4.77793e+09	180.578	20.21	3	91	175.291	20.21	3	93	199.643	20.21	3	99	94	10.1942	6.99072
	Sequence	# PSMs	# Proteins	# Protein Groups	Protein Group Accessions	Modifications	MH+ [Da]	A5: Area	B5: Area	C5: Area	q-Value	PEP	A2	XCorr A2	B2	XCorr B2	C2	XCorr C2	# Missed Cleavages
	YGTCIYQGR	137	2	1	P59665	C4(Carbamidomethyl)	1117.51	5.44946e+09	5.82001e+09	6.14852e+09	0	0.001913	High	3.58946	High	3.60806	High	3.39305	0
	RYGTCIYQGR	5	2	1	P59665	C5(Carbamidomethyl)	1273.62	2.67654e+08	2.28607e+08	2.15304e+08	0	0.01122	High	3.517	High	3.17432	High	3.08364	1
	IPACIAGER	141	2	1	P59665	C4(Carbamidomethyl)	986.511	7.03392e+09	6.71723e+09	7969984202	0	0.002221	High	3.1369	High	3.27389	High	3.15816	0
A0A0B4J1V0	Immunoglobulin heavy variable 3-15 OS=Homo sapiens OX=9606 GN=IGHV3-15 PE=3 SV=1 - [HV315_HUMAN]	20.17	1	2	2	9	6.59873e+06	6.45836e+06	7.39086e+06	11.5836	20.17	2	3	10.8575	20.17	2	3	10.7838	20.17	2	3	119	12.9175	8.6167
	Sequence	# PSMs	# Proteins	# Protein Groups	Protein Group Accessions	Modifications	MH+ [Da]	A5: Area	B5: Area	C5: Area	q-Value	PEP	A2	XCorr A2	B2	XCorr B2	C2	XCorr C2	# Missed Cleavages
	TDGGTTDYAAPVK	6	1	1	A0A0B4J1V0		1295.61	4.19911e+06	3.56052e+06	4.59587e+06	0	0.003522	High	4.11137	High	3.69713	High	3.58773	0
	NTLYLQMNSLK	3	1	1	A0A0B4J1V0	M7(Oxidation)	1340.69	8.99835e+06	9.3562e+06	1.01859e+07	0	0.0005023	High	3.78891	High	3.56766	High	3.62628	0
A0A0B4J1Y9	Immunoglobulin heavy variable 3-72 OS=Homo sapiens OX=9606 GN=IGHV3-72 PE=3 SV=1 - [HV372_HUMAN]	20.17	1	2	2	7	1.9267e+07	1.02253e+07	9.65466e+06		0			15.1127	20.17	2	4	12.0086	20.17	2	3	119	13.1945	7.85498
	Sequence	# PSMs	# Proteins	# Protein Groups	Protein Group Accessions	Modifications	MH+ [Da]	A5: Area	B5: Area	C5: Area	q-Value	PEP	A2	XCorr A2	B2	XCorr B2	C2	XCorr C2	# Missed Cleavages
	ANSYTTEYAASVK	3	1	1	A0A0B4J1Y9		1404.67	0	2.32805e+06	2.27653e+06	0	0.00118			High	4.03577	High	3.89085	0
	TEDTAVYYCAR	4	1	1	A0A0B4J1Y9	C9(Carbamidomethyl)	1348.59	0	1.81225e+07	1.70328e+07	0	8.179e-05			High	3.86572	High	4.37611	0
P21796	Voltage-dependent anion-selective channel protein 1 OS=Homo sapiens OX=9606 GN=VDAC1 PE=1 SV=2 - [VDAC1_HUMAN]	20.14	1	5	5	15	1.51256e+07	1.42911e+07	1.54205e+07	31.5933	15.9	4	7	17.8817	15.19	3	4	13.8354	12.72	3	4	283	30.7536	8.54346
	Sequence	# PSMs	# Proteins	# Protein Groups	Protein Group Accessions	Modifications	MH+ [Da]	A5: Area	B5: Area	C5: Area	q-Value	PEP	A2	XCorr A2	B2	XCorr B2	C2	XCorr C2	# Missed Cleavages
	SENGLEFTSSGSANTETTK	2	1	1	P21796		1959.88	3.87448e+06	3.15915e+06	0	0	9.672e-15	High	6.38205	High	6.61773			0
	TKSENGLEFTSSGSANTETTK	2	1	1	P21796		2189.03	0	0	0	0	0.0001757	High	5.27629					1
	LTFDSSFSPNTGK	4	1	1	P21796		1400.67	1.16815e+07	1.3121e+07	1.03305e+07	0	8.21e-07	High	4.3511	High	4.67815	High	4.17377	0
	VTQSNFAVGYK	6	1	1	P21796		1213.62	29820711	2.65932e+07	2.23796e+07	0	0.001583	High	3.82593	High	3.64076	High	3.55298	0
	YQIDPDACFSAK	1	1	1	P21796	C8(Carbamidomethyl)	1414.63	0	0	1.35513e+07	0	6.571e-05					High	2.86436	0
P09525	Annexin A4 OS=Homo sapiens OX=9606 GN=ANXA4 PE=1 SV=4 - [ANXA4_HUMAN]	20.06	1	5	5	14	8.97889e+06	7.78076e+06	5.4243e+06	23.8755	20.06	5	6	15.5243	16.3	4	4	17.4321	12.54	3	4	319	35.8601	6.12549
	Sequence	# PSMs	# Proteins	# Protein Groups	Protein Group Accessions	Modifications	MH+ [Da]	A5: Area	B5: Area	C5: Area	q-Value	PEP	A2	XCorr A2	B2	XCorr B2	C2	XCorr C2	# Missed Cleavages
	AASGFNAMEDAQTLR	5	1	1	P09525	M8(Oxidation)	1597.74	7651163	6.89588e+06	7.09559e+06	0	2.405e-05	High	5.25963	High	4.94502	High	4.97081	0
	GAGTDEGCLIEILASR	3	1	1	P09525	C8(Carbamidomethyl)	1661.83	1.30737e+06	1.35487e+06	1.27543e+06	0	6.641e-07	High	4.75405	High	4.94921	High	4.80492	0
	QDAQDLYEAGEK	1	1	1	P09525		1366.62	5.81056e+06	0	0	0	0.01017	High	3.04507					0
	DEGNYLDDALVR	2	1	1	P09525		1379.65	7.73317e+06	6.78216e+06	0	0.001	0.04297	High	3.01568	High	2.77125			0
	SDTSFMFQR	3	1	1	P09525	M6(Oxidation)	1134.49	1.15523e+07	9.66425e+06	7.90186e+06	0.001	0.02375	High	2.97691	High	2.8588	High	2.89558	0
P11142	Heat shock cognate 71 kDa protein OS=Homo sapiens OX=9606 GN=HSPA8 PE=1 SV=1 - [HSP7C_HUMAN]	19.97	1	9	11	83	9.85102e+07	8.42261e+07	8.96927e+07	110.15	19.97	11	30	103.523	19.97	11	28	93.7323	19.66	10	25	646	70.8542	5.51611
	Sequence	# PSMs	# Proteins	# Protein Groups	Protein Group Accessions	Modifications	MH+ [Da]	A5: Area	B5: Area	C5: Area	q-Value	PEP	A2	XCorr A2	B2	XCorr B2	C2	XCorr C2	# Missed Cleavages
	NQVAMNPTNTVFDAK	7	1	1	P11142	M5(Oxidation)	1665.8	4.44532e+07	3.94364e+07	3.84497e+07	0	6.858e-05	High	5.22707	High	5.19686	High	5.17889	0
	SQIHDIVLVGGSTR	6	1	1	P11142		1481.81	3.99785e+07	3.75519e+07	3.51623e+07	0	0.0001214	High	5.19377	High	4.71168	High	4.93397	0
	STAGDTHLGGEDFDNR	9	1	1	P11142		1691.73	62599889	5.22281e+07	4.92592e+07	0	9.8e-06	High	4.36637	High	4.46327	High	4.85094	0
	NQVAMNPTNTVFDAK	2	1	1	P11142		1649.8	9.0663e+06	7.11133e+06	0	0	4.004e-05	High	4.19347	High	3.97865			0
	NSLESYAFNMK	6	1	1	P11142	M10(Oxidation)	1319.6	2.94735e+07	32404925	2.79204e+07	0	0.0004975	High	4.03167	High	3.8038	High	3.8127	0
	DAGTIAGLNVLR	6	1	1	P11142		1199.68	4.94026e+07	3.97375e+07	3.63263e+07	0	0.0002622	High	3.9642	High	3.61464	High	3.82995	0
	FDDAVVQSDMK	6	1	1	P11142	M10(Oxidation)	1270.56	5.35665e+06	4.88143e+06	5.08032e+06	0	9.686e-06	High	3.91959	High	4.23959	High	3.66117	0
	ARFEELNADLFR	3	1	1	P11142		1480.76	1.68825e+07	1.38769e+07	0	0	0.005145	High	3.90991	High	3.26254			1
	VEIIANDQGNR	16	3	3	P11021;P0DMV8;P11142		1228.63	1.10216e+08	9.70228e+07	1.24284e+08	0	3.475e-06	High	3.86074	High	3.65019	High	3.91912	0
	SFYPEEVSSMVLTK	6	1	1	P11142	M10(Oxidation)	1632.78	7.21605e+06	7.79814e+06	7.42749e+06	0	2.948e-06	High	3.79791	High	3.94179	High	4.00952	0
	FEELNADLFR	3	1	1	P11142		1253.62	9.32463e+06	7.55443e+06	6.30548e+06	0	0.0004023	High	3.29962	High	3.16898	High	3.11992	0
	TTPSYVAFTDTER	13	2	2	P0DMV8;P11142		1487.71	1.22714e+08	1.03427e+08	95535024	0	5.901e-05	High	3.28111	High	3.79508	High	3.63808	0
P06899	Histone H2B type 1-J OS=Homo sapiens OX=9606 GN=H2BC11 PE=1 SV=3 - [H2B1J_HUMAN]	19.84	5	2	3	42	3.93232e+07	2.07895e+07	2.81491e+07	56.3916	19.84	3	14		0				0			126	13.8956	10.3159
	Sequence	# PSMs	# Proteins	# Protein Groups	Protein Group Accessions	Modifications	MH+ [Da]	A5: Area	B5: Area	C5: Area	q-Value	PEP	A2	XCorr A2	B2	XCorr B2	C2	XCorr C2	# Missed Cleavages
	AMGIMNSFVNDIFER	22	14	2	P06899;O60814	M2(Oxidation); M5(Oxidation)	1775.82	2.76618e+07	2.75095e+07	2.81491e+07	0	7.048e-06	High	5.50979	High	5.22395	High	5.36699	0
	AMGIMNSFVNDIFER	16	14	2	O60814;P06899	M2(Oxidation)	1759.82	558633	323826	438377	0	1.635e-05	High	4.11911	High	4.21794	High	4.0899	0
	AMGIMNSFVNDIFER	2	14	2	O60814;P06899		1743.83	68824.3	0	0	0	0.0006915	High	2.63974	High	2.8049			0
	KESYSIYVYK	1	5	1	P06899		1279.66	15738153	0	0	0.002	0.06227	High	2.52423					1
	ESYSIYVYK	1	5	1	P06899		1151.57	7.45697e+07	0	0	0.006	0.1325	High	2.5471					0
O60814	Histone H2B type 1-K OS=Homo sapiens OX=9606 GN=H2BC12 PE=1 SV=3 - [H2B1K_HUMAN]	19.84	9	2	3	51	1.41094e+08	1.26956e+08	1.29438e+08	65.2338	19.84	3	17	70.6207	19.84	3	18	66.6547	19.84	3	16	126	13.8816	10.3159
	Sequence	# PSMs	# Proteins	# Protein Groups	Protein Group Accessions	Modifications	MH+ [Da]	A5: Area	B5: Area	C5: Area	q-Value	PEP	A2	XCorr A2	B2	XCorr B2	C2	XCorr C2	# Missed Cleavages
	AMGIMNSFVNDIFER	22	14	2	P06899;O60814	M2(Oxidation); M5(Oxidation)	1775.82	2.76618e+07	2.75095e+07	2.81491e+07	0	7.048e-06	High	5.50979	High	5.22395	High	5.36699	0
	AMGIMNSFVNDIFER	16	14	2	O60814;P06899	M2(Oxidation)	1759.82	558633	323826	438377	0	1.635e-05	High	4.11911	High	4.21794	High	4.0899	0
	KESYSVYVYK	5	9	1	O60814		1265.65	7.39289e+07	6.47025e+07	6.81123e+07	0	0.00275	High	3.38267	High	3.41066	High	3.50921	1
	AMGIMNSFVNDIFER	2	14	2	O60814;P06899		1743.83	68824.3	0	0	0	0.0006915	High	2.63974	High	2.8049			0
	ESYSVYVYK	6	9	1	O60814		1137.55	321690186	2.88657e+08	2.92053e+08	0.002	0.009523	High	2.40265	High	2.84413	High	2.38576	0
Q08380	Galectin-3-binding protein OS=Homo sapiens OX=9606 GN=LGALS3BP PE=1 SV=1 - [LG3BP_HUMAN]	19.83	1	7	7	50	2.9925e+07	2.53322e+07	2.34809e+07	58.1089	15.04	6	17	55.2773	15.04	6	17	51.823	17.78	6	16	585	65.2893	5.2749
	Sequence	# PSMs	# Proteins	# Protein Groups	Protein Group Accessions	Modifications	MH+ [Da]	A5: Area	B5: Area	C5: Area	q-Value	PEP	A2	XCorr A2	B2	XCorr B2	C2	XCorr C2	# Missed Cleavages
	ELSEALGQIFDSQR	13	1	1	Q08380		1592.8	1.00464e+07	1.05247e+07	1.00014e+07	0	7.178e-05	High	5.34091	High	5.07154	High	4.83314	0
	YSSDYFQAPSDYR	3	1	1	Q08380		1598.68	1.83957e+07	1.60619e+07	1.67015e+07	0	7.273e-09	High	4.43993	High	4.57567	High	4.52636	0
	ASHEEVEGLVEK	2	1	1	Q08380		1326.66	0	5.06287e+06	0	0	0.0006553	High	3.40984	High	3.57769			0
	STSSFPCPAGHFNGFR	4	1	1	Q08380	C7(Carbamidomethyl)	1768.8	4.75337e+07	40844310	3.37616e+07	0	0.002415	High	3.07161	High	2.69956	High	2.44498	0
	YYPYQSFQTPQHPSFLFQDK	22	1	1	Q08380		2521.19	7.62901e+06	5.8975e+06	4.45903e+06	0	2.602e-05	High	2.94596	High	3.10927	High	2.57072	0
	SDLAVPSELALLK	5	1	1	Q08380		1355.78	2.38456e+07	1.90903e+07	1.99796e+07	0	0.00135	High	2.82966	High	3.22074	High	3.00609	0
	AAFGQGSGPIMLDEVQCTGTEASLADCK	1	1	1	Q08380	M11(Oxidation); C17(Carbamidomethyl); C27(Carbamidomethyl)	2929.31	0	0	1.98057e+06	0	1.404e-07					High	5.7157	0
P18510	Interleukin-1 receptor antagonist protein OS=Homo sapiens OX=9606 GN=IL1RN PE=1 SV=1 - [IL1RA_HUMAN]	19.77	1	3	3	33	7.5023e+07	6.59725e+07	6.29953e+07	51.4281	19.77	3	10	58.3981	19.77	3	11	61.4863	19.77	3	12	177	20.042	6.18896
	Sequence	# PSMs	# Proteins	# Protein Groups	Protein Group Accessions	Modifications	MH+ [Da]	A5: Area	B5: Area	C5: Area	q-Value	PEP	A2	XCorr A2	B2	XCorr B2	C2	XCorr C2	# Missed Cleavages
	NNQLVAGYLQGPNVNLEEK	21	1	1	P18510		2100.08	5.70596e+07	5.61018e+07	5.04568e+07	0	1.708e-09	High	6.63285	High	7.01599	High	7.15319	0
	LQLEAVNITDLSENRK	8	1	1	P18510		1843	1.65046e+08	1.39589e+08	1.3593e+08	0	1.327e-07	High	5.33626	High	5.36662	High	4.87462	1
	LQLEAVNITDLSENR	4	1	1	P18510		1714.9	2.96331e+06	2.22686e+06	2.59905e+06	0	8.854e-06	High	4.36085	High	4.39561	High	4.60644	0
Q96HE7	ERO1-like protein alpha OS=Homo sapiens OX=9606 GN=ERO1A PE=1 SV=2 - [ERO1A_HUMAN]	19.66	1	7	7	28	3.18042e+07	2.05413e+07	2.46464e+07	35.9335	19.66	7	10	33.4785	13.68	5	8	38.8519	16.03	6	10	468	54.3581	5.68115
	Sequence	# PSMs	# Proteins	# Protein Groups	Protein Group Accessions	Modifications	MH+ [Da]	A5: Area	B5: Area	C5: Area	q-Value	PEP	A2	XCorr A2	B2	XCorr B2	C2	XCorr C2	# Missed Cleavages
	LGAVDESLSEETQK	6	1	1	Q96HE7		1505.73	2.06815e+07	1.97599e+07	1.80807e+07	0	4.11e-06	High	5.22518	High	4.97914	High	5.20925	0
	YSEEANNLIEECEQAER	3	1	1	Q96HE7	C12(Carbamidomethyl)	2083.89	5.06013e+06	4.54037e+06	4658201	0	8.306e-09	High	4.88227	High	5.32435	High	5.73896	0
	FDGILTEGEGPR	9	1	1	Q96HE7		1290.64	2.98319e+07	2.48247e+07	2.26809e+07	0	0.0009891	High	3.84333	High	3.94352	High	3.56214	0
	QEIVSLFNAFGR	4	1	1	Q96HE7		1380.73	6.90894e+06	6.25359e+06	6.06703e+06	0	2.496e-06	High	3.70782	High	4.09847	High	3.57321	0
	IMDCVGCFK	3	1	1	Q96HE7	M2(Oxidation); C4(Carbamidomethyl); C7(Carbamidomethyl)	1145.48	1.99831e+07	1.70392e+07	17642249	0	0.01356	High	3.20937	High	2.82651	High	2.63297	0
	SFPLHFDENSFFAGDKK	1	1	1	Q96HE7		1985.95	6.62094e+06	0	0	0	0.005397	High	0.987471					1
	LQTQGLGTALK	2	1	1	Q96HE7		1129.66	4.48992e+07	0	3.31776e+07	0.001	0.03835	High	2.64454			High	2.90299	0
P17931	Galectin-3 OS=Homo sapiens OX=9606 GN=LGALS3 PE=1 SV=5 - [LEG3_HUMAN]	19.6	1	4	4	29	6.98227e+07	6.21477e+07	5.73758e+07	23.4779	19.6	4	10	18.3814	15.2	3	9	23.4917	19.6	4	10	250	26.1361	8.55811
	Sequence	# PSMs	# Proteins	# Protein Groups	Protein Group Accessions	Modifications	MH+ [Da]	A5: Area	B5: Area	C5: Area	q-Value	PEP	A2	XCorr A2	B2	XCorr B2	C2	XCorr C2	# Missed Cleavages
	QSVFPFESGKPFK	11	1	1	P17931		1497.78	6.67501e+07	6.52066e+07	5.77354e+07	0	8.167e-07	High	3.57054	High	3.57937	High	3.97335	0
	VAVNDAHLLQYNHR	10	1	1	P17931		1649.86	8.23399e+07	6.86726e+07	6.43291e+07	0	0.001203	High	3.34466	High	2.71865	High	2.32524	0
	IQVLVEPDHFK	2	1	1	P17931		1324.73	5.47325e+07	0	4.6064e+07	0	0.0002835	High	3.15216			High	2.94648	0
	GNDVAFHFNPR	6	1	1	P17931		1273.61	6.03781e+07	5.2564e+07	5.00629e+07	0	0.006837	High	2.4892	High	2.15077	High	2.20649	0
P37802	Transgelin-2 OS=Homo sapiens OX=9606 GN=TAGLN2 PE=1 SV=3 - [TAGL2_HUMAN]	19.6	1	3	3	12	8.70071e+06	5.84368e+06	5.39004e+06	20.1155	14.07	2	5	15.8124	19.6	3	4	13.7862	14.07	2	3	199	22.3772	8.25049
	Sequence	# PSMs	# Proteins	# Protein Groups	Protein Group Accessions	Modifications	MH+ [Da]	A5: Area	B5: Area	C5: Area	q-Value	PEP	A2	XCorr A2	B2	XCorr B2	C2	XCorr C2	# Missed Cleavages
	DDGLFSGDPNWFPK	3	1	1	P37802		1594.73	2.24328e+06	1.3178e+06	996055	0	1.722e-06	High	4.49256	High	4.0794	High	4.58367	0
	QMEQISQFLQAAER	8	1	1	P37802	M2(Oxidation)	1694.82	1.51582e+07	1.03696e+07	9.78402e+06	0	9.641e-07	High	4.39262	High	4.55355	High	4.72025	0
	NFSDNQLQEGK	1	1	1	P37802		1279.59	0	0	0	0	0.002002			High	2.85122			0
P00338	L-lactate dehydrogenase A chain OS=Homo sapiens OX=9606 GN=LDHA PE=1 SV=2 - [LDHA_HUMAN]	19.58	1	5	6	33	3.97019e+07	3.66582e+07	4.77586e+07	34.9034	19.58	6	12	29.0377	12.35	4	10	31.6194	16.57	5	11	332	36.6654	8.26514
	Sequence	# PSMs	# Proteins	# Protein Groups	Protein Group Accessions	Modifications	MH+ [Da]	A5: Area	B5: Area	C5: Area	q-Value	PEP	A2	XCorr A2	B2	XCorr B2	C2	XCorr C2	# Missed Cleavages
	TLHPDLGTDK	1	1	1	P00338		1096.57	1.47538e+06	0	0	0	0.003711	High	3.79852					0
	LVIITAGAR	9	1	1	P00338		913.587	2.02263e+07	18281813	1.87836e+07	0	0.004093	High	3.36046	High	3.26925	High	3.33411	0
	VIGSGCNLDSAR	3	2	2	P00338;P07195	C6(Carbamidomethyl)	1248.61	19296219	14095542	30108157	0	2.156e-06	High	3.21728	High	3.79288	High	3.153	0
	DQLIYNLLK	15	1	1	P00338		1119.64	3.25388e+07	2.93444e+07	2.73692e+07	0	0.007638	High	2.83615	High	2.7386	High	2.79689	0
	QVVESAYEVIK	3	1	1	P00338		1264.69	66340433	6.23483e+07	5.52542e+07	0.001	0.009652	High	3.00177	High	2.82659	High	3.07805	0
	GEMMDLQHGSLFLR	1	1	1	P00338	M3(Oxidation); M4(Oxidation)	1665.78	0	0	5.79136e+07	0.001	0.004985					High	2.57303	0
	GEMMDLQHGSLFLR	1	1	1	P00338	M3(Oxidation)	1649.78	9.69801e+06	0	0	0.005	0.1277	High	2.34349					0
P37837	Transaldolase OS=Homo sapiens OX=9606 GN=TALDO1 PE=1 SV=2 - [TALDO_HUMAN]	19.58	1	6	6	27	5.30619e+07	4.57991e+07	4.37121e+07	31.7342	13.95	4	10	28.8555	13.06	4	8	32.1364	16.02	5	9	337	37.5165	6.81494
	Sequence	# PSMs	# Proteins	# Protein Groups	Protein Group Accessions	Modifications	MH+ [Da]	A5: Area	B5: Area	C5: Area	q-Value	PEP	A2	XCorr A2	B2	XCorr B2	C2	XCorr C2	# Missed Cleavages
	ALAGCDFLTISPK	7	1	1	P37837	C5(Carbamidomethyl)	1392.73	4.90867e+07	4.06494e+07	3.77942e+07	0	5.036e-05	High	4.18567	High	4.024	High	4.3409	0
	LLGELLQDNAK	10	1	1	P37837		1213.69	5.03818e+07	4.3759e+07	4.12404e+07	0	9.141e-05	High	4.16793	High	4.3482	High	4.25944	0
	SYEPLEDPGVK	6	1	1	P37837		1233.6	5.97171e+07	5.2989e+07	5.21017e+07	0	0.001767	High	3.0593	High	3.34169	High	3.16199	0
	ILDWHVANTDKK	1	1	1	P37837		1439.77	5.80774e+06	0	0	0.001	0.03785	High	1.90889					1
	MESALDQLK	2	1	1	P37837	M1(Oxidation)	1050.52	0	5.95607e+06	7.44695e+06	0.002	0.02603			High	3.0857	High	3.09887	0
	LGGSQEDQIK	1	1	1	P37837		1074.54	0	0	1.68173e+07	0.002	0.02838					High	2.95194	0
Q9BRA2	Thioredoxin domain-containing protein 17 OS=Homo sapiens OX=9606 GN=TXNDC17 PE=1 SV=1 - [TXD17_HUMAN]	19.51	1	2	2	9	1.04006e+07	9.93691e+06	9.22979e+06	9.6895	19.51	2	3	9.53353	19.51	2	3	9.77086	19.51	2	3	123	13.9318	5.51611
	Sequence	# PSMs	# Proteins	# Protein Groups	Protein Group Accessions	Modifications	MH+ [Da]	A5: Area	B5: Area	C5: Area	q-Value	PEP	A2	XCorr A2	B2	XCorr B2	C2	XCorr C2	# Missed Cleavages
	YEEVSVSGFEEFHR	3	1	1	Q9BRA2		1714.77	5.5611e+06	5.18988e+06	4.41425e+06	0	2.156e-05	High	3.33301	High	3.60903	High	3.60102	0
	TIFAYFTGSK	6	1	1	Q9BRA2		1134.59	1.52402e+07	1.46839e+07	1.40453e+07	0	0.006294	High	3.24168	High	3.06358	High	3.30186	0
O15144	Actin-related protein 2/3 complex subunit 2 OS=Homo sapiens OX=9606 GN=ARPC2 PE=1 SV=1 - [ARPC2_HUMAN]	19.33	1	5	5	19	2.05024e+07	1.59097e+07	1.56042e+07	18.6184	19.33	5	7	14.0805	16.33	4	6	12.7894	14.67	4	6	300	34.3115	7.35693
	Sequence	# PSMs	# Proteins	# Protein Groups	Protein Group Accessions	Modifications	MH+ [Da]	A5: Area	B5: Area	C5: Area	q-Value	PEP	A2	XCorr A2	B2	XCorr B2	C2	XCorr C2	# Missed Cleavages
	ASHTAPQVLFSHR	3	1	1	O15144		1450.76	1.42553e+07	1.34301e+07	1.2673e+07	0	5.007e-05	High	4.46546	High	4.54245	High	3.80103	0
	DNTINLIHTFR	9	1	1	O15144		1343.71	1.92996e+07	1.61905e+07	1.77167e+07	0	0.001146	High	3.18018	High	3.29097	High	2.99884	0
	YFQFQEEGKEGENR	2	1	1	O15144		1760.79	2.0512e+07	1.81085e+07	0	0.001	0.0482	High	3.12761	High	2.84046			1
	DSIVHQAGMLK	3	1	1	O15144	M9(Oxidation)	1214.62	3277322	3.92442e+06	2.26392e+06	0.002	0.05548	High	2.91448	High	3.40662	High	3.3061	0
	NCFASVFEK	2	1	1	O15144	C2(Carbamidomethyl)	1101.51	2.16956e+07	0	1.64229e+07	0.002	0.05432	High	2.57309			High	2.68348	0
P02774	Vitamin D-binding protein OS=Homo sapiens OX=9606 GN=GC PE=1 SV=2 - [VTDB_HUMAN]	19.2	1	6	6	25	2.13462e+07	1.80779e+07	1.75536e+07	33.2663	19.2	6	9	27.5059	16.03	5	7	37.1171	19.2	6	9	474	52.8829	5.45264
	Sequence	# PSMs	# Proteins	# Protein Groups	Protein Group Accessions	Modifications	MH+ [Da]	A5: Area	B5: Area	C5: Area	q-Value	PEP	A2	XCorr A2	B2	XCorr B2	C2	XCorr C2	# Missed Cleavages
	GQELCADYSENTFTEYK	3	1	1	P02774	C5(Carbamidomethyl)	2054.87	4.08311e+06	3912751	3.23355e+06	0	2.101e-10	High	5.25861	High	5.82606	High	6.36251	0
	SLGECCDVEDSTTCFNAK	6	1	1	P02774	C5(Carbamidomethyl); C6(Carbamidomethyl); C14(Carbamidomethyl)	2092.83	9.05366e+06	8.14048e+06	7.16423e+06	0	2.755e-05	High	5.07596	High	4.65631	High	5.07162	0
	SCESNSPFPVHPGTAECCTK	5	1	1	P02774	C2(Carbamidomethyl); C17(Carbamidomethyl); C18(Carbamidomethyl)	2264.94	3.64412e+07	3.01672e+07	2.80801e+07	0	0.0001882	High	3.76935	High	3.89955	High	4.01875	0
	THLPEVFLSK	3	1	1	P02774		1170.66	6.76776e+06	5.07466e+06	3.73586e+06	0	0.0006993	High	3.5286	High	3.28612	High	3.31121	0
	KFPSGTFEQVSQLVK	2	1	1	P02774		1694.92	2.91132e+06	0	0	0.001	0.00687	High	3.25264			High	3.71545	1
	VCSQYAAYGEK	6	1	1	P02774	C2(Carbamidomethyl)	1275.57	1.85437e+07	1.59261e+07	1.74165e+07	0.001	0.008564	High	3.0628	High	3.43251	High	3.35007	0
P30040	Endoplasmic reticulum resident protein 29 OS=Homo sapiens OX=9606 GN=ERP29 PE=1 SV=4 - [ERP29_HUMAN]	19.16	1	4	4	19	5.66701e+06	5.52009e+06	3.58345e+06	23.3585	19.16	4	7	22.8373	19.16	4	7	16.0254	13.41	3	5	261	28.9752	7.31299
	Sequence	# PSMs	# Proteins	# Protein Groups	Protein Group Accessions	Modifications	MH+ [Da]	A5: Area	B5: Area	C5: Area	q-Value	PEP	A2	XCorr A2	B2	XCorr B2	C2	XCorr C2	# Missed Cleavages
	ILDQGEDFPASEMTR	3	1	1	P30040	M13(Oxidation)	1724.79	4.9537e+06	4.22853e+06	4.91411e+06	0	2.212e-06	High	5.45718	High	5.15397	High	4.84051	0
	DGDFENPVPYTGAVK	2	1	1	P30040		1608.76	5.57773e+06	6.41816e+06	0	0	5.266e-06	High	4.21869	High	4.23823			0
	SLNILTAFQK	3	1	1	P30040		1134.66	6.46962e+06	5.91359e+06	4.7505e+06	0	0.001186	High	3.37354	High	3.51319	High	3.44119	0
	ESYPVFYLFR	11	1	1	P30040		1320.66	1.66636e+06	1.2262e+06	1.08573e+06	0	0.002017	High	2.75006	High	2.87121	High	2.79236	0
P34096	Ribonuclease 4 OS=Homo sapiens OX=9606 GN=RNASE4 PE=1 SV=3 - [RNAS4_HUMAN]	19.05	1	2	2	4	5.72629e+06	9.08111e+06	9.60818e+06	13.6179	19.05	2	4		0				0			147	16.8294	9.02686
	Sequence	# PSMs	# Proteins	# Protein Groups	Protein Group Accessions	Modifications	MH+ [Da]	A5: Area	B5: Area	C5: Area	q-Value	PEP	A2	XCorr A2	B2	XCorr B2	C2	XCorr C2	# Missed Cleavages
	VVIACEGNPQVPVHFDG	1	1	1	P34096	C5(Carbamidomethyl)	1837.9	1.942e+06	0	0	0	0.009363	High	4.02372					0
	SICSTTNIQCK	3	1	1	P34096	C3(Carbamidomethyl); C10(Carbamidomethyl)	1311.61	9.51058e+06	0	0	0	0.0008334	High	3.60783					0
P31949	Protein S100-A11 OS=Homo sapiens OX=9606 GN=S100A11 PE=1 SV=2 - [S10AB_HUMAN]	19.05	1	2	2	67	2.55315e+08	2.22783e+08	2.13534e+08	70.9144	19.05	2	21	79.5106	19.05	2	23	79.6661	19.05	2	23	105	11.7328	7.12256
	Sequence	# PSMs	# Proteins	# Protein Groups	Protein Group Accessions	Modifications	MH+ [Da]	A5: Area	B5: Area	C5: Area	q-Value	PEP	A2	XCorr A2	B2	XCorr B2	C2	XCorr C2	# Missed Cleavages
	CIESLIAVFQK	45	1	1	P31949	C1(Carbamidomethyl)	1307.71	6.3457e+07	6.77011e+07	6.16824e+07	0	0.0001484	High	4.38755	High	4.37562	High	4.31989	0
	DGYNYTLSK	22	1	1	P31949		1060.5	4.47174e+08	3.77865e+08	3.65386e+08	0	0.01211	High	3.48057	High	3.39917	High	3.5792	0
P01764	Immunoglobulin heavy variable 3-23 OS=Homo sapiens OX=9606 GN=IGHV3-23 PE=1 SV=2 - [HV323_HUMAN]	18.8	2	2	2	26	9.00987e+07	7.37403e+07	8.03552e+07	40.3338	18.8	2	10	32.7545	18.8	2	8	32.9729	18.8	2	8	117	12.5742	8.27979
	Sequence	# PSMs	# Proteins	# Protein Groups	Protein Group Accessions	Modifications	MH+ [Da]	A5: Area	B5: Area	C5: Area	q-Value	PEP	A2	XCorr A2	B2	XCorr B2	C2	XCorr C2	# Missed Cleavages
	AEDTAVYYCAK	14	2	1	P01764	C9(Carbamidomethyl)	1290.57	6.93967e+07	4.87422e+07	6.74546e+07	0	0.0003871	High	4.54487	High	4.69358	High	4.65859	0
	NTLYLQMNSLR	2	2	1	P01764		1352.7	1.65794e+07	1.0385e+07	0	0	2.659e-05	High	4.03904	High	4.22357			0
	NTLYLQMNSLR	10	2	1	P01764	M7(Oxidation)	1368.7	110800729	9.87384e+07	9.32558e+07	0	0.0001068	High	4.00203	High	3.94288	High	4.10316	0
A0A0J9YX35	Immunoglobulin heavy variable 3-64D OS=Homo sapiens OX=9606 GN=IGHV3-64D PE=3 SV=1 - [HV64D_HUMAN]	18.8	1	2	2	2	1.90646e+07	3.94277e+06	1.37921e+07		0				0			6.50472	18.8	2	2	117	12.8143	7.85498
	Sequence	# PSMs	# Proteins	# Protein Groups	Protein Group Accessions	Modifications	MH+ [Da]	A5: Area	B5: Area	C5: Area	q-Value	PEP	A2	XCorr A2	B2	XCorr B2	C2	XCorr C2	# Missed Cleavages
	AEDTAVYYCVK	1	1	1	A0A0J9YX35	C9(Carbamidomethyl)	1318.6	0	0	0	0	0.00018					High	3.42492	0
	NTLYLQMSSLR	1	1	1	A0A0J9YX35	M7(Oxidation)	1341.69	0	0	1.37921e+07	0	0.002832					High	3.07979	0
P01009	Alpha-1-antitrypsin OS=Homo sapiens OX=9606 GN=SERPINA1 PE=1 SV=3 - [A1AT_HUMAN]	18.66	1	5	5	46	9.44465e+07	9.33984e+07	8.80117e+07	62.9739	18.66	5	14	62.0014	18.66	5	16	71.5042	18.66	5	16	418	46.707	5.59229
	Sequence	# PSMs	# Proteins	# Protein Groups	Protein Group Accessions	Modifications	MH+ [Da]	A5: Area	B5: Area	C5: Area	q-Value	PEP	A2	XCorr A2	B2	XCorr B2	C2	XCorr C2	# Missed Cleavages
	VFSNGADLSGVTEEAPLK	11	1	1	P01009		1833.93	7.61376e+07	6.77525e+07	5.86216e+07	0	2.268e-10	High	6.46742	High	6.61706	High	6.54902	0
	DTEEEDFHVDQVTTVK	9	1	1	P01009		1891.86	7.48079e+07	7.38699e+07	6.78112e+07	0	1.794e-06	High	6.36496	High	6.16208	High	5.37933	0
	LQHLENELTHDIITK	14	1	1	P01009		1803.97	1.32394e+08	115469331	1.02754e+08	0	1.862e-07	High	4.67669	High	4.67859	High	5.33439	0
	LYHSEAFTVNFGDTEEAKK	5	1	1	P01009		2186.05	40397822	3.63333e+07	3.52257e+07	0	0.000971	High	3.17619	High	3.58329	High	3.46954	1
	LGMFNIQHCK	6	1	1	P01009	M3(Oxidation); C9(Carbamidomethyl)	1263.6	1.20003e+07	90856034	93470074	0.001	0.005944	High	3.11268	High	3.00459	High	2.74901	0
	LGMFNIQHCK	1	1	1	P01009	C9(Carbamidomethyl)	1247.61	0	6.62286e+06	0	0.001	0.007991			High	1.94831			0
P01782	Immunoglobulin heavy variable 3-9 OS=Homo sapiens OX=9606 GN=IGHV3-9 PE=1 SV=2 - [HV309_HUMAN]	18.64	2	2	2	9	3.70696e+07	3.27352e+07	3.57502e+07	19.251	18.64	2	5		0			16.2814	18.64	2	4	118	12.9364	7.07861
	Sequence	# PSMs	# Proteins	# Protein Groups	Protein Group Accessions	Modifications	MH+ [Da]	A5: Area	B5: Area	C5: Area	q-Value	PEP	A2	XCorr A2	B2	XCorr B2	C2	XCorr C2	# Missed Cleavages
	AEDTALYYCAK	6	2	1	P01782	C9(Carbamidomethyl)	1304.59	2.73025e+07	0	2.1171e+07	0	0.00073	High	4.29013			High	4.28853	0
	NSLYLQMNSLR	2	2	1	P01782	M7(Oxidation)	1354.68	46836726	0	50329386	0	0.0003096	High	3.90693			High	4.18656	0
	NSLYLQMNSLR	1	2	1	P01782		1338.68	9.80067e+06	0	0	0	0.003445	High	3.35866					0
P02749	Beta-2-glycoprotein 1 OS=Homo sapiens OX=9606 GN=APOH PE=1 SV=3 - [APOH_HUMAN]	18.55	1	4	4	22	1.23208e+07	1.11519e+07	6.64249e+06	31.361	18.55	4	8	30.1879	18.55	4	8	24.3674	12.75	3	6	345	38.2727	7.97217
	Sequence	# PSMs	# Proteins	# Protein Groups	Protein Group Accessions	Modifications	MH+ [Da]	A5: Area	B5: Area	C5: Area	q-Value	PEP	A2	XCorr A2	B2	XCorr B2	C2	XCorr C2	# Missed Cleavages
	ATFGCHDGYSLDGPEEIECTK	3	1	1	P02749	C5(Carbamidomethyl); C19(Carbamidomethyl)	2386	10892417	1.03329e+07	5.43304e+06	0	1.21e-11	High	5.80646	High	6.18041	High	5.54736	0
	VCPFAGILENGAVR	10	1	1	P02749	C2(Carbamidomethyl)	1502.78	1.03282e+07	8947785	8.55227e+06	0	5.217e-07	High	4.62849	High	4.22071	High	4.66998	0
	ATVVYQGER	7	1	1	P02749		1022.53	4.0783e+06	4.77707e+06	5.94216e+06	0	0.0007099	High	2.99595	High	3.14307	High	2.87031	0
	TFYEPGEEITYSCKPGYVSR	2	1	1	P02749	C13(Carbamidomethyl)	2383.1	1.57418e+07	1.4175e+07	0	0	0.0008181	High	2.27155	High	2.67371			0
P62258	14-3-3 protein epsilon OS=Homo sapiens OX=9606 GN=YWHAE PE=1 SV=1 - [1433E_HUMAN]	18.43	1	5	5	17	1.04992e+07	1.48802e+07	2.03721e+07	18.3321	9.41	3	5	17.4322	13.73	4	5	24.2626	18.43	5	7	255	29.1554	4.7417
	Sequence	# PSMs	# Proteins	# Protein Groups	Protein Group Accessions	Modifications	MH+ [Da]	A5: Area	B5: Area	C5: Area	q-Value	PEP	A2	XCorr A2	B2	XCorr B2	C2	XCorr C2	# Missed Cleavages
	LICCDILDVLDK	6	1	1	P62258	C3(Carbamidomethyl); C4(Carbamidomethyl)	1476.75	1.4723e+06	1.15067e+06	979148	0	2.149e-05	High	3.9087	High	3.97643	High	4.12987	0
	YLAEFATGNDR	5	1	1	P62258		1256.6	1.95262e+07	1.43229e+07	1.62846e+07	0	0.0001615	High	3.23257	High	3.05301	High	3.33179	0
	YLAEFATGNDRK	3	1	1	P62258		1384.69	0	1.86967e+06	3.41767e+06	0.002	0.05355	High	4.21313	High	3.70126	High	3.81496	1
	EAAENSLVAYK	2	1	1	P62258		1194.6	0	2.8448e+07	2.63796e+07	0.004	0.05586			High	3.06758	High	3.28451	0
	HLIPAANTGESK	1	1	1	P62258		1237.66	0	0	1.84522e+07	0.007	0.08844					High	2.70073	0
P06396	Gelsolin OS=Homo sapiens OX=9606 GN=GSN PE=1 SV=1 - [GELS_HUMAN]	18.41	1	9	9	57	6.5178e+07	5.78128e+07	5.57287e+07	82.1527	18.41	9	22	62.4315	13.3	7	17	67.9027	16.11	8	18	782	85.6442	6.27783
	Sequence	# PSMs	# Proteins	# Protein Groups	Protein Group Accessions	Modifications	MH+ [Da]	A5: Area	B5: Area	C5: Area	q-Value	PEP	A2	XCorr A2	B2	XCorr B2	C2	XCorr C2	# Missed Cleavages
	TPSAAYLWVGTGASEAEK	1	1	1	P06396		1837.9	0	0	0	0	5.376e-08	High	6.26364					0
	DSQEEEKTEALTSAK	11	1	1	P06396		1665.79	38229335	3.40713e+07	33425754	0	0.0001562	High	4.97299	High	4.91782	High	4.55055	1
	QTQVSVLPEGGETPLFK	9	1	1	P06396		1829.97	2.95125e+07	2.39754e+07	2.07086e+07	0	0.0001385	High	4.71705	High	4.54669	High	4.65278	0
	AGALNSNDAFVLK	7	1	1	P06396		1319.7	9.26683e+07	83620501	7.71249e+07	0	2.605e-05	High	4.56457	High	4.37399	High	4.61382	0
	DPDQTDGLGLSYLSSHIANVER	2	1	1	P06396		2387.15	1.60808e+06	0	2.11514e+06	0	2.623e-05	High	4.03505			High	4.48506	0
	SEDCFILDHGK	10	1	1	P06396	C4(Carbamidomethyl)	1320.59	6.418e+07	5.50436e+07	5.34798e+07	0	0.0008929	High	3.49661	High	3.3529	High	3.18715	0
	VPFDAATLHTSTAMAAQHGMDDDGTGQK	6	1	1	P06396	M14(Oxidation); M20(Oxidation)	2905.28	3.39261e+07	3.47742e+07	3.65814e+07	0	0.001406	High	3.45512	High	3.85982	High	4.13934	0
	VPFDAATLHTSTAMAAQHGMDDDGTGQK	1	1	1	P06396	M14(Oxidation)	2889.29	2245852	0	0	0	0.01484	High	3.34843					0
	YIETDPANR	6	1	1	P06396		1078.52	3.86856e+07	3.22995e+07	3.54758e+07	0	0.000629	High	2.81722	High	2.8341	High	2.86664	0
	HVVPNEVVVQR	4	1	1	P06396		1275.72	1.34958e+07	1.23276e+07	1.24048e+07	0	0.0007566	High	2.33349	High	2.68886	High	2.51868	0
P01871	Immunoglobulin heavy constant mu OS=Homo sapiens OX=9606 GN=IGHM PE=1 SV=5 - [IGHM_HUMAN]	18.35	2	6	6	39	9.96087e+07	8.54355e+07	3.328e+07	54.7909	18.35	6	14	46.992	18.35	6	12	48.5342	15.19	5	13	474	51.8909	6.15088
	Sequence	# PSMs	# Proteins	# Protein Groups	Protein Group Accessions	Modifications	MH+ [Da]	A5: Area	B5: Area	C5: Area	q-Value	PEP	A2	XCorr A2	B2	XCorr B2	C2	XCorr C2	# Missed Cleavages
	GVALHRPDVYLLPPAR	3	2	1	P01871		1774.02	1.24215e+07	1.11484e+07	1.20094e+07	0	7.752e-06	High	5.58425	High	4.76091	High	4.77611	0
	QVGSGVTTDQVQAEAK	9	2	1	P01871		1617.81	3.87584e+07	3.4749e+07	36834864	0	2.174e-06	High	5.37213	High	4.94332	High	4.86746	0
	YVTSAPMPEPQAPGR	3	2	1	P01871		1600.79	7485040	4.70549e+06	3.76734e+06	0	0.006953	High	4.36307	High	3.66071	High	2.54655	0
	YVTSAPMPEPQAPGR	12	2	1	P01871	M7(Oxidation)	1616.78	2.19641e+07	1.91289e+07	19591660	0	7.018e-05	High	4.06556	High	3.89117	High	4.03324	0
	YAATSQVLLPSK	3	2	1	P01871		1277.72	5.2971e+07	4.64956e+07	4.34134e+07	0	1.988e-06	High	4.02745	High	4.02686	High	4.11802	0
	FTCTVTHTDLPSPLK	2	2	1	P01871	C3(Carbamidomethyl)	1716.87	2.07097e+08	1.75062e+08	0	0	0.006109	High	3.13495	High	3.117			0
	NVPLPVIAELPPK	7	2	1	P01871		1386.84	0	0	6805074	0.001	0.008471	High	2.74567	High	2.94327	High	2.75459	0
P40925	Malate dehydrogenase, cytoplasmic OS=Homo sapiens OX=9606 GN=MDH1 PE=1 SV=4 - [MDHC_HUMAN]	18.26	1	5	5	16	1.88721e+07	1.73967e+07	9.49376e+06	25.3527	18.26	5	6	25.8704	18.26	5	6	18.3095	12.57	3	4	334	36.403	7.35693
	Sequence	# PSMs	# Proteins	# Protein Groups	Protein Group Accessions	Modifications	MH+ [Da]	A5: Area	B5: Area	C5: Area	q-Value	PEP	A2	XCorr A2	B2	XCorr B2	C2	XCorr C2	# Missed Cleavages
	VIVVGNPANTNCLTASK	6	1	1	P40925	C12(Carbamidomethyl)	1757.93	1.81611e+07	1.65283e+07	1.53508e+07	0	5.775e-10	High	5.64711	High	5.99065	High	5.54678	0
	DVIATDKEDVAFK	3	1	1	P40925		1450.75	2.09691e+06	1.30991e+06	1.90428e+06	0	0.001322	High	4.76333	High	4.517	High	4.26703	1
	GEFVTTVQQR	2	1	1	P40925		1164.61	2.4009e+07	2.14471e+07	0	0	0.001178	High	3.37495	High	3.5119			0
	LGVTANDVK	2	1	1	P40925		916.513	1.44464e+07	1.10478e+07	0	0	0.01236	High	3.2095	High	3.10555			0
	FVEGLPINDFSR	3	1	1	P40925		1393.72	1.19146e+07	1.42145e+07	1.12261e+07	0	0.0004466	High	3.13865	High	3.28691	High	3.59447	0
P63000	Ras-related C3 botulinum toxin substrate 1 OS=Homo sapiens OX=9606 GN=RAC1 PE=1 SV=1 - [RAC1_HUMAN]	18.23	3	3	3	7	1.63532e+07	1.41677e+07	1.20932e+07	6.55511	10.94	2	2	6.80094	10.94	2	2	9.61687	18.23	3	3	192	21.4362	8.49951
	Sequence	# PSMs	# Proteins	# Protein Groups	Protein Group Accessions	Modifications	MH+ [Da]	A5: Area	B5: Area	C5: Area	q-Value	PEP	A2	XCorr A2	B2	XCorr B2	C2	XCorr C2	# Missed Cleavages
	YLECSALTQR	3	3	1	P63000	C4(Carbamidomethyl)	1240.6	1.66651e+07	1.5403e+07	1.80118e+07	0	1.167e-05	High	3.39163	High	3.41111	High	3.47428	0
	CVVVGDGAVGK	3	3	1	P63000	C1(Carbamidomethyl)	1060.55	1.60413e+07	1.29324e+07	1.65209e+07	0.002	0.0115	High	3.16347	High	3.38983	High	2.97148	0
	LTPITYPQGLAMAK	1	1	1	P63000	M12(Oxidation)	1519.82	0	0	1.74686e+06	0.002	0.02208					High	3.17111	0
P21128	Uridylate-specific endoribonuclease OS=Homo sapiens OX=9606 GN=ENDOU PE=1 SV=2 - [ENDOU_HUMAN]	18.05	1	4	4	21	2.55452e+07	2.17513e+07	1.4007e+07	38.4626	18.05	4	8	32.1278	18.05	4	7	31.0542	13.41	3	6	410	46.8419	5.42725
	Sequence	# PSMs	# Proteins	# Protein Groups	Protein Group Accessions	Modifications	MH+ [Da]	A5: Area	B5: Area	C5: Area	q-Value	PEP	A2	XCorr A2	B2	XCorr B2	C2	XCorr C2	# Missed Cleavages
	AQKEDIVLNSQNCISPSETR	3	1	1	P21128	C13(Carbamidomethyl)	2289.12	6.74013e+06	6.46133e+06	5.17819e+06	0	3.629e-08	High	5.70725	High	4.26126	High	5.90376	1
	VCQLSLGGYPLAVR	10	1	1	P21128	C2(Carbamidomethyl)	1532.83	1.96405e+07	1.69519e+07	1.43972e+07	0	1.794e-09	High	5.36814	High	5.49568	High	5.6692	0
	ATGHGEHFSAQELAEQDAFLR	6	1	1	P21128		2314.08	2.83202e+07	2.22859e+07	2.24455e+07	0	1.595e-09	High	5.10856	High	4.69368	High	5.15386	0
	GNEEGDSSGFEHVFSGEVK	2	1	1	P21128		2010.88	28675019	2.60163e+07	0	0	0.002344	High	3.31155	High	3.40449			0
P50395	Rab GDP dissociation inhibitor beta OS=Homo sapiens OX=9606 GN=GDI2 PE=1 SV=2 - [GDIB_HUMAN]	17.98	1	6	6	19	1.85627e+07	1.13004e+07	5.84346e+06	25.7316	17.98	6	8	20.6863	15.73	5	6	20.4674	10.11	3	5	445	50.6309	6.46826
	Sequence	# PSMs	# Proteins	# Protein Groups	Protein Group Accessions	Modifications	MH+ [Da]	A5: Area	B5: Area	C5: Area	q-Value	PEP	A2	XCorr A2	B2	XCorr B2	C2	XCorr C2	# Missed Cleavages
	TDDYLDQPCYETINR	4	1	1	P50395	C9(Carbamidomethyl)	1902.83	9.23106e+06	8237765	6.87885e+06	0	1.052e-06	High	4.58851	High	5.27133	High	5.25102	0
	NTNDANSCQIIIPQNQVNR	3	1	1	P50395	C8(Carbamidomethyl)	2199.06	4.10641e+06	3.38328e+06	2.87734e+06	0	2.758e-06	High	4.44421	High	3.62997	High	4.36963	0
	FVSISDLLVPK	7	1	1	P50395		1217.72	9.12785e+06	7.67795e+06	7.77418e+06	0	0.005239	High	3.59532	High	3.09394	High	2.97728	0
	TYDATTHFETTCDDIK	2	1	1	P50395	C12(Carbamidomethyl)	1917.82	1.57655e+07	1.33137e+07	0	0	0.0007093	High	2.89991	High	3.2976			0
	QLICDPSYVK	1	1	1	P50395	C4(Carbamidomethyl)	1222.62	2.35152e+07	0	0	0.001	0.0348	High	2.32892					0
	VTEGSFVYK	2	1	1	P50395		1029.53	1.64073e+07	1.23498e+07	0	0.005	0.1215	High	2.2603	High	2.7665			0
P01033	Metalloproteinase inhibitor 1 OS=Homo sapiens OX=9606 GN=TIMP1 PE=1 SV=1 - [TIMP1_HUMAN]	17.87	1	3	3	9	4.18265e+07	3.16151e+07	3.62397e+07	7.21652	10.14	2	2	16.4301	17.87	3	5	6.98369	10.14	2	2	207	23.1555	8.104
	Sequence	# PSMs	# Proteins	# Protein Groups	Protein Group Accessions	Modifications	MH+ [Da]	A5: Area	B5: Area	C5: Area	q-Value	PEP	A2	XCorr A2	B2	XCorr B2	C2	XCorr C2	# Missed Cleavages
	GFQALGDAADIR	4	1	1	P01033		1233.63	5.24098e+07	4.75392e+07	4.39394e+07	0	1.299e-06	High	4.15175	High	4.16722	High	3.98544	0
	SEEFLIAGK	3	1	1	P01033		993.529	3.12432e+07	2.76831e+07	2.85399e+07	0	0.004307	High	3.06478	High	3.04849	High	2.99825	0
	FVYTPAMESVCGYFHR	2	1	1	P01033	M7(Oxidation); C11(Carbamidomethyl)	1979.88	0	1.96231e+07	0	0.001	0.009412			High	2.73742			0
P32926	Desmoglein-3 OS=Homo sapiens OX=9606 GN=DSG3 PE=1 SV=2 - [DSG3_HUMAN]	17.72	1	14	14	73	3.89971e+07	3.49043e+07	3.1632e+07	102.37	15.92	12	25	102.99	13.31	11	25	97.6638	15.12	11	23	999	107.465	4.99561
	Sequence	# PSMs	# Proteins	# Protein Groups	Protein Group Accessions	Modifications	MH+ [Da]	A5: Area	B5: Area	C5: Area	q-Value	PEP	A2	XCorr A2	B2	XCorr B2	C2	XCorr C2	# Missed Cleavages
	LVVSGADKDGEGLSTQCECNIK	4	1	1	P32926	C17(Carbamidomethyl); C19(Carbamidomethyl)	2380.12	3.08593e+07	2.57261e+07	2.47889e+07	0	1.062e-07	High	6.36338	High	6.14426	High	6.05461	1
	VPDFNDNCPTAVLEK	9	1	1	P32926	C8(Carbamidomethyl)	1718.81	22987719	18213547	1.55384e+07	0	8.064e-08	High	5.61676	High	5.58228	High	5.80528	0
	IEENILSSELLR	12	1	1	P32926		1415.78	2.75259e+07	2.26505e+07	1.97808e+07	0	4.601e-07	High	4.8607	High	4.72086	High	4.87043	0
	IVSQEPAGTPMFLLSR	10	1	1	P32926	M11(Oxidation)	1761.93	2.72836e+07	2.31345e+07	2.31379e+07	0	0.0009752	High	4.57926	High	4.55243	High	4.56155	0
	VQSTPVTIQVINVR	6	1	1	P32926		1553.91	1.76612e+07	1.60488e+07	1.52083e+07	0	3.481e-08	High	4.46461	High	4.48739	High	4.36079	0
	ALDYEQLQSVK	9	1	1	P32926		1293.67	5.86062e+07	5.58523e+07	4.69691e+07	0	0.002798	High	4.16078	High	4.09555	High	3.96778	0
	SLTLEVCQCDNR	3	1	1	P32926	C7(Carbamidomethyl); C9(Carbamidomethyl)	1494.67	4.41041e+06	7.37569e+06	4.83874e+06	0	3.714e-05	High	3.90593	High	3.83675	High	3.9833	0
	YTGPYTFALEDQPVK	1	1	1	P32926		1728.86	6.72342e+06	0	0	0	0.01414	High	3.5219					0
	DVNDNFPMFR	5	1	1	P32926	M8(Oxidation)	1270.56	5.81862e+06	6.16898e+06	6.45446e+06	0	0.002347	High	3.32994	High	3.37307	High	3.32777	0
	EETPSFLITCR	4	1	1	P32926	C10(Carbamidomethyl)	1352.66	1.18811e+07	1.12428e+07	1.00552e+07	0	0.01842	High	2.83436	High	2.76738	High	2.83403	0
	AEFHQSVISR	6	1	1	P32926		1173.61	2.49897e+07	2.10413e+07	19912200	0	0.003619	High	2.52479	High	2.3813	High	2.35117	0
	DGEGLSTQCECNIK	1	1	1	P32926	C9(Carbamidomethyl); C11(Carbamidomethyl)	1610.68	0	3771354	0	0	4.98e-09			High	5.21074			0
	ISGVGIDQPPFGIFVVDK	1	1	1	P32926		1888.03	0	0	152988	0.001	0.007932					High	2.6419	0
	NDGGYLMIDSK	1	1	1	P32926	M7(Oxidation)	1228.55	7.02298e+06	0	0	0.005	0.115	High	2.89495					0
	IVSQEPAGTPMFLLSR	1	1	1	P32926		1745.94	4.12475e+06	0	0	0.007	0.149	High	3.56973					0
Q9P0G3	Kallikrein-14 OS=Homo sapiens OX=9606 GN=KLK14 PE=1 SV=2 - [KLK14_HUMAN]	17.6	1	3	3	7	0	5.45716e+06	1.05401e+07	6.14273	11.61	2	2	6.95303	11.99	2	2	10.1752	17.6	3	3	267	29.1028	9.23193
	Sequence	# PSMs	# Proteins	# Protein Groups	Protein Group Accessions	Modifications	MH+ [Da]	A5: Area	B5: Area	C5: Area	q-Value	PEP	A2	XCorr A2	B2	XCorr B2	C2	XCorr C2	# Missed Cleavages
	TITPGMVCAGVPQGGK	3	1	1	Q9P0G3	M6(Oxidation); C8(Carbamidomethyl)	1588.79	0	0	1.42102e+07	0	1.079e-05	High	3.31276	High	3.51513	High	3.53792	0
	THDNDLMLLQLQQPAR	2	1	1	Q9P0G3	M7(Oxidation)	1908.97	0	5.45716e+06	6.86991e+06	0	0.001387			High	3.4379	High	3.55038	0
	CALPGYPGVYTNLCK	2	1	1	Q9P0G3	C1(Carbamidomethyl); C14(Carbamidomethyl)	1712.82	0	0	0	0.001	0.006708	High	2.82997			High	3.08693	0
P60903	Protein S100-A10 OS=Homo sapiens OX=9606 GN=S100A10 PE=1 SV=2 - [S10AA_HUMAN]	17.53	1	2	2	10	1.04323e+07	1.00904e+07	9.63184e+06	10.2494	17.53	2	3	12.6671	17.53	2	3	14.674	17.53	2	4	97	11.1955	7.37158
	Sequence	# PSMs	# Proteins	# Protein Groups	Protein Group Accessions	Modifications	MH+ [Da]	A5: Area	B5: Area	C5: Area	q-Value	PEP	A2	XCorr A2	B2	XCorr B2	C2	XCorr C2	# Missed Cleavages
	EFPGFLENQKDPLAVDK	5	1	1	P60903		1946.99	5.29e+06	3.43271e+06	2.58837e+06	0	7.809e-05	High	5.0885	High	4.99705	High	4.73308	1
	EFPGFLENQK	5	1	1	P60903		1208.6	1.55745e+07	1.67481e+07	1.66753e+07	0.001	0.01283	High	2.65333	High	2.71238	High	2.72902	0
P06744	Glucose-6-phosphate isomerase OS=Homo sapiens OX=9606 GN=GPI PE=1 SV=4 - [G6PI_HUMAN]	17.38	1	8	8	30	2.80271e+07	4.07586e+07	2.50926e+07	37.5058	14.7	6	10	37.5844	17.38	8	11	27.9771	10.57	5	9	558	63.1072	8.32373
	Sequence	# PSMs	# Proteins	# Protein Groups	Protein Group Accessions	Modifications	MH+ [Da]	A5: Area	B5: Area	C5: Area	q-Value	PEP	A2	XCorr A2	B2	XCorr B2	C2	XCorr C2	# Missed Cleavages
	TFTTQETITNAETAK	9	1	1	P06744		1655.81	31210326	2.39828e+07	2.46958e+07	0	2.73e-07	High	5.25774	High	5.52003	High	5.40832	0
	FAAYFQQGDMESNGK	2	1	1	P06744	M10(Oxidation)	1708.73	1.32884e+07	1.38465e+07	0	0	0.0006273	High	5.18852	High	4.73125			0
	FAAYFQQGDMESNGK	1	1	1	P06744		1692.74	2.01996e+06	0	0	0	1.162e-05	High	4.86761					0
	SNTPILVDGKDVMPEVNK	2	1	1	P06744	M13(Oxidation)	1972.01	9.13821e+06	7.64404e+06	0	0	0.003323	High	3.10743	High	3.18379			1
	HFVALSTNTTK	7	1	1	P06744		1218.65	1.97807e+07	1.70731e+07	1.95186e+07	0	0.0009295	High	3.00555	High	2.86879	High	3.0002	0
	VWYVSNIDGTHIAK	3	1	1	P06744		1602.83	1.03414e+07	5.52759e+06	3.86611e+06	0	0.01279	High	2.37175	High	2.38274	High	1.97437	0
	NLVTEDVMR	3	1	1	P06744	M8(Oxidation)	1092.54	33090353	35722192	3.10634e+07	0.001	0.006042	High	2.45308	High	2.5293	High	2.43273	0
	SNTPILVDGK	2	1	1	P06744		1043.58	0	1.80982e+07	1.62081e+07	0.001	0.007922			High	2.80084	High	2.49412	0
	VFEGNRPTNSIVFTK	1	1	1	P06744		1708.9	0	6.25707e+07	0	0.001	0.008833			High	2.01113			0
P61160	Actin-related protein 2 OS=Homo sapiens OX=9606 GN=ACTR2 PE=1 SV=1 - [ARP2_HUMAN]	17.26	1	5	5	17	1.35874e+07	1.26519e+07	1.17529e+07	19.6223	12.94	4	5	18.9031	17.26	5	5	26.4194	17.26	5	7	394	44.7322	6.7417
	Sequence	# PSMs	# Proteins	# Protein Groups	Protein Group Accessions	Modifications	MH+ [Da]	A5: Area	B5: Area	C5: Area	q-Value	PEP	A2	XCorr A2	B2	XCorr B2	C2	XCorr C2	# Missed Cleavages
	LCYVGYNIEQEQK	3	1	1	P61160	C2(Carbamidomethyl)	1643.78	5.70755e+06	6169725	4.71405e+06	0	9.582e-08	High	4.79713	High	4.73577	High	4.88097	0
	DLMVGDEASELR	5	1	1	P61160	M3(Oxidation)	1350.63	1.14474e+07	1.379e+07	10921277	0	0.0001019	High	4.0284	High	3.78426	High	4.05796	0
	GYAFNHSADFETVR	4	1	1	P61160		1613.74	1.96866e+07	1.57167e+07	1.61696e+07	0	0.0002251	High	3.85271	High	3.3533	High	3.79762	0
	VVVCDNGTGFVK	3	1	1	P61160	C4(Carbamidomethyl)	1294.65	9.62809e+06	8.44893e+06	7.69133e+06	0	0.005607	High	3.1158	High	2.92755	High	3.06663	0
	HIVLSGGSTMYPGLPSR	2	1	1	P61160	M10(Oxidation)	1787.92	0	8.22181e+06	8.16796e+06	0.001	0.004144			High	4.10218	High	3.67798	0
P22079	Lactoperoxidase OS=Homo sapiens OX=9606 GN=LPO PE=1 SV=2 - [PERL_HUMAN]	17.13	1	10	10	68	7.25676e+07	6.40073e+07	6.20734e+07	73.5669	15.45	9	22	78.5851	15.45	9	24	74.312	13.76	8	22	712	80.2369	8.6167
	Sequence	# PSMs	# Proteins	# Protein Groups	Protein Group Accessions	Modifications	MH+ [Da]	A5: Area	B5: Area	C5: Area	q-Value	PEP	A2	XCorr A2	B2	XCorr B2	C2	XCorr C2	# Missed Cleavages
	AFCDLSQPQTLEELNTVLK	14	1	1	P22079	C3(Carbamidomethyl)	2206.11	2.43807e+06	1.6655e+06	1.76296e+06	0	9.068e-07	High	5.7159	High	4.30471	High	4.85862	0
	IHGFDLAAINTQR	6	1	1	P22079		1455.77	5.56418e+07	4.60988e+07	4.78761e+07	0	0.0004473	High	4.10668	High	4.45407	High	4.62942	0
	DYLPILLGDHMQK	5	1	1	P22079	M11(Oxidation)	1558.8	2.48133e+06	2.17089e+07	2.16732e+07	0	3.48e-05	High	3.73765	High	3.45484	High	4.1751	0
	VGPLLACLLGK	20	1	1	P22079	C7(Carbamidomethyl)	1140.68	1.58611e+07	1.51464e+07	1.49907e+07	0	0.0001621	High	3.54541	High	3.65079	High	3.67795	0
	VPCFLAGDSR	8	1	1	P22079	C3(Carbamidomethyl)	1121.54	8.12026e+07	7.57301e+07	6.85658e+07	0	0.0001632	High	3.53396	High	3.58171	High	3.51209	0
	AGFVCPTPPYK	3	1	1	P22079	C5(Carbamidomethyl)	1236.61	80858266	70192940	60371846	0	0.004161	High	3.35808	High	3.34802	High	3.31979	0
	DGGIDPLVR	7	1	1	P22079		941.507	3.60656e+07	3.20256e+07	3.50002e+07	0	0.01833	High	3.15134	High	3.08476	High	3.13934	0
	NGFPLPLAR	2	1	1	P22079		984.566	2.6256e+07	2.21223e+07	0	0.003	0.08541	High	2.21443	High	2.09595			0
	FGHLEVPSSMFR	1	1	1	P22079	M10(Oxidation)	1422.68	0	0	5.72827e+07	0.003	0.03602					High	2.3174	0
	WIPPYQGYSESVDPR	2	1	1	P22079		1793.86	8.1564e+06	5.2747e+06	0	0.004	0.05673	High	1.80165	High	2.37632			0
P48047	ATP synthase subunit O, mitochondrial OS=Homo sapiens OX=9606 GN=ATP5PO PE=1 SV=1 - [ATPO_HUMAN]	16.9	1	3	3	5	8.21197e+06	9.18734e+06	6.56964e+06	7.3698	12.21	2	2		0			9.66321	16.9	3	3	213	23.2627	9.96436
	Sequence	# PSMs	# Proteins	# Protein Groups	Protein Group Accessions	Modifications	MH+ [Da]	A5: Area	B5: Area	C5: Area	q-Value	PEP	A2	XCorr A2	B2	XCorr B2	C2	XCorr C2	# Missed Cleavages
	LVRPPVQVYGIEGR	2	1	1	P48047		1582.91	1.12179e+07	0	8.36182e+06	0	3.096e-05	High	4.78882			High	4.45997	0
	TDPSILGGMIVR	2	1	1	P48047	M9(Oxidation)	1274.68	5.20605e+06	0	5.17538e+06	0	0.005759	High	2.58098			High	2.93309	0
	SFLSQGQVLK	1	1	1	P48047		1106.62	0	0	6.17173e+06	0.003	0.04193					High	2.27015	0
P23280	Carbonic anhydrase 6 OS=Homo sapiens OX=9606 GN=CA6 PE=1 SV=3 - [CAH6_HUMAN]	16.88	1	5	5	104	2.03543e+08	1.87291e+08	1.81258e+08	112.63	16.56	4	35	100.219	16.56	4	33	107.825	16.88	5	36	308	35.3446	7.02002
	Sequence	# PSMs	# Proteins	# Protein Groups	Protein Group Accessions	Modifications	MH+ [Da]	A5: Area	B5: Area	C5: Area	q-Value	PEP	A2	XCorr A2	B2	XCorr B2	C2	XCorr C2	# Missed Cleavages
	TTLTGLDVQDMLPR	15	1	1	P23280	M11(Oxidation)	1575.81	1.95621e+08	179569238	163251137	0	1.317e-06	High	5.89405	High	5.45766	High	5.68252	0
	TTLTGLDVQDMLPR	11	1	1	P23280		1559.82	1.5204e+07	9.07708e+06	6.1336e+06	0	4.015e-05	High	5.05563	High	4.78844	High	4.80832	0
	IEEILDYLR	38	1	1	P23280		1163.63	1.13174e+08	96006410	8.81255e+07	0	0.0006263	High	3.68831	High	3.68232	High	3.59972	0
	LENSLLDHR	24	1	1	P23280		1096.58	301835516	2.86297e+08	2.92398e+08	0	0.0003485	High	3.43747	High	3.42872	High	3.46667	0
	NYPENTYYSNFISHLANIK	15	1	1	P23280		2288.1	3.04938e+06	0	0	0	0.003352	High	2.31641	High	2.3342	High	2.11126	0
	IEEILDYLRR	1	1	1	P23280		1319.74	0	0	9.88802e+06	0.006	0.08376					High	1.90576	1
P00441	Superoxide dismutase [Cu-Zn] OS=Homo sapiens OX=9606 GN=SOD1 PE=1 SV=2 - [SODC_HUMAN]	16.88	1	2	2	18	1.98209e+07	1.69457e+07	1.78019e+07	28.0205	16.88	2	7	25.0029	16.88	2	6	19.5999	16.88	2	5	154	15.9259	6.12549
	Sequence	# PSMs	# Proteins	# Protein Groups	Protein Group Accessions	Modifications	MH+ [Da]	A5: Area	B5: Area	C5: Area	q-Value	PEP	A2	XCorr A2	B2	XCorr B2	C2	XCorr C2	# Missed Cleavages
	GDGPVQGIINFEQK	5	1	1	P00441		1501.77	0	0	0	0	0.0003862	High	4.75184	High	4.65187	High	4.71047	0
	HVGDLGNVTADK	13	1	1	P00441		1225.62	1.98209e+07	1.69457e+07	1.78019e+07	0	7.126e-05	High	4.07932	High	4.16076	High	3.87573	0
P08311	Cathepsin G OS=Homo sapiens OX=9606 GN=CTSG PE=1 SV=2 - [CATG_HUMAN]	16.86	1	3	3	26	3.71594e+07	3.20469e+07	4.28009e+07	34.7674	16.86	3	9	37.4877	16.86	3	9	33.9961	13.33	2	8	255	28.8191	11.1948
	Sequence	# PSMs	# Proteins	# Protein Groups	Protein Group Accessions	Modifications	MH+ [Da]	A5: Area	B5: Area	C5: Area	q-Value	PEP	A2	XCorr A2	B2	XCorr B2	C2	XCorr C2	# Missed Cleavages
	TIQNDIMLLQLSR	11	1	1	P08311	M7(Oxidation)	1560.85	1.16977e+07	1.1877e+07	1.06415e+07	0	5.661e-06	High	4.69458	High	4.88551	High	4.75993	0
	GDSGGPLLCNNVAHGIVSYGK	13	1	1	P08311	C9(Carbamidomethyl)	2115.04	96573715	8.22044e+07	7.49603e+07	0	0.00161	High	4.01146	High	4.23879	High	4.14427	0
	VSSFLPWIR	2	1	1	P08311		1104.62	3.20692e+06	2.05943e+06	0	0	0.0009915	High	2.83326	High	3.08103			0
Q16610	Extracellular matrix protein 1 OS=Homo sapiens OX=9606 GN=ECM1 PE=1 SV=2 - [ECM1_HUMAN]	16.85	1	6	6	37	2.07253e+07	1.97132e+07	1.86235e+07	49.08	12.78	5	13	39.1239	12.78	5	10	53.4089	16.85	6	14	540	60.6353	6.7124
	Sequence	# PSMs	# Proteins	# Protein Groups	Protein Group Accessions	Modifications	MH+ [Da]	A5: Area	B5: Area	C5: Area	q-Value	PEP	A2	XCorr A2	B2	XCorr B2	C2	XCorr C2	# Missed Cleavages
	QGETLNFLEIGYSR	8	1	1	Q16610		1626.82	5.36815e+06	5.8981e+06	5.2028e+06	0	6.964e-09	High	4.79596	High	4.89851	High	4.41558	0
	NVALVSGDTENAK	11	1	1	Q16610		1317.67	2.36739e+07	2.30442e+07	2.65363e+07	0	3.027e-05	High	4.46251	High	4.44431	High	4.46322	0
	LDGFPPGRPSPDNLNQICLPNR	11	1	1	Q16610	C18(Carbamidomethyl)	2477.24	0	0	0	0	8.644e-05	High	3.54559	High	3.25252	High	3.67227	0
	LTFINDLCGPR	3	1	1	Q16610	C8(Carbamidomethyl)	1305.67	26060482	22495009	19316175	0	1.816e-05	High	3.51131	High	3.78577	High	3.83754	0
	FCEAEFSVK	3	1	1	Q16610	C2(Carbamidomethyl)	1116.5	12441456	13600342	10018063	0	0.004244	High	2.66649	High	2.47786	High	2.65454	0
	GQGEQGSTGGTNISSTSEPKEE	1	1	1	Q16610		2179.97	0	0	0	0	3.031e-07					High	4.7513	1
P61769	Beta-2-microglobulin OS=Homo sapiens OX=9606 GN=B2M PE=1 SV=1 - [B2MG_HUMAN]	16.81	1	2	2	22	5.43142e+07	4.58106e+07	8.5553e+07	23.2713	16.81	2	7	24.7321	16.81	2	8	22.0657	16.81	2	7	119	13.7059	6.52197
	Sequence	# PSMs	# Proteins	# Protein Groups	Protein Group Accessions	Modifications	MH+ [Da]	A5: Area	B5: Area	C5: Area	q-Value	PEP	A2	XCorr A2	B2	XCorr B2	C2	XCorr C2	# Missed Cleavages
	VEHSDLSFSK	12	1	1	P61769		1148.56	1.06709e+08	8.97489e+07	8.5553e+07	0	0.003526	High	4.0817	High	3.71254	High	3.59959	0
	VNHVTLSQPK	10	1	1	P61769		1122.63	1.91905e+06	1.8723e+06	0	0.001	0.03428	High	3.16794	High	2.77448	High	3.03505	0
Q6P5S2	Protein LEG1 homolog OS=Homo sapiens OX=9606 GN=LEG1 PE=1 SV=2 - [LEG1H_HUMAN]	16.67	1	6	6	58	3.06723e+08	2.05937e+08	3.0273e+08	64.2021	13.94	5	21	50.7597	13.94	5	17	52.9973	16.67	6	20	330	37.9016	6.15088
	Sequence	# PSMs	# Proteins	# Protein Groups	Protein Group Accessions	Modifications	MH+ [Da]	A5: Area	B5: Area	C5: Area	q-Value	PEP	A2	XCorr A2	B2	XCorr B2	C2	XCorr C2	# Missed Cleavages
	YLWAAHTSTLADNIK	8	1	1	Q6P5S2		1703.88	6.83121e+07	3.86644e+07	2.58907e+07	0	1.001e-06	High	5.77334	High	3.14445	High	2.43838	0
	SFEDRYDYYSK	12	1	1	Q6P5S2		1472.64	2.87725e+08	5.94394e+07	2.28252e+08	0	0.0106	High	3.75769	High	3.54636	High	3.54407	1
	FCYDVSSCR	13	1	1	Q6P5S2	C2(Carbamidomethyl); C8(Carbamidomethyl)	1193.47	1.44518e+08	1.28368e+08	1.2025e+08	0	0.0002231	High	3.48594	High	3.45868	High	3.56204	0
	KFCYDVSSCR	11	1	1	Q6P5S2	C3(Carbamidomethyl); C9(Carbamidomethyl)	1321.57	7.49598e+07	73384414	7.35204e+07	0	0.000337	High	3.33876	High	3.46309	High	3.73752	1
	ESPGQLSDYR	13	1	1	Q6P5S2		1151.54	4.87926e+08	416057806	415521212	0	0.017	High	2.69093	High	2.53051	High	2.46293	0
	SIGYLCTEK	1	1	1	Q6P5S2	C6(Carbamidomethyl)	1070.52	0	0	2.64419e+08	0.004	0.0584					High	2.39275	0
Q96DR5	BPI fold-containing family A member 2 OS=Homo sapiens OX=9606 GN=BPIFA2 PE=1 SV=2 - [BPIA2_HUMAN]	16.47	1	4	4	36	1.15531e+08	1.02306e+08	9.52265e+07	30.875	16.47	4	15	23.3753	16.47	4	10	29.1919	16.47	4	11	249	26.9947	5.59229
	Sequence	# PSMs	# Proteins	# Protein Groups	Protein Group Accessions	Modifications	MH+ [Da]	A5: Area	B5: Area	C5: Area	q-Value	PEP	A2	XCorr A2	B2	XCorr B2	C2	XCorr C2	# Missed Cleavages
	ISNSLILDVK	5	1	1	Q96DR5		1101.66	2.63882e+07	2.69475e+07	2.6873e+07	0	0.006156	High	3.89715	High	3.78459	High	3.78099	0
	FVNSVINTLK	11	1	1	Q96DR5		1134.66	1.46226e+08	129774419	1.29132e+08	0	0.0004104	High	2.92257	High	2.87336	High	2.93298	0
	STVSSLLQK	10	1	1	Q96DR5		962.554	8.47051e+07	7.56736e+07	7.1552e+07	0	0.004076	High	2.33996	High	2.49499	High	2.50618	0
	LLPTNTDIFGLK	10	1	1	Q96DR5		1331.76	1.15663e+08	1.01471e+08	8.49952e+07	0	0.002449	High	1.82212	High	2.01957	High	2.01543	0
Q99497	Parkinson disease protein 7 OS=Homo sapiens OX=9606 GN=PARK7 PE=1 SV=2 - [PARK7_HUMAN]	16.4	1	2	2	9	1.69759e+07	1.49452e+07	1.37264e+07	11.9098	16.4	2	3	12.4897	16.4	2	3	13.4167	16.4	2	3	189	19.8785	6.78564
	Sequence	# PSMs	# Proteins	# Protein Groups	Protein Group Accessions	Modifications	MH+ [Da]	A5: Area	B5: Area	C5: Area	q-Value	PEP	A2	XCorr A2	B2	XCorr B2	C2	XCorr C2	# Missed Cleavages
	VTVAGLAGKDPVQCSR	6	1	1	Q99497	C14(Carbamidomethyl)	1657.87	2.39902e+07	2.02288e+07	1.9234e+07	0	0.001121	High	4.80707	High	4.71266	High	4.89702	1
	GAEEMETVIPVDVMR	3	1	1	Q99497	M5(Oxidation); M14(Oxidation)	1707.8	9.96151e+06	9661544	8218838	0	6.213e-05	High	3.2809	High	3.075	High	4.06041	0
P52209	6-phosphogluconate dehydrogenase, decarboxylating OS=Homo sapiens OX=9606 GN=PGD PE=1 SV=3 - [6PGD_HUMAN]	16.36	1	6	6	27	9.24486e+07	7.83754e+07	7.78132e+07	38.7873	14.49	5	10	28.7233	14.08	5	8	33.1213	16.36	6	9	483	53.106	7.2251
	Sequence	# PSMs	# Proteins	# Protein Groups	Protein Group Accessions	Modifications	MH+ [Da]	A5: Area	B5: Area	C5: Area	q-Value	PEP	A2	XCorr A2	B2	XCorr B2	C2	XCorr C2	# Missed Cleavages
	GILFVGSGVSGGEEGAR	3	1	1	P52209		1591.81	5.92417e+07	50795121	48994004	0	3.294e-06	High	5.59813	High	4.77119	High	4.54449	0
	VGTGEPCCDWVGDEGAGHFVK	4	1	1	P52209	C7(Carbamidomethyl); C8(Carbamidomethyl)	2276.98	1.54464e+07	8.09269e+06	4.74906e+06	0	3.564e-08	High	5.27626	High	4.3948	High	5.7417	0
	VDDFLANEAK	9	1	1	P52209		1121.55	1.02939e+08	8.98529e+07	76219485	0	0.0005561	High	3.69561	High	3.76386	High	3.78362	0
	YGPSLMPGGNK	2	1	1	P52209	M6(Oxidation)	1136.55	7.28596e+07	0	7.3234e+07	0	0.00616	High	3.62446			High	3.50193	0
	AGQAVDDFIEK	7	1	1	P52209		1192.59	1.01547e+08	9.12682e+07	8.39861e+07	0	0.0009124	High	3.22079	High	3.22964	High	3.16088	0
	TIFQGIAAK	2	1	1	P52209		948.554	0	5.40052e+07	5.09459e+07	0	0.00197			High	2.55768	High	2.3039	0
P07195	L-lactate dehydrogenase B chain OS=Homo sapiens OX=9606 GN=LDHB PE=1 SV=2 - [LDHB_HUMAN]	16.17	1	3	4	10	1.14176e+07	9.63309e+06	1.50096e+07	10.2147	11.08	3	3	10.9929	11.08	3	3	12.9692	16.17	4	4	334	36.6151	6.04932
	Sequence	# PSMs	# Proteins	# Protein Groups	Protein Group Accessions	Modifications	MH+ [Da]	A5: Area	B5: Area	C5: Area	q-Value	PEP	A2	XCorr A2	B2	XCorr B2	C2	XCorr C2	# Missed Cleavages
	LIAPVAEEEATVPNNK	3	1	1	P07195		1694.9	7.07899e+06	5.33828e+06	5.18241e+06	0	4.289e-11	High	4.41671	High	4.58234	High	4.28232	0
	VIGSGCNLDSAR	3	2	2	P00338;P07195	C6(Carbamidomethyl)	1248.61	19296219	14095542	30108157	0	2.156e-06	High	3.21728	High	3.79288	High	3.153	0
	GLTSVINQK	3	1	1	P07195		959.555	7.87769e+06	9.46543e+06	9.73815e+06	0.001	0.01141	High	2.58068	High	2.61769	High	2.50498	0
	GEMMDLQHGSLFLQTPK	1	1	1	P07195	M3(Oxidation); M4(Oxidation)	1963.92	0	0	4.88229e+06	0.003	0.03821					High	3.02887	0
P06870	Kallikrein-1 OS=Homo sapiens OX=9606 GN=KLK1 PE=1 SV=2 - [KLK1_HUMAN]	16.03	1	3	3	45	3.28252e+08	2.26865e+08	2.89307e+08	50.6441	10.31	2	15	51.8837	16.03	3	15	51.0285	10.31	2	15	262	28.8709	4.83057
	Sequence	# PSMs	# Proteins	# Protein Groups	Protein Group Accessions	Modifications	MH+ [Da]	A5: Area	B5: Area	C5: Area	q-Value	PEP	A2	XCorr A2	B2	XCorr B2	C2	XCorr C2	# Missed Cleavages
	LTEPADTITDAVK	19	1	1	P06870		1373.72	380613680	3.62602e+08	3.3546e+08	0	5.273e-05	High	3.82487	High	3.99359	High	3.87964	0
	QADEDYSHDLMLLR	6	1	1	P06870		1705.79	5.09181e+07	2.9337e+07	1.91845e+07	0	0.001182	High	3.5073	High	3.85371	High	3.35563	0
	QADEDYSHDLMLLR	18	1	1	P06870	M11(Oxidation)	1721.78	2.75891e+08	2.60005e+08	243154862	0	0.0001734	High	3.42813	High	3.37866	High	3.77952	0
	VTDFMLCVGHLEGGK	2	1	1	P06870	M5(Oxidation); C7(Carbamidomethyl)	1678.79	0	57987763	0	0	5.411e-05			High	4.06249			0
P07339	Cathepsin D OS=Homo sapiens OX=9606 GN=CTSD PE=1 SV=1 - [CATD_HUMAN]	15.78	1	4	4	20	8.06097e+06	8.7472e+06	8.53305e+06	27.7374	15.78	4	7	25.9034	15.78	4	6	27.944	15.78	4	7	412	44.5236	6.53662
	Sequence	# PSMs	# Proteins	# Protein Groups	Protein Group Accessions	Modifications	MH+ [Da]	A5: Area	B5: Area	C5: Area	q-Value	PEP	A2	XCorr A2	B2	XCorr B2	C2	XCorr C2	# Missed Cleavages
	YSQAVPAVTEGPIPEVLK	5	1	1	P07339		1898.03	4.82993e+06	0	3.62988e+06	0	3.298e-06	High	4.88526	High	4.68867	High	5.316	0
	DPDAQPGGELMLGGTDSK	4	1	1	P07339	M11(Oxidation)	1803.81	6.85887e+06	8.37858e+06	6.79259e+06	0	1.735e-10	High	4.69531	High	5.4251	High	4.53384	0
	AIGAVPLIQGEYMIPCEK	8	1	1	P07339	M13(Oxidation); C16(Carbamidomethyl)	2005.02	4.15968e+06	4200742	3.91814e+06	0	2.292e-06	High	4.12186	High	4.05964	High	4.29193	0
	FDGILGMAYPR	3	1	1	P07339	M7(Oxidation)	1255.62	1.24941e+07	1.36623e+07	1.48884e+07	0	4.269e-05	High	3.15835	High	3.41789	High	3.20738	0
P13693	Translationally-controlled tumor protein OS=Homo sapiens OX=9606 GN=TPT1 PE=1 SV=1 - [TCTP_HUMAN]	15.7	1	2	2	2	1.35526e+07	1.15302e+07	1.32155e+07		0				0			4.83426	15.7	2	2	172	19.5826	4.93213
	Sequence	# PSMs	# Proteins	# Protein Groups	Protein Group Accessions	Modifications	MH+ [Da]	A5: Area	B5: Area	C5: Area	q-Value	PEP	A2	XCorr A2	B2	XCorr B2	C2	XCorr C2	# Missed Cleavages
	VKPFMTGAAEQIK	1	1	1	P13693	M5(Oxidation)	1435.76	0	0	1.32155e+07	0	0.001082					High	2.63431	0
	DLISHDEMFSDIYK	1	1	1	P13693	M8(Oxidation)	1728.78	0	0	0	0.003	0.03896					High	2.19994	0
P16403	Histone H1.2 OS=Homo sapiens OX=9606 GN=H1-2 PE=1 SV=2 - [H12_HUMAN]	15.49	3	4	4	22	1.69809e+08	1.48082e+08	1.37379e+08	27.0547	11.27	3	8	28.0026	15.49	4	8	20.6169	10.8	2	6	213	21.3517	10.9312
	Sequence	# PSMs	# Proteins	# Protein Groups	Protein Group Accessions	Modifications	MH+ [Da]	A5: Area	B5: Area	C5: Area	q-Value	PEP	A2	XCorr A2	B2	XCorr B2	C2	XCorr C2	# Missed Cleavages
	KASGPPVSELITK	2	3	1	P16403		1326.77	0	0	0	0	0.0008644	High	3.91004	High	4.23619			1
	ASGPPVSELITK	5	3	1	P16403		1198.67	103585600	9.25713e+07	8.2479e+07	0	0.001167	High	3.39263	High	3.88254	High	3.39927	0
	ALAAAGYDVEK	14	3	1	P16403		1107.57	2.36032e+08	2.03592e+08	1.9228e+08	0	0.0001264	High	3.36658	High	3.64632	High	3.74267	0
	SGVSLAALK	1	3	1	P16403		845.512	0	0	0	0.002	0.01596			High	2.32337			0
O75874	Isocitrate dehydrogenase [NADP] cytoplasmic OS=Homo sapiens OX=9606 GN=IDH1 PE=1 SV=2 - [IDHC_HUMAN]	15.22	1	5	5	11	8.27437e+06	5.59466e+06	4.47454e+06	20.3945	11.35	4	5	8.07781	6.04	2	2	16.1902	12.56	4	4	414	46.6295	7.00537
	Sequence	# PSMs	# Proteins	# Protein Groups	Protein Group Accessions	Modifications	MH+ [Da]	A5: Area	B5: Area	C5: Area	q-Value	PEP	A2	XCorr A2	B2	XCorr B2	C2	XCorr C2	# Missed Cleavages
	SDYLNTFEFMDK	3	1	1	O75874	M10(Oxidation)	1525.66	2.34194e+06	2.45437e+06	2.58159e+06	0	0.001088	High	4.23192	High	4.06771	High	4.19065	0
	VEITYTPSDGTQK	4	1	1	O75874		1438.71	10453161	8.73494e+06	8647772	0	0.002411	High	4.1967	High	4.0101	High	4.00816	0
	FKDIFQEIYDK	2	1	1	O75874		1445.74	2.79929e+06	0	2.19426e+06	0	0.002159	High	4.07827			High	3.93462	1
	ATDFVVPGPGK	1	1	1	O75874		1087.58	1.15707e+07	0	0	0	0.008098	High	3.86774					0
	ISGGSVVEMQGDEMTR	1	1	1	O75874	M9(Oxidation); M14(Oxidation)	1727.76	0	0	1.25228e+06	0	5.609e-06					High	4.05682	0
P30050	Large ribosomal subunit protein uL11 OS=Homo sapiens OX=9606 GN=RPL12 PE=1 SV=1 - [RL12_HUMAN]	15.15	1	2	2	2	1.09215e+07	7.84557e+06	0	6.3611	15.15	2	2		0				0			165	17.8075	9.42236
	Sequence	# PSMs	# Proteins	# Protein Groups	Protein Group Accessions	Modifications	MH+ [Da]	A5: Area	B5: Area	C5: Area	q-Value	PEP	A2	XCorr A2	B2	XCorr B2	C2	XCorr C2	# Missed Cleavages
	EILGTAQSVGCNVDGR	1	1	1	P30050	C11(Carbamidomethyl)	1675.81	9.69552e+06	0	0	0	3.959e-05	High	3.87622					0
	IGPLGLSPK	1	1	1	P30050		881.549	12147490	0	0	0.008	0.1689	High	2.48488					0
P23528	Cofilin-1 OS=Homo sapiens OX=9606 GN=CFL1 PE=1 SV=3 - [COF1_HUMAN]	15.06	1	2	2	11	5.43097e+07	89701215	4.75397e+07	12.4802	15.06	2	3	12.9407	15.06	2	3	22.0458	15.06	2	5	166	18.4907	8.08936
	Sequence	# PSMs	# Proteins	# Protein Groups	Protein Group Accessions	Modifications	MH+ [Da]	A5: Area	B5: Area	C5: Area	q-Value	PEP	A2	XCorr A2	B2	XCorr B2	C2	XCorr C2	# Missed Cleavages
	HELQANCYEEVKDR	4	1	1	P23528	C7(Carbamidomethyl)	1790.82	6.36298e+06	0	1.77567e+07	0	6.519e-07	High	5.27894	High	5.73061	High	5.96375	1
	YALYDATYETK	7	1	1	P23528		1337.63	102256360	89701215	77322610	0	7.738e-06	High	3.73145	High	3.92094	High	3.72113	0
P01024	Complement C3 OS=Homo sapiens OX=9606 GN=C3 PE=1 SV=2 - [CO3_HUMAN]	15.03	1	18	18	67	2.03599e+07	1.80131e+07	1.73971e+07	100.091	13.05	16	25	82.5831	13.29	16	21	81.9051	12.87	16	21	1663	187.03	6.40479
	Sequence	# PSMs	# Proteins	# Protein Groups	Protein Group Accessions	Modifications	MH+ [Da]	A5: Area	B5: Area	C5: Area	q-Value	PEP	A2	XCorr A2	B2	XCorr B2	C2	XCorr C2	# Missed Cleavages
	DICEEQVNSLPGSITK	5	1	1	P01024	C3(Carbamidomethyl)	1789.87	5.59733e+06	5.37539e+06	4.65473e+06	0	4.367e-08	High	5.47889	High	5.01444	High	5.54637	0
	VPVAVQGEDTVQSLTQGDGVAK	4	1	1	P01024		2198.14	1.58407e+07	1.34737e+07	1.2849e+07	0	1e-06	High	5.44726	High	6.03338	High	4.88563	0
	ILLQGTPVAQMTEDAVDAER	3	1	1	P01024	M11(Oxidation)	2173.09	0	0	0	0	0.0001644	High	4.87166	High	3.54986			0
	VYAYYNLEESCTR	3	1	1	P01024	C11(Carbamidomethyl)	1667.74	5.15813e+06	4.84429e+06	5.3463e+06	0	1.866e-09	High	4.79265	High	4.87663	High	4.45219	0
	AGDFLEANYMNLQR	3	1	1	P01024	M10(Oxidation)	1657.77	4.13492e+06	3.59376e+06	4.09262e+06	0	1.005e-07	High	4.77231	High	5.29118	High	4.42343	0
	VFLDCCNYITELR	2	1	1	P01024	C5(Carbamidomethyl); C6(Carbamidomethyl)	1702.8	2.33214e+06	0	2.22761e+06	0	3.759e-05	High	4.75581			High	4.51896	0
	IPIEDGSGEVVLSR	4	1	1	P01024		1470.78	1.3667e+07	1.25757e+07	1.22878e+07	0	0.00393	High	4.58546	High	3.8312	High	4.43277	0
	LVAYYTLIGASGQR	3	1	1	P01024		1511.83	2.16528e+06	2.06441e+06	1.82409e+06	0	5.238e-06	High	4.21387	High	4.26657	High	4.62745	0
	CAEENCFIQK	6	1	1	P01024	C1(Carbamidomethyl); C6(Carbamidomethyl)	1298.55	1.0936e+07	8.49675e+06	8.66132e+06	0	0.00121	High	4.00811	High	3.59695	High	3.6312	0
	VLLDGVQNPR	6	1	1	P01024		1110.63	1.64061e+07	1.29722e+07	12944839	0	0.0007617	High	3.6282	High	3.66395	High	3.46354	0
	SSLSVPYVIVPLK	4	1	1	P01024		1401.84	1.11642e+07	9.75168e+06	9.04665e+06	0	2.31e-06	High	3.27575	High	3.44661	High	3.16628	0
	ACEPGVDYVYK	3	1	1	P01024	C2(Carbamidomethyl)	1300.59	2.07993e+07	1.76109e+07	1.83089e+07	0	8.66e-05	High	3.16779	High	3.43562	High	3.52957	0
	YYTYLIMNK	3	1	1	P01024	M7(Oxidation)	1224.6	5.74697e+06	5.58721e+06	5.71942e+06	0	0.001315	High	3.12051	High	3.31376	High	2.95705	0
	TIYTPGSTVLYR	6	1	1	P01024		1370.74	23874139	2.29546e+07	2.09376e+07	0	0.004193	High	3.06617	High	3.06982	High	3.0175	0
	DFDFVPPVVR	7	1	1	P01024		1190.63	9.00035e+06	8.81459e+06	7.46061e+06	0	0.001052	High	2.95887	High	3.54513	High	3.21857	0
	VHQYFNVELIQPGAVK	2	1	1	P01024		1842	0	4.26912e+06	5.02014e+06	0	0.0002851			High	5.15455	High	4.18391	0
	SEETKENEGFTVTAEGK	2	1	1	P01024		1855.87	0	3.60148e+06	2.98074e+06	0	0.00206			High	4.07537	High	3.7478	1
	VELLHNPAFCSLATTK	1	1	1	P01024	C10(Carbamidomethyl)	1800.94	1.11351e+07	0	0	0.002	0.06767	High	3.59945					0
P52566	Rho GDP-dissociation inhibitor 2 OS=Homo sapiens OX=9606 GN=ARHGDIB PE=1 SV=3 - [GDIR2_HUMAN]	14.93	1	2	2	9	2.9821e+07	2.73256e+07	2.47044e+07	15.3455	14.93	2	3	14.9972	14.93	2	3	17.0651	14.93	2	3	201	22.9736	5.21143
	Sequence	# PSMs	# Proteins	# Protein Groups	Protein Group Accessions	Modifications	MH+ [Da]	A5: Area	B5: Area	C5: Area	q-Value	PEP	A2	XCorr A2	B2	XCorr B2	C2	XCorr C2	# Missed Cleavages
	APEPHVEEDDDDELDSK	6	1	1	P52566		1939.81	1.94594e+07	1.88924e+07	15816662	0	1.927e-10	High	5.68982	High	5.40514	High	6.489	0
	TLLGDGPVVTDPK	3	1	1	P52566		1311.72	4.01825e+07	3.57589e+07	3.35921e+07	0	0.0007222	High	4.04886	High	4.30396	High	4.14515	0
P00491	Purine nucleoside phosphorylase OS=Homo sapiens OX=9606 GN=PNP PE=1 SV=2 - [PNPH_HUMAN]	14.88	1	3	3	9	1.3221e+07	1.08546e+07	1.09979e+07	13.8676	14.88	3	3	14.3948	14.88	3	3	13.1208	14.88	3	3	289	32.0972	6.94678
	Sequence	# PSMs	# Proteins	# Protein Groups	Protein Group Accessions	Modifications	MH+ [Da]	A5: Area	B5: Area	C5: Area	q-Value	PEP	A2	XCorr A2	B2	XCorr B2	C2	XCorr C2	# Missed Cleavages
	LGADAVGMSTVPEVIVAR	3	1	1	P00491	M8(Oxidation)	1800.96	4.36731e+06	4.92498e+06	5.15857e+06	0	1.133e-09	High	5.7155	High	6.27651	High	5.13431	0
	DHINLPGFSGQNPLR	3	1	1	P00491		1664.86	1.74619e+07	12478887	1.13147e+07	0	1.418e-07	High	4.71091	High	4.79874	High	4.48413	0
	VIMDYESLEK	3	1	1	P00491	M3(Oxidation)	1242.6	1.78338e+07	1.516e+07	1.65205e+07	0	0.0009486	High	3.44117	High	3.31951	High	3.50239	0
P30838	Aldehyde dehydrogenase, dimeric NADP-preferring OS=Homo sapiens OX=9606 GN=ALDH3A1 PE=1 SV=3 - [AL3A1_HUMAN]	14.79	1	5	5	15	1.15056e+07	3.66392e+06	9.48631e+06	16.6724	14.79	5	5	15.7913	6.62	2	4	20.7371	7.73	3	6	453	50.3628	6.53662
	Sequence	# PSMs	# Proteins	# Protein Groups	Protein Group Accessions	Modifications	MH+ [Da]	A5: Area	B5: Area	C5: Area	q-Value	PEP	A2	XCorr A2	B2	XCorr B2	C2	XCorr C2	# Missed Cleavages
	SLEEAIQFINQR	8	1	1	P30838		1447.76	3.24559e+06	5.13772e+06	5.19543e+06	0	2.97e-06	High	4.08253	High	4.31533	High	4.40883	0
	DLYPVINGGVPETTELLK	2	1	1	P30838		1958.05	1.91256e+06	2.19012e+06	0	0	1.839e-08	High	3.77245	High	4.0975			0
	NCDLDVACR	2	1	1	P30838	C2(Carbamidomethyl); C8(Carbamidomethyl)	1122.47	0	0	0	0	0.002454	High	3.19912			High	3.17727	0
	EKPLALYMFSSNDK	2	1	1	P30838	M8(Oxidation)	1658.82	10141779	0	1.37772e+07	0.001	0.02993	High	3.4693			High	3.32239	0
	SCLVRPLMNDEGLK	1	1	1	P30838	C2(Carbamidomethyl); M8(Oxidation)	1647.82	2.11293e+07	0	0	0.001	0.02942	High	2.14904					0
P49189	4-trimethylaminobutyraldehyde dehydrogenase OS=Homo sapiens OX=9606 GN=ALDH9A1 PE=1 SV=3 - [AL9A1_HUMAN]	14.78	1	6	6	15	9.85573e+06	1.1407e+07	1.60368e+07	18.0442	12.75	5	5	19.326	12.35	5	5	18.0198	9.51	4	5	494	53.767	5.87158
	Sequence	# PSMs	# Proteins	# Protein Groups	Protein Group Accessions	Modifications	MH+ [Da]	A5: Area	B5: Area	C5: Area	q-Value	PEP	A2	XCorr A2	B2	XCorr B2	C2	XCorr C2	# Missed Cleavages
	SPLIIFSDCDMNNAVK	3	1	1	P49189	C9(Carbamidomethyl); M11(Oxidation)	1839.86	4.52903e+06	4.90487e+06	4.62952e+06	0	3.265e-06	High	5.03751	High	4.99714	High	5.04133	0
	VLCGGDIYVPEDPK	2	1	1	P49189	C3(Carbamidomethyl)	1561.76	9.07805e+06	8.82617e+06	0	0	9e-05	High	4.13929	High	4.00045			0
	EVNLAVQNAK	4	1	1	P49189		1085.6	8460508	5.97756e+06	1.77238e+07	0	0.0004041	High	3.44193	High	3.33255	High	3.55144	0
	VIATFTCSGEK	3	1	1	P49189	C7(Carbamidomethyl)	1212.6	1.20286e+07	9.12883e+06	1.72123e+07	0	0.0001215	High	3.15127	High	3.30729	High	3.39667	0
	IGDPLLEDTR	2	1	1	P49189		1128.6	0	16266019	1.31744e+07	0	0.0002149			High	3.68855	High	3.39859	0
	EILDKFTEEVVK	1	1	1	P49189		1449.79	4.49436e+06	0	0	0.005	0.1229	High	2.27418					1
Q06323	Proteasome activator complex subunit 1 OS=Homo sapiens OX=9606 GN=PSME1 PE=1 SV=1 - [PSME1_HUMAN]	14.46	1	3	3	10	8.20561e+06	5.91434e+06	6.88623e+06	10.5532	9.24	2	3	14.3067	14.46	3	4	10.1026	9.24	2	3	249	28.705	6.02393
	Sequence	# PSMs	# Proteins	# Protein Groups	Protein Group Accessions	Modifications	MH+ [Da]	A5: Area	B5: Area	C5: Area	q-Value	PEP	A2	XCorr A2	B2	XCorr B2	C2	XCorr C2	# Missed Cleavages
	QLVHELDEAEYR	3	1	1	Q06323		1501.73	8.11959e+06	7.16776e+06	7035821	0	0.0006836	High	3.64056	High	3.57167	High	3.30346	0
	TENLLGSYFPK	6	1	1	Q06323		1268.66	8.29163e+06	7.66886e+06	6.73664e+06	0	6.355e-05	High	3.57015	High	3.34792	High	3.58218	0
	EPALNEANLSNLK	1	1	1	Q06323		1412.74	0	2.9064e+06	0	0	0.001956			High	4.05552			0
P02763	Alpha-1-acid glycoprotein 1 OS=Homo sapiens OX=9606 GN=ORM1 PE=1 SV=2 - [A1AG1_HUMAN]	14.43	1	2	2	20	2.37678e+07	2.10885e+07	2.0106e+07	14.0904	14.43	2	7	14.7071	14.43	2	7	14.5878	14.43	2	6	201	23.5248	5.10986
	Sequence	# PSMs	# Proteins	# Protein Groups	Protein Group Accessions	Modifications	MH+ [Da]	A5: Area	B5: Area	C5: Area	q-Value	PEP	A2	XCorr A2	B2	XCorr B2	C2	XCorr C2	# Missed Cleavages
	EQLGEFYEALDCLR	8	1	1	P02763	C12(Carbamidomethyl)	1742.81	1.48922e+06	1.69396e+06	1.55668e+06	0	3.847e-07	High	4.26582	High	4.32637	High	4.03784	0
	YVGGQEHFAHLLILR	12	1	1	P02763		1752.96	4.60464e+07	40483065	3.86553e+07	0	0.006929	High	3.18171	High	2.62578	High	2.89396	0
Q86T26	Transmembrane protease serine 11B OS=Homo sapiens OX=9606 GN=TMPRSS11B PE=2 SV=3 - [TM11B_HUMAN]	14.42	1	5	5	24	4.295e+07	3.86173e+07	5.91621e+07	32.3249	14.42	5	10	22.9685	11.06	4	8	17.491	8.41	3	6	416	46.3072	8.85107
	Sequence	# PSMs	# Proteins	# Protein Groups	Protein Group Accessions	Modifications	MH+ [Da]	A5: Area	B5: Area	C5: Area	q-Value	PEP	A2	XCorr A2	B2	XCorr B2	C2	XCorr C2	# Missed Cleavages
	NNMASWNAVPASIK	1	1	1	Q86T26		1502.74	3.93083e+06	0	0	0	3.341e-05	High	4.87775					0
	AASEMLTNNCCGR	3	1	1	Q86T26	M5(Oxidation); C10(Carbamidomethyl); C11(Carbamidomethyl)	1499.61	0	562717	0	0	0.0003818	High	3.48095	High	3.46025	High	3.12197	0
	QVANSIITGNK	12	1	1	Q86T26		1144.64	100696946	9.43705e+07	1.11382e+08	0	0.00585	High	3.28807	High	3.42072	High	2.94595	0
	HYCGASLISSR	3	1	1	Q86T26	C3(Carbamidomethyl)	1250.6	1.36783e+07	1.25228e+07	0	0	0.008292	High	3.07016	High	2.68864			0
	WLLSAAHCFAK	5	1	1	Q86T26	C8(Carbamidomethyl)	1303.67	1.44748e+07	8.95846e+06	6.94164e+06	0	0.0005342	High	2.89899	High	3.0644	High	2.7916	0
P62249	Small ribosomal subunit protein uS9 OS=Homo sapiens OX=9606 GN=RPS16 PE=1 SV=2 - [RS16_HUMAN]	14.38	1	2	2	2	6.24051e+06	9.49174e+06	2.50008e+06	6.35498	14.38	2	2		0				0			146	16.435	10.2134
	Sequence	# PSMs	# Proteins	# Protein Groups	Protein Group Accessions	Modifications	MH+ [Da]	A5: Area	B5: Area	C5: Area	q-Value	PEP	A2	XCorr A2	B2	XCorr B2	C2	XCorr C2	# Missed Cleavages
	GPLQSVQVFGR	1	1	1	P62249		1187.66	9615065	0	0	0	0.001528	High	3.70503					0
	LLEPVLLLGK	1	1	1	P62249		1094.72	2.86596e+06	0	0	0.004	0.08981	High	2.64994					0
P61204	ADP-ribosylation factor 3 OS=Homo sapiens OX=9606 GN=ARF3 PE=1 SV=2 - [ARF3_HUMAN]	14.36	2	2	2	6	1.29685e+07	7389062	1.32067e+07	11.7366	14.36	2	3		0			11.8747	14.36	2	3	181	20.5877	7.43018
	Sequence	# PSMs	# Proteins	# Protein Groups	Protein Group Accessions	Modifications	MH+ [Da]	A5: Area	B5: Area	C5: Area	q-Value	PEP	A2	XCorr A2	B2	XCorr B2	C2	XCorr C2	# Missed Cleavages
	QDLPNAMNAAEITDK	4	2	1	P61204	M7(Oxidation)	1646.77	1.25001e+07	0	1.31207e+07	0	1.196e-05	High	4.85855			High	4.65995	0
	ILMVGLDAAGK	2	2	1	P61204	M3(Oxidation)	1103.62	1.34368e+07	0	1.32926e+07	0	0.0002859	High	2.54055			High	3.16515	0
Q96BQ1	Protein FAM3D OS=Homo sapiens OX=9606 GN=FAM3D PE=1 SV=1 - [FAM3D_HUMAN]	14.29	1	2	2	2	8.20819e+06	1.446e+07	1.43867e+07	5.83795	14.29	2	2		0				0			224	24.9468	9.33447
	Sequence	# PSMs	# Proteins	# Protein Groups	Protein Group Accessions	Modifications	MH+ [Da]	A5: Area	B5: Area	C5: Area	q-Value	PEP	A2	XCorr A2	B2	XCorr B2	C2	XCorr C2	# Missed Cleavages
	AFDMYSGDVMHLVK	1	1	1	Q96BQ1	M4(Oxidation); M10(Oxidation)	1644.74	1.37741e+07	0	0	0.001	0.04626	High	2.21101					0
	ICSGAANVVGPTMCFEDR	1	1	1	Q96BQ1	C2(Carbamidomethyl); M13(Oxidation); C14(Carbamidomethyl)	1999.88	2.64233e+06	0	0	0.005	0.1253	High	3.62694					0
P28676	Grancalcin OS=Homo sapiens OX=9606 GN=GCA PE=1 SV=2 - [GRAN_HUMAN]	14.29	1	2	2	5	2.47296e+07	2.07269e+07	1.98414e+07		0			4.57221	14.29	2	2	7.37469	14.29	2	3	217	23.9945	5.21143
	Sequence	# PSMs	# Proteins	# Protein Groups	Protein Group Accessions	Modifications	MH+ [Da]	A5: Area	B5: Area	C5: Area	q-Value	PEP	A2	XCorr A2	B2	XCorr B2	C2	XCorr C2	# Missed Cleavages
	ENFMTVDQDGSGTVEHHELR	2	1	1	P28676	M4(Oxidation)	2317.02	0	2.06659e+07	2.0253e+07	0	0.001928			High	2.70778	High	2.67424	0
	LSPQTLTTIVK	3	1	1	P28676		1200.72	0	2.07879e+07	1.94299e+07	0	0.002641			High	1.86443	High	2.63404	0
P02675	Fibrinogen beta chain OS=Homo sapiens OX=9606 GN=FGB PE=1 SV=2 - [FIBB_HUMAN]	14.26	1	5	5	20	1.00121e+07	7.94894e+06	7.87557e+06	24.4884	8.35	3	6	23.6828	8.35	3	6	31.8382	14.26	5	8	491	55.8923	8.26514
	Sequence	# PSMs	# Proteins	# Protein Groups	Protein Group Accessions	Modifications	MH+ [Da]	A5: Area	B5: Area	C5: Area	q-Value	PEP	A2	XCorr A2	B2	XCorr B2	C2	XCorr C2	# Missed Cleavages
	TPCTVSCNIPVVSGK	6	1	1	P02675	C3(Carbamidomethyl); C7(Carbamidomethyl)	1618.8	1.73593e+07	1.4779e+07	1.30869e+07	0	0.0006989	High	4.73531	High	4.65208	High	4.56938	0
	QGFGNVATNTDGK	9	1	1	P02675		1308.63	8.9703e+06	7118900	6.89813e+06	0	0.01741	High	4.21405	High	3.69443	High	3.67504	0
	LESDVSAQMEYCR	3	1	1	P02675	M9(Oxidation); C12(Carbamidomethyl)	1603.68	3.70661e+06	1.94894e+06	3.64169e+06	0	2.589e-09	High	3.48032	High	4.17504	High	3.82524	0
	DNENVVNEYSSELEK	1	1	1	P02675		1768.8	0	0	2.62964e+06	0	5.472e-06					High	5.06687	0
	AHYGGFTVQNEANK	1	1	1	P02675		1535.73	0	0	0	0	0.003916					High	3.95457	0
P13928	Annexin A8 OS=Homo sapiens OX=9606 GN=ANXA8 PE=1 SV=3 - [ANXA8_HUMAN]	14.07	2	3	3	8	5.90642e+06	6.55787e+06	6.31195e+06	12.9617	14.07	3	3	11.4807	9.48	2	3	7.13208	9.48	2	2	327	36.8576	5.78271
	Sequence	# PSMs	# Proteins	# Protein Groups	Protein Group Accessions	Modifications	MH+ [Da]	A5: Area	B5: Area	C5: Area	q-Value	PEP	A2	XCorr A2	B2	XCorr B2	C2	XCorr C2	# Missed Cleavages
	TLSSMIMEDTSGDYK	1	2	1	P13928	M5(Oxidation); M7(Oxidation)	1709.73	1.5292e+06	0	0	0	5.629e-05	High	4.98967					0
	GIGTNEQAIIDVLTK	4	2	1	P13928		1571.87	1.67261e+06	1.65879e+06	1.79013e+06	0	4.772e-05	High	4.78102	High	4.41019	High	4.34546	0
	SSSHFNPDPDAETLYK	3	2	1	P13928		1807.82	1.45175e+07	1.14569e+07	1.08338e+07	0	0.01459	High	3.191	High	2.7116	High	2.78662	0
P24158	Myeloblastin OS=Homo sapiens OX=9606 GN=PRTN3 PE=1 SV=3 - [PRTN3_HUMAN]	14.06	1	2	2	26	7.75739e+07	6.76725e+07	6.63702e+07	53.717	14.06	2	9	50.8804	14.06	2	9	47.0963	14.06	2	8	256	27.7893	8.35303
	Sequence	# PSMs	# Proteins	# Protein Groups	Protein Group Accessions	Modifications	MH+ [Da]	A5: Area	B5: Area	C5: Area	q-Value	PEP	A2	XCorr A2	B2	XCorr B2	C2	XCorr C2	# Missed Cleavages
	TQEPTQQHFSVAQVFLNNYDAENK	17	1	1	P24158		2808.34	3.71748e+07	3.03833e+07	31121966	0	1.33e-09	High	8.47657	High	7.4349	High	8.09014	0
	LVNVVLGAHNVR	9	1	1	P24158		1290.76	1.17973e+08	1.04962e+08	1.01619e+08	0	0.0002624	High	3.71701	High	3.87938	High	3.70398	0
Q01518	Adenylyl cyclase-associated protein 1 OS=Homo sapiens OX=9606 GN=CAP1 PE=1 SV=5 - [CAP1_HUMAN]	13.89	1	5	5	31	3.5141e+07	2.94051e+07	2.78333e+07	43.5977	13.89	5	10	44.0211	13.89	5	10	49.11	13.89	5	11	475	51.8687	8.06006
	Sequence	# PSMs	# Proteins	# Protein Groups	Protein Group Accessions	Modifications	MH+ [Da]	A5: Area	B5: Area	C5: Area	q-Value	PEP	A2	XCorr A2	B2	XCorr B2	C2	XCorr C2	# Missed Cleavages
	VENQENVSNLVIEDTELK	4	1	1	Q01518		2073.05	3.00296e+06	3.23739e+06	2.76931e+06	0	2.184e-07	High	6.09556	High	5.70165	High	5.77301	0
	ALLVTASQCQQPAENK	12	1	1	Q01518	C9(Carbamidomethyl)	1757.89	2.40213e+07	1.98936e+07	1.84466e+07	0	4.882e-09	High	5.42183	High	5.92013	High	5.60819	0
	NSLDCEIVSAK	8	1	1	Q01518	C5(Carbamidomethyl)	1235.6	5.38372e+07	4.44903e+07	39229274	0	1.67e-05	High	3.75247	High	3.68894	High	3.96329	0
	EMNDAAMFYTNR	4	1	1	Q01518	M2(Oxidation); M7(Oxidation)	1494.6	19084158	2.04771e+07	2.07664e+07	0	4.245e-05	High	3.62333	High	3.94693	High	4.13875	0
	CVNTTLQIK	3	1	1	Q01518	C1(Carbamidomethyl)	1076.58	2.75644e+07	2.32479e+07	23504118	0.002	0.06453	High	2.72612	High	2.46968	High	2.69804	0
P31146	Coronin-1A OS=Homo sapiens OX=9606 GN=CORO1A PE=1 SV=4 - [COR1A_HUMAN]	13.67	1	6	6	17	8.79388e+06	9.56232e+06	1.12349e+07	25.0681	13.67	6	7	17.7501	10.2	4	5	17.925	10.2	4	5	461	50.9938	6.68311
	Sequence	# PSMs	# Proteins	# Protein Groups	Protein Group Accessions	Modifications	MH+ [Da]	A5: Area	B5: Area	C5: Area	q-Value	PEP	A2	XCorr A2	B2	XCorr B2	C2	XCorr C2	# Missed Cleavages
	AAPEASGTPSSDAVSR	3	1	1	P31146		1502.71	9.28089e+06	1.7015e+07	1.39672e+07	0	0.0005236	High	5.13584	High	4.77833	High	4.66583	0
	VSQTTWDSGFCAVNPK	1	1	1	P31146	C11(Carbamidomethyl)	1796.83	0	0	0	0	0.004267	High	3.8325					0
	DGGLICTSCR	3	1	1	P31146	C6(Carbamidomethyl); C9(Carbamidomethyl)	1138.5	7648639	5.13292e+06	1.29666e+07	0	0.008136	High	3.31814	High	3.2676	High	3.24487	0
	DAGPLLISLK	6	1	1	P31146		1026.62	7.97641e+06	6.53905e+06	6.77095e+06	0	0.0007067	High	3.16282	High	3.04922	High	3.01248	0
	KLQATVQELQK	3	1	1	P31146		1285.75	0	2.11722e+06	0	0.001	0.03661	High	3.96286	High	3.63273	High	4.01746	1
	LQATVQELQK	1	1	1	P31146		1157.66	9.12435e+06	0	0	0.002	0.06221	High	2.71948					0
P20160	Azurocidin OS=Homo sapiens OX=9606 GN=AZU1 PE=1 SV=3 - [CAP7_HUMAN]	13.55	1	3	3	21	5.09771e+07	4.2977e+07	6.76599e+07	26.2712	9.16	2	7	25.7401	9.16	2	7	27.4216	9.56	2	7	251	26.8687	9.49561
	Sequence	# PSMs	# Proteins	# Protein Groups	Protein Group Accessions	Modifications	MH+ [Da]	A5: Area	B5: Area	C5: Area	q-Value	PEP	A2	XCorr A2	B2	XCorr B2	C2	XCorr C2	# Missed Cleavages
	QFPFLASIQNQGR	17	1	1	P20160		1505.79	8.80802e+07	7.78544e+07	7.08167e+07	0	2.716e-05	High	4.13186	High	3.91186	High	4.16976	0
	CQVAGWGSQR	3	1	1	P20160	C1(Carbamidomethyl)	1148.53	13873994	8099527	0	0	0.008084	High	3.42237	High	3.13266			0
	HFCGGALIHAR	1	1	1	P20160	C3(Carbamidomethyl)	1238.63	0	0	6.45032e+07	0	6.58e-06					High	3.89227	0
Q13765	Nascent polypeptide-associated complex subunit alpha OS=Homo sapiens OX=9606 GN=NACA PE=1 SV=1 - [NACA_HUMAN]	13.49	2	2	2	6	5.74942e+06	5.05378e+06	4.58457e+06	9.82751	13.49	2	2	10.3603	13.49	2	2	10.384	13.49	2	2	215	23.3697	4.56396
	Sequence	# PSMs	# Proteins	# Protein Groups	Protein Group Accessions	Modifications	MH+ [Da]	A5: Area	B5: Area	C5: Area	q-Value	PEP	A2	XCorr A2	B2	XCorr B2	C2	XCorr C2	# Missed Cleavages
	IEDLSQQAQLAAAEK	3	2	1	Q13765		1614.84	4.38693e+06	3.34628e+06	3.54664e+06	0	4.935e-11	High	5.11309	High	5.53535	High	5.42187	0
	SPASDTYIVFGEAK	3	2	1	Q13765		1484.73	7.11191e+06	6.76127e+06	5.62249e+06	0	1.161e-06	High	4.71442	High	4.82494	High	4.96213	0
Q92928	Putative Ras-related protein Rab-1C OS=Homo sapiens OX=9606 GN=RAB1C PE=5 SV=2 - [RAB1C_HUMAN]	13.43	3	2	2	10	8.48655e+06	1.36074e+07	1.32363e+07	11.8882	13.43	2	4	8.52841	13.43	2	3	9.49035	13.43	2	3	201	22.003	5.42725
	Sequence	# PSMs	# Proteins	# Protein Groups	Protein Group Accessions	Modifications	MH+ [Da]	A5: Area	B5: Area	C5: Area	q-Value	PEP	A2	XCorr A2	B2	XCorr B2	C2	XCorr C2	# Missed Cleavages
	EFADSLGIPFLETSAK	4	3	1	Q92928		1724.88	729629	0	0	0	0.001822	High	3.52005	High	2.95614	High	3.76415	0
	LLLIGDSGVGK	6	3	1	Q92928		1071.65	1.62435e+07	1.36074e+07	1.32363e+07	0	0.0008489	High	2.6379	High	2.78795	High	2.96534	0
P61158	Actin-related protein 3 OS=Homo sapiens OX=9606 GN=ACTR3 PE=1 SV=3 - [ARP3_HUMAN]	13.4	1	4	4	17	1.84231e+07	1.45967e+07	1.40236e+07	12.0578	6.22	2	3	30.2241	11.24	3	8	21.98	13.4	4	6	418	47.341	5.88428
	Sequence	# PSMs	# Proteins	# Protein Groups	Protein Group Accessions	Modifications	MH+ [Da]	A5: Area	B5: Area	C5: Area	q-Value	PEP	A2	XCorr A2	B2	XCorr B2	C2	XCorr C2	# Missed Cleavages
	LPACVVDCGTGYTK	5	1	1	P61158	C4(Carbamidomethyl); C8(Carbamidomethyl)	1540.72	2.38358e+07	2.15741e+07	2.04492e+07	0	1.179e-05	High	5.01433	High	4.97031	High	4.62836	0
	NIVLSGGSTMFR	8	1	1	P61158	M10(Oxidation)	1297.66	13010346	1.20471e+07	1.12108e+07	0	0.0005244	High	3.67063	High	3.58593	High	3.31834	0
[truncated: 642 more rows]

## Sheet: TableS1_B) ND_T1
Accession	Description	ΣCoverage	Σ# Proteins	Σ# Unique Peptides	Σ# Peptides	Σ# PSMs	A5: Area	B5: Area	C5: Area	Score A2	Coverage A2	# Peptides A2	# PSM A2	Score B2	Coverage B2	# Peptides B2	# PSM B2	Score C2	Coverage C2	# Peptides C2	# PSM C2	# AAs	MW [kDa]	calc. pI
P04080	Cystatin-B OS=Homo sapiens OX=9606 GN=CSTB PE=1 SV=2 - [CYTB_HUMAN]	79.59	1	5	5	159	6.00917e+08	6.16394e+08	6.40186e+08	163.786	70.41	4	53	174.718	70.41	4	53	154.806	79.59	5	53	98	11.1326	7.56201
	Sequence	# PSMs	# Proteins	# Protein Groups	Protein Group Accessions	Modifications	MH+ [Da]	A5: Area	B5: Area	C5: Area	q-Value	PEP	A2	XCorr A2	B2	XCorr B2	C2	XCorr C2	# Missed Cleavages
	VHVGDEDFVHLR	63	1	1	P04080		1422.72	5.1472e+08	5.42956e+08	5.45495e+08	0	2.051e-06	High	4.66734	High	4.72997	High	4.36767	0
	VFQSLPHENKPLTLSNYQTNK	50	1	1	P04080		2458.28	4.54045e+08	4.49559e+08	5.05989e+08	0	5.117e-10	High	4.57936	High	5.77577	High	5.09151	0
	SQVVAGTNYFIK	33	1	1	P04080		1326.71	8.33986e+08	8.56668e+08	8.69075e+08	0	0.0004014	High	4.26761	High	4.52774	High	4.2407	0
	MMCGAPSATQPATAETQHIADQVR	9	1	1	P04080	N-Term(Acetyl); M2(Oxidation); C3(Carbamidomethyl)	2629.19	2.27038e+07	1.61483e+07	1.43201e+07	0	0.02246	High	2.95266	High	2.86769	High	3.3546	0
	MMCGAPSATQPATAETQHIADQVR	3	1	1	P04080	N-Term(Acetyl); C3(Carbamidomethyl)	2613.19	3.17215e+06	2.90982e+06	0	0.001	0.009338	High	2.89914	High	3.02447			0
	AKHDELTYF	1	1	1	P04080		1123.55	0	0	0	0.003	0.1357					High	2.94628	1
P68871	Hemoglobin subunit beta OS=Homo sapiens OX=9606 GN=HBB PE=1 SV=2 - [HBB_HUMAN]	77.55	1	5	10	339	1.50901e+09	1.43785e+09	1.44937e+09	287.211	77.55	10	106	280.422	77.55	10	114	317.653	71.43	9	119	147	15.9883	7.28369
	Sequence	# PSMs	# Proteins	# Protein Groups	Protein Group Accessions	Modifications	MH+ [Da]	A5: Area	B5: Area	C5: Area	q-Value	PEP	A2	XCorr A2	B2	XCorr B2	C2	XCorr C2	# Missed Cleavages
	VNVDEVGGEALGR	26	1	1	P68871		1314.67	1.57419e+09	1522841128	1.56016e+09	0	0.0002104	High	5.13973	High	5.3482	High	5.21301	0
	FFESFGDLSTPDAVMGNPK	16	1	1	P68871	M15(Oxidation)	2074.95	2.5402e+06	1.71679e+06	2.77644e+06	0	1.337e-05	High	4.87953	High	4.74109	High	5.83232	0
	GTFATLSELHCDK	36	1	1	P68871	C11(Carbamidomethyl)	1478.7	9.15727e+08	9.08075e+08	9.58887e+08	0	0.0005888	High	4.71986	High	4.52705	High	4.46198	0
	VLGAFSDGLAHLDNLK	102	2	2	P68871;P02042		1669.9	1.89139e+07	1.28591e+07	3.06077e+07	0	0.002899	High	4.36827	High	4.52772	High	4.55528	0
	VVAGVANALAHK	27	2	2	P68871;P02042		1149.68	1.42615e+09	1.35062e+09	1.25659e+09	0	0.003353	High	4.06632	High	3.88088	High	4.16576	0
	EFTPPVQAAYQK	51	1	1	P68871		1378.7	1.52669e+09	1.4401e+09	1.53137e+09	0	0.01052	High	3.40251	High	3.32515	High	3.80942	0
	KVLGAFSDGLAHLDNLK	12	2	2	P68871;P02042		1797.99	0	0	0	0	0.01292	High	3.39669	High	3.81625	High	4.01862	1
	LHVDPENFR	54	2	2	P68871;P02042		1126.57	1.13048e+09	1.21838e+09	1.15881e+09	0	7.806e-05	High	3.15393	High	3.05051	High	3.06504	0
	LLVVYPWTQR	8	2	2	P68871;P02042		1274.73	8.24221e+06	4.25982e+06	3.24157e+06	0	0.02105	High	3.06158	High	3.01136	High	3.09215	0
	SAVTALWGK	7	1	1	P68871		932.522	2.07568e+07	1.11411e+07	0	0	0.00776	High	2.78739	High	2.66986			0
P02812	Basic salivary proline-rich protein 2 OS=Homo sapiens OX=9606 GN=PRB2 PE=1 SV=4 - [PRB2_HUMAN]	68.27	1	2	3	26	154990224	1.41103e+08	1.15724e+08	24.0744	68.27	3	5	33.5439	54.81	2	7	53.0213	68.27	3	14	416	40.7848	11.6343
	Sequence	# PSMs	# Proteins	# Protein Groups	Protein Group Accessions	Modifications	MH+ [Da]	A5: Area	B5: Area	C5: Area	q-Value	PEP	A2	XCorr A2	B2	XCorr B2	C2	XCorr C2	# Missed Cleavages
	SPPGKPQGPPPQGGNQPQGPPPPPGKPQGPPPQGGNKPQGPPPPGKPQGPPPQGGSK	14	1	1	P02812		5438.79	67680643	1.31961e+06	8.59505e+07	0	0.002757	High	5.43267	High	5.39963	High	5.77353	0
	SPPGKPQGPPQQEGNNPQGPPPPAGGNPQQPQAPPAGQPQGPPRPPQGGRPSRPPQ	3	2	2	P04280;P02812		5587.79	1.18992e+08	0	2.7282e+07	0	0.02457	High	4.87138			High	2.66223	0
	SPPGKPQGPPPQGGNQPQGPPPPPGKPQGPPPQGGNKPQGPPPPGKPQGPPPQGDNK	9	1	1	P02812		5523.82	2.78298e+08	280886589	233938420	0	0.0006125	High	4.60348	High	5.49037	High	4.83344	0
Q9UBC9	Small proline-rich protein 3 OS=Homo sapiens OX=9606 GN=SPRR3 PE=1 SV=2 - [SPRR3_HUMAN]	66.27	1	6	6	126	3.82002e+08	3.75496e+08	3.96901e+08	153.151	42.6	5	40	166.608	66.27	6	45	161.49	37.87	4	41	169	18.1422	8.57275
	Sequence	# PSMs	# Proteins	# Protein Groups	Protein Group Accessions	Modifications	MH+ [Da]	A5: Area	B5: Area	C5: Area	q-Value	PEP	A2	XCorr A2	B2	XCorr B2	C2	XCorr C2	# Missed Cleavages
	QTFTPPPQLQQQQVK	38	1	1	Q9UBC9		1767.94	3.28217e+08	3.21611e+08	3.39557e+08	0	1.289e-07	High	6.15086	High	6.53305	High	6.29813	0
	LPEPCPSTVTPGPAQQK	24	1	1	Q9UBC9	C5(Carbamidomethyl)	1806.91	193992988	198725787	205816056	0	0.0001338	High	5.60348	High	5.53245	High	5.69789	0
	QPSQPPPQEIFVPTTK	45	1	1	Q9UBC9		1793.95	6.23795e+08	6.06151e+08	6.4533e+08	0	0.001173	High	5.12949	High	4.96241	High	5.49151	0
	VPDQGFIKFPEPGAIK	16	1	1	Q9UBC9		1742.95	0	0	0	0	0.01201	High	3.26053	High	3.66518	High	3.99937	1
	FPEPGAIKVPEQGYTK	2	1	1	Q9UBC9		1760.93	2.23733e+07	2.3499e+07	0	0.001	0.003722	High	3.15031	High	2.95042			1
	VPEPGCTKVPEPGCTK	1	1	1	Q9UBC9	C6(Carbamidomethyl); C14(Carbamidomethyl)	1755.84	0	2.34119e+07	0	0.001	0.0014			High	3.03128			1
P02042	Hemoglobin subunit delta OS=Homo sapiens OX=9606 GN=HBD PE=1 SV=2 - [HBD_HUMAN]	58.5	1	3	8	236	8.73818e+08	8.78871e+08	8.28245e+08	164.682	58.5	8	72	160.121	58.5	8	80	189.492	58.5	8	84	147	16.0453	8.04541
	Sequence	# PSMs	# Proteins	# Protein Groups	Protein Group Accessions	Modifications	MH+ [Da]	A5: Area	B5: Area	C5: Area	q-Value	PEP	A2	XCorr A2	B2	XCorr B2	C2	XCorr C2	# Missed Cleavages
	VNVDAVGGEALGR	6	1	1	P02042		1256.66	5.58171e+07	6.26444e+07	5.73871e+07	0	4.19e-06	High	5.0079	High	4.79606	High	4.91945	0
	VLGAFSDGLAHLDNLK	102	2	2	P68871;P02042		1669.9	1.89139e+07	1.28591e+07	3.06077e+07	0	0.002899	High	4.36827	High	4.52772	High	4.55528	0
	VVAGVANALAHK	27	2	2	P68871;P02042		1149.68	1.42615e+09	1.35062e+09	1.25659e+09	0	0.003353	High	4.06632	High	3.88088	High	4.16576	0
	KVLGAFSDGLAHLDNLK	12	2	2	P68871;P02042		1797.99	0	0	0	0	0.01292	High	3.39669	High	3.81625	High	4.01862	1
	GTFSQLSELHCDK	20	1	1	P02042	C11(Carbamidomethyl)	1521.7	6.48183e+07	6.76098e+07	6.93318e+07	0	0.01854	High	3.39619	High	3.39988	High	3.64571	0
	EFTPQMQAAYQK	7	1	1	P02042	M6(Oxidation)	1457.68	19447830	25139206	2.40249e+07	0	0.03241	High	3.3224	High	3.52597	High	3.42408	0
	LHVDPENFR	54	2	2	P68871;P02042		1126.57	1.13048e+09	1.21838e+09	1.15881e+09	0	7.806e-05	High	3.15393	High	3.05051	High	3.06504	0
	LLVVYPWTQR	8	2	2	P68871;P02042		1274.73	8.24221e+06	4.25982e+06	3.24157e+06	0	0.02105	High	3.06158	High	3.01136	High	3.09215	0
P04280	Basic salivary proline-rich protein 1 OS=Homo sapiens OX=9606 GN=PRB1 PE=1 SV=3 - [PRP1_HUMAN]	57.14	1	2	3	8	1.18992e+08	0	6.81428e+07		0				0			7.86773	57.14	3	7	392	38.5386	11.2241
	Sequence	# PSMs	# Proteins	# Protein Groups	Protein Group Accessions	Modifications	MH+ [Da]	A5: Area	B5: Area	C5: Area	q-Value	PEP	A2	XCorr A2	B2	XCorr B2	C2	XCorr C2	# Missed Cleavages
	SPPGKPQGPPQQEGNNPQGPPPPAGGNPQQPQAPPAGQPQGPPRPPQGGRPSRPPQ	3	2	2	P04280;P02812		5587.79	1.18992e+08	0	2.7282e+07	0	0.02457	High	4.87138			High	2.66223	0
	SPPGKPQGPPPQGGNQPQGPPPPPGKPQGPPQQGGNRPQGPPPPGKPQGPPPQGDK	4	1	1	P04280		5468.79	0	0	1.72609e+08	0	0.02388					High	3.94067	0
	SPPGKPQGPPPQGGNQPQGPPPPPGKPQGPPPQGGNKPQGPPPPGKPQGPPPQGDK	1	1	1	P04280		5409.78	0	0	4.53722e+06	0	0.001748					High	2.60242	0
P35326	Small proline-rich protein 2A OS=Homo sapiens OX=9606 GN=SPRR2A PE=1 SV=1 - [SPR2A_HUMAN]	54.17	1	3	3	75	4.69427e+08	4.33172e+08	357016433	80.1878	54.17	3	24	81.6339	54.17	3	25	85.5491	54.17	3	26	72	7.95968	8.42627
	Sequence	# PSMs	# Proteins	# Protein Groups	Protein Group Accessions	Modifications	MH+ [Da]	A5: Area	B5: Area	C5: Area	q-Value	PEP	A2	XCorr A2	B2	XCorr B2	C2	XCorr C2	# Missed Cleavages
	CPQPCPPQQCQQK	34	1	1	P35326	C1(Carbamidomethyl); C5(Carbamidomethyl); C10(Carbamidomethyl)	1655.71	2.58796e+08	1.76231e+08	183745724	0	1.9e-05	High	4.17763	High	4.11467	High	3.87121	0
	YPPVTPSPPCQSK	17	1	1	P35326	C10(Carbamidomethyl)	1457.71	3.60191e+08	3.24598e+08	3.42017e+08	0	0.002042	High	3.85041	High	3.77092	High	3.87367	0
	QPCQPPPVCPTPK	24	1	1	P35326	C3(Carbamidomethyl); C9(Carbamidomethyl)	1505.73	789294265	7.98686e+08	5.45287e+08	0	0.003232	High	2.87834	High	3.09934	High	2.68904	0
P07108	Acyl-CoA-binding protein OS=Homo sapiens OX=9606 GN=DBI PE=1 SV=2 - [ACBP_HUMAN]	52.87	1	3	3	20	1.44165e+08	8.27278e+07	7.42931e+07		0			29.5116	52.87	3	10	28.4036	52.87	3	10	87	10.038	6.56592
	Sequence	# PSMs	# Proteins	# Protein Groups	Protein Group Accessions	Modifications	MH+ [Da]	A5: Area	B5: Area	C5: Area	q-Value	PEP	A2	XCorr A2	B2	XCorr B2	C2	XCorr C2	# Missed Cleavages
	AYINKVEELK	4	1	1	P07108		1206.68	0	0	3.78483e+07	0	0.02873			High	3.41769	High	3.55766	1
	QATVGDINTERPGMLDFTGK	13	1	1	P07108	M14(Oxidation)	2166.05	0	149225648	1.67939e+08	0	0.0009455			High	3.23688	High	3.08154	0
	TKPSDEEMLFIYGHYK	3	1	1	P07108	M8(Oxidation)	1973.94	0	1.623e+07	1.70923e+07	0	0.004768			High	2.83876	High	3.5038	0
Q01469	Fatty acid-binding protein 5 OS=Homo sapiens OX=9606 GN=FABP5 PE=1 SV=3 - [FABP5_HUMAN]	52.59	1	5	5	46	1.27918e+08	1.32432e+08	1.25394e+08	59.3631	52.59	5	16	59.2373	37.04	4	15	57.8329	37.04	4	15	135	15.1546	7.00537
	Sequence	# PSMs	# Proteins	# Protein Groups	Protein Group Accessions	Modifications	MH+ [Da]	A5: Area	B5: Area	C5: Area	q-Value	PEP	A2	XCorr A2	B2	XCorr B2	C2	XCorr C2	# Missed Cleavages
	LVVECVMNNVTCTR	19	1	1	Q01469	C5(Carbamidomethyl); M7(Oxidation); C12(Carbamidomethyl)	1710.8	1.70566e+07	1.96229e+07	1.83781e+07	0	1.349e-05	High	5.31754	High	5.20999	High	5.22237	0
	MGAMAKPDCIITCDGK	3	1	1	Q01469	M1(Oxidation); M4(Oxidation); C9(Carbamidomethyl); C13(Carbamidomethyl)	1799.78	51702888	5.5523e+07	4.01713e+07	0	0.0001095	High	4.62926	High	5.12572	High	5.63202	0
	TTQFSCTLGEK	19	1	1	Q01469	C6(Carbamidomethyl)	1271.6	314993272	322150642	317631492	0	0.0009455	High	3.42537	High	3.67351	High	3.51451	0
	TQTVCNFTDGALVQHQEWDGK	1	1	1	Q01469	C5(Carbamidomethyl)	2434.12	3.19112e+06	0	0	0	0.001204	High	2.91827					0
	ELGVGIALR	4	1	1	Q01469		927.565	1.14031e+07	1.05153e+07	1.2315e+07	0.001	0.02347	High	2.32509	High	2.12461	High	2.21412	0
P35321	Cornifin-A OS=Homo sapiens OX=9606 GN=SPRR1A PE=1 SV=2 - [SPR1A_HUMAN]	51.69	1	2	3	100	3.88454e+08	3.80153e+08	3.81186e+08	118.989	51.69	3	33	121.288	51.69	3	35	106.309	51.69	3	32	89	9.87088	8.48486
	Sequence	# PSMs	# Proteins	# Protein Groups	Protein Group Accessions	Modifications	MH+ [Da]	A5: Area	B5: Area	C5: Area	q-Value	PEP	A2	XCorr A2	B2	XCorr B2	C2	XCorr C2	# Missed Cleavages
	VPEPCPSTVTPAPAQQK	17	1	1	P35321	C5(Carbamidomethyl)	1806.91	2.11823e+08	219611367	2.14436e+08	0	1.115e-06	High	5.61068	High	5.45873	High	5.44179	0
	QPCQPPPQEPCIPK	32	2	2	P35321;P22528	C3(Carbamidomethyl); C11(Carbamidomethyl)	1675.8	7.95011e+08	7.71459e+08	7.68398e+08	0	2.113e-07	High	5.46105	High	5.49396	High	5.32266	0
	QPCTPPPQPQQQQVK	51	1	1	P35321	C3(Carbamidomethyl)	1760.88	1.58527e+08	149388035	160723466	0	0.003746	High	3.63168	High	4.47763	High	4.06205	0
P22528	Cornifin-B OS=Homo sapiens OX=9606 GN=SPRR1B PE=1 SV=2 - [SPR1B_HUMAN]	51.69	1	2	3	56	3.09243e+08	2.96239e+08	3.00299e+08	87.6054	51.69	3	20	74.6554	51.69	3	17	80.9913	51.69	3	19	89	9.88093	8.48486
	Sequence	# PSMs	# Proteins	# Protein Groups	Protein Group Accessions	Modifications	MH+ [Da]	A5: Area	B5: Area	C5: Area	q-Value	PEP	A2	XCorr A2	B2	XCorr B2	C2	XCorr C2	# Missed Cleavages
	VPEPCPSIVTPAPAQQK	18	1	1	P22528	C5(Carbamidomethyl)	1818.95	95600671	8.95234e+07	9.6594e+07	0	2.83e-07	High	5.86964	High	5.57802	High	5.68506	0
	QPCQPPPQEPCIPK	32	2	2	P35321;P22528	C3(Carbamidomethyl); C11(Carbamidomethyl)	1675.8	7.95011e+08	7.71459e+08	7.68398e+08	0	2.113e-07	High	5.46105	High	5.49396	High	5.32266	0
	QPCTPPPQLQQQQVK	6	1	1	P22528	C3(Carbamidomethyl)	1776.91	3.7118e+07	27733141	3.59043e+07	0	0.0004344	High	5.22498	High	5.16031	High	5.33952	0
P01834	Immunoglobulin kappa constant OS=Homo sapiens OX=9606 GN=IGKC PE=1 SV=2 - [IGKC_HUMAN]	51.4	1	3	3	138	1.0655e+09	1.06636e+09	1.63122e+09	171.108	51.4	3	45	182.756	51.4	3	46	184.289	51.4	3	47	107	11.7578	6.52197
	Sequence	# PSMs	# Proteins	# Protein Groups	Protein Group Accessions	Modifications	MH+ [Da]	A5: Area	B5: Area	C5: Area	q-Value	PEP	A2	XCorr A2	B2	XCorr B2	C2	XCorr C2	# Missed Cleavages
	VDNALQSGNSQESVTEQDSK	26	1	1	P01834		2135.97	9.33914e+08	920264776	9.27208e+08	0	4.751e-07	High	6.72452	High	6.624	High	6.63763	0
	VYACEVTHQGLSSPVTK	46	1	1	P01834	C4(Carbamidomethyl)	1875.93	2.25893e+09	2.27864e+09	2.33522e+09	0	2.214e-05	High	6.2175	High	6.16512	High	6.33756	0
	TVAAPSVFIFPPSDEQLK	66	1	1	P01834		1946.03	3.65008e+06	174492	0	0	3.7e-06	High	4.60458	High	4.78681	High	4.63445	0
P06702	Protein S100-A9 OS=Homo sapiens OX=9606 GN=S100A9 PE=1 SV=1 - [S10A9_HUMAN]	45.61	1	4	4	181	2.8932e+09	2.8026e+09	2.78006e+09	182.396	45.61	4	58	160.522	45.61	4	55	195.961	45.61	4	68	114	13.2335	6.12549
	Sequence	# PSMs	# Proteins	# Protein Groups	Protein Group Accessions	Modifications	MH+ [Da]	A5: Area	B5: Area	C5: Area	q-Value	PEP	A2	XCorr A2	B2	XCorr B2	C2	XCorr C2	# Missed Cleavages
	VIEHIMEDLDTNADK	20	1	1	P06702	M6(Oxidation)	1758.83	2.73341e+08	2.14936e+08	2.34931e+08	0	2.356e-05	High	5.78248	High	5.35366	High	5.69118	0
	VIEHIMEDLDTNADK	11	1	1	P06702		1742.84	4.57627e+07	2.57566e+07	1.31304e+07	0	0.0001917	High	5.14871	High	5.45628	High	4.27859	0
	NIETIINTFHQYSVK	94	1	1	P06702		1806.94	780651	1.16102e+06	32809.9	0	7.501e-05	High	4.55457	High	4.73243	High	4.70051	0
	LGHPDTLNQGEFK	51	1	1	P06702		1455.73	8385191824	8169565870	8084817500	0	0.0112	High	4.55245	High	4.62734	High	4.73591	0
	KDLQNFLKK	5	1	1	P06702		1133.67	2.10528e+07	2.33093e+07	2.04281e+07	0	0.05823	High	3.64597	High	3.91067	High	3.84076	2
P01037	Cystatin-SN OS=Homo sapiens OX=9606 GN=CST1 PE=1 SV=3 - [CYTN_HUMAN]	45.39	1	3	6	242	4.55505e+09	2832462383	4.79598e+09	235.598	45.39	6	84	240.179	45.39	6	77	237.427	45.39	6	81	141	16.3773	7.21045
	Sequence	# PSMs	# Proteins	# Protein Groups	Protein Group Accessions	Modifications	MH+ [Da]	A5: Area	B5: Area	C5: Area	q-Value	PEP	A2	XCorr A2	B2	XCorr B2	C2	XCorr C2	# Missed Cleavages
	IIPGGIYNADLNDEWVQR	39	1	1	P01037		2073.05	7.83803e+06	7.06728e+06	1.02479e+07	0	2.204e-05	High	5.4457	High	5.44278	High	5.62356	0
	SQPNLDTCAFHEQPELQK	87	3	3	P01037;P01036;P09228	C8(Carbamidomethyl)	2142	7.32303e+09	7327422872	7695146866	0	0.000134	High	5.28434	High	5.50557	High	5.56824	0
	SQPNLDTCAFHEQPELQKK	14	3	3	P01037;P01036;P09228	C8(Carbamidomethyl)	2270.09	5182739493	3.28407e+07	5427291839	0	0.006231	High	4.36796	High	4.54807	High	4.28325	1
	SQPNLDTCAFHEQPELQK	2	3	3	P01037;P01036;P09228	N-Term(Acetyl); C8(Carbamidomethyl)	2184.01	0	0	0	0	0.006037	High	3.91842			High	3.79894	0
	QLCSFEIYEVPWENRR	48	1	1	P01037	C3(Carbamidomethyl)	2126.02	0	1.50321e+06	0	0	0.0004631	High	3.91188	High	3.78533	High	3.62218	1
	ALHFAISEYNK	43	2	2	P01037;P01036		1292.67	1.15939e+09	1.13712e+09	1.26551e+09	0	0.0005231	High	3.79015	High	3.97419	High	4.01283	0
	QLCSFEIYEVPWENR	9	1	1	P01037	C3(Carbamidomethyl)	1969.91	675137	0	0	0	0.0009455	High	3.34796	High	3.97581	High	3.75091	0
P01036	Cystatin-S OS=Homo sapiens OX=9606 GN=CST4 PE=1 SV=3 - [CYTS_HUMAN]	44.68	1	2	5	203	4.55505e+09	2832462383	4.79598e+09	190.627	44.68	5	70	199.549	44.68	5	64	201.562	44.68	5	69	141	16.204	5.021
	Sequence	# PSMs	# Proteins	# Protein Groups	Protein Group Accessions	Modifications	MH+ [Da]	A5: Area	B5: Area	C5: Area	q-Value	PEP	A2	XCorr A2	B2	XCorr B2	C2	XCorr C2	# Missed Cleavages
	SQPNLDTCAFHEQPELQK	87	3	3	P01037;P01036;P09228	C8(Carbamidomethyl)	2142	7.32303e+09	7327422872	7695146866	0	0.000134	High	5.28434	High	5.50557	High	5.56824	0
	IIPGGIYDADLNDEWVQR	34	1	1	P01036		2074.03	5.45045e+06	3.62201e+06	6.49976e+06	0	1.756e-06	High	4.87627	High	5.37626	High	4.74091	0
	QLCSFEIYEVPWEDR	23	1	1	P01036	C3(Carbamidomethyl)	1970.91	1.21475e+06	712961	816196	0	0.0003149	High	4.81456	High	4.93276	High	5.27814	0
	SQPNLDTCAFHEQPELQKK	14	3	3	P01037;P01036;P09228	C8(Carbamidomethyl)	2270.09	5182739493	3.28407e+07	5427291839	0	0.006231	High	4.36796	High	4.54807	High	4.28325	1
	SQPNLDTCAFHEQPELQK	2	3	3	P01037;P01036;P09228	N-Term(Acetyl); C8(Carbamidomethyl)	2184.01	0	0	0	0	0.006037	High	3.91842			High	3.79894	0
	ALHFAISEYNK	43	2	2	P01037;P01036		1292.67	1.15939e+09	1.13712e+09	1.26551e+09	0	0.0005231	High	3.79015	High	3.97419	High	4.01283	0
P02768	Albumin OS=Homo sapiens OX=9606 GN=ALB PE=1 SV=2 - [ALBU_HUMAN]	43.19	1	27	27	1276	3.33332e+09	3.31763e+09	2.91861e+09	1300.51	43.19	27	396	1412.17	43.19	27	435	1388.84	43.19	27	445	609	69.3215	6.27783
	Sequence	# PSMs	# Proteins	# Protein Groups	Protein Group Accessions	Modifications	MH+ [Da]	A5: Area	B5: Area	C5: Area	q-Value	PEP	A2	XCorr A2	B2	XCorr B2	C2	XCorr C2	# Missed Cleavages
	VHTECCHGDLLECADDR	29	1	1	P02768	C5(Carbamidomethyl); C6(Carbamidomethyl); C13(Carbamidomethyl)	2086.84	1.24684e+09	1.30113e+09	1213608012	0	6.239e-09	High	6.37459	High	6.53497	High	6.08435	0
	QNCELFEQLGEYK	205	1	1	P02768	C3(Carbamidomethyl)	1657.76	3.26861e+08	2.56801e+08	3.37541e+08	0	6.542e-07	High	5.28439	High	5.39504	High	5.16946	0
	LKECCEKPLLEK	86	1	1	P02768	C4(Carbamidomethyl); C5(Carbamidomethyl)	1546.8	1.28221e+09	4.42139e+08	1.19615e+09	0	0.001374	High	5.13168	High	4.70016	High	4.39136	1
	RPCFSALEVDETYVPK	76	1	1	P02768	C3(Carbamidomethyl)	1910.94	1.07566e+08	1.03363e+08	1.1468e+08	0	1.353e-06	High	5.10317	High	5.04791	High	4.99922	0
	TCVADESAENCDK	51	1	1	P02768	C2(Carbamidomethyl); C11(Carbamidomethyl)	1498.58	658828167	680712488	809947628	0	0.0004098	High	4.76909	High	4.61509	High	4.78618	0
	ADDKETCFAEEGK	15	1	1	P02768	C7(Carbamidomethyl)	1499.64	8.4152e+07	7.87972e+07	111869737	0	0.002103	High	4.7635	High	4.87272	High	5.28068	1
	NECFLQHKDDNPNLPR	7	1	1	P02768	C3(Carbamidomethyl)	1996.93	3.13674e+07	2.20746e+08	2.96198e+07	0	0.0004876	High	4.61857	High	4.19864	High	5.24114	1
	CCAAADPHECYAK	42	1	1	P02768	C1(Carbamidomethyl); C2(Carbamidomethyl); C10(Carbamidomethyl)	1552.6	3.27145e+08	5.02297e+08	331161322	0	0.0002245	High	4.53108	High	4.55077	High	4.51633	0
	AVMDDFAAFVEK	67	1	1	P02768	M3(Oxidation)	1358.63	1.13156e+08	65295113	111425967	0	0.0002556	High	4.5072	High	4.23611	High	4.38785	0
	FKDLGEENFK	82	1	1	P02768		1226.61	2.06681e+09	1.96483e+09	1.98524e+09	0	0.0009455	High	4.46229	High	4.57471	High	4.2793	1
	YICENQDSISSK	106	1	1	P02768	C3(Carbamidomethyl)	1443.65	3.97181e+09	3.98066e+09	2.57678e+09	0	0.002353	High	4.27252	High	4.18873	High	4.49166	0
	AVMDDFAAFVEK	30	1	1	P02768		1342.64	1.30099e+07	8580345	1.01755e+07	0	0.001972	High	4.08054	High	4.05539	High	4.25587	0
	KQTALVELVK	8	1	1	P02768		1128.7	7.7564e+07	2.19535e+07	7.13679e+07	0	0.0003429	High	4.04533	High	4.42764	High	4.28867	1
	VHTECCHGDLLECADDRADLAK	16	1	1	P02768	C5(Carbamidomethyl); C6(Carbamidomethyl); C13(Carbamidomethyl)	2585.12	1.96433e+08	2.3962e+08	2.47495e+08	0	0.0001544	High	4.02167	High	3.51449	High	3.54248	1
	AAFTECCQAADK	25	1	1	P02768	C6(Carbamidomethyl); C7(Carbamidomethyl)	1371.57	1.31415e+09	1.2178e+09	1176928624	0	0.0003685	High	3.99564	High	3.95712	High	3.9914	0
	KVPQVSTPTLVEVSR	3	1	1	P02768		1639.94	4.41375e+06	4.41871e+06	5.45664e+06	0	0.006655	High	3.96688	High	3.78767	High	3.7799	1
	LVNEVTEFAK	143	1	1	P02768		1149.62	3.69303e+09	3.56517e+09	3.71226e+09	0	0.00317	High	3.93166	High	3.70107	High	3.9143	0
	VPQVSTPTLVEVSR	8	1	1	P02768		1511.84	9.49207e+06	1.019e+07	10916983	0	0.0009455	High	3.90731	High	4.02357	High	3.73433	0
	CCTESLVNR	55	1	1	P02768	C1(Carbamidomethyl); C2(Carbamidomethyl)	1138.5	2.33511e+09	2.40706e+09	2.46678e+09	0	0.001653	High	3.84172	High	3.60769	High	3.59069	0
	ETYGEMADCCAK	65	1	1	P02768	M6(Oxidation); C9(Carbamidomethyl); C10(Carbamidomethyl)	1450.53	1341059206	1.36069e+09	783090875	0	0.01348	High	3.7129	High	3.42823	High	3.63118	0
	LVAASQAALGL	20	1	1	P02768		1013.6	5.82876e+07	4.79002e+07	6.2346e+07	0	0.000346	High	3.68029	High	3.62658	High	3.66586	0
	QEPERNECFLQHKDDNPNLPR	7	1	1	P02768	C8(Carbamidomethyl)	2636.23	5.57019e+07	5.61641e+07	6.03274e+07	0	0.03613	High	3.5812	High	3.35763	High	3.97649	2
	ETYGEMADCCAK	13	1	1	P02768	C9(Carbamidomethyl); C10(Carbamidomethyl)	1434.54	2.23506e+08	1.68843e+08	1.06396e+08	0	0.004541	High	3.44092	High	3.63763	High	3.84346	0
	VFDEFKPLVEEPQNLIK	7	1	1	P02768		2045.1	656734	0	260602	0	0.00455	High	2.98949	High	3.70036	High	3.69834	0
	SLHTLFGDK	40	1	1	P02768		1017.54	1.64737e+08	1.48219e+08	2.53543e+08	0	0.006959	High	2.91157	High	2.8454	High	2.81628	0
	ECCEKPLLEK	28	1	1	P02768	C2(Carbamidomethyl); C3(Carbamidomethyl)	1305.62	2.17984e+08	2.0985e+08	3.12874e+08	0	0.00248	High	2.79214	High	2.69209	High	2.68998	0
	ADDKETCFAEEGKK	14	1	1	P02768	C7(Carbamidomethyl)	1627.74	0	58264319	144704230	0	0.002855	High	2.38603	High	4.9184	High	5.37239	2
	QEPERNECFLQHK	16	1	1	P02768	C8(Carbamidomethyl)	1714.8	7.81902e+08	7.47329e+08	977709944	0	0.03264	High	2.37438	High	3.59596	High	2.47133	1
	QTALVELVK	12	1	1	P02768		1000.61	3.75146e+08	351103812	3.76796e+08	0.001	0.02146	High	2.21572	High	2.3135	High	1.98017	0
P09228	Cystatin-SA OS=Homo sapiens OX=9606 GN=CST2 PE=1 SV=1 - [CYTT_HUMAN]	42.55	1	3	5	136	4.2045e+09	2.49535e+09	4.41491e+09	127.538	42.55	5	51	112.749	31.91	4	39	121.915	31.91	4	46	141	16.4342	4.93213
	Sequence	# PSMs	# Proteins	# Protein Groups	Protein Group Accessions	Modifications	MH+ [Da]	A5: Area	B5: Area	C5: Area	q-Value	PEP	A2	XCorr A2	B2	XCorr B2	C2	XCorr C2	# Missed Cleavages
	IIEGGIYDADLNDER	23	1	1	P09228		1692.81	1.07749e+08	1.16701e+08	1.22297e+08	0	2.961e-06	High	5.81251	High	5.46701	High	5.57665	0
	SQPNLDTCAFHEQPELQK	87	3	3	P01037;P01036;P09228	C8(Carbamidomethyl)	2142	7.32303e+09	7327422872	7695146866	0	0.000134	High	5.28434	High	5.50557	High	5.56824	0
	SQPNLDTCAFHEQPELQKK	14	3	3	P01037;P01036;P09228	C8(Carbamidomethyl)	2270.09	5182739493	3.28407e+07	5427291839	0	0.006231	High	4.36796	High	4.54807	High	4.28325	1
	SQPNLDTCAFHEQPELQK	2	3	3	P01037;P01036;P09228	N-Term(Acetyl); C8(Carbamidomethyl)	2184.01	0	0	0	0	0.006037	High	3.91842			High	3.79894	0
	ALHFVISEYNK	9	1	1	P09228		1320.7	3.60645e+07	4.19141e+07	41256114	0	1.255e-05	High	3.5054	High	3.61715	High	3.30952	0
	QLCSFQIYEVPWEDR	1	1	1	P09228	C3(Carbamidomethyl)	1969.91	434851	0	0	0	0.001229	High	3.16886					0
Q14508	WAP four-disulfide core domain protein 2 OS=Homo sapiens OX=9606 GN=WFDC2 PE=1 SV=2 - [WFDC2_HUMAN]	38.71	1	3	3	65	5.99047e+07	9.10098e+07	4.33327e+07	106.701	38.71	3	24	96.4391	24.19	2	22	78.5511	38.71	3	19	124	12.9839	4.84326
	Sequence	# PSMs	# Proteins	# Protein Groups	Protein Group Accessions	Modifications	MH+ [Da]	A5: Area	B5: Area	C5: Area	q-Value	PEP	A2	XCorr A2	B2	XCorr B2	C2	XCorr C2	# Missed Cleavages
	CCSAGCATFCSLPNDK	13	1	1	Q14508	C1(Carbamidomethyl); C2(Carbamidomethyl); C6(Carbamidomethyl); C10(Carbamidomethyl)	1847.72	8.33777e+07	85891012	8.0733e+07	0	2.325e-07	High	5.48927	High	5.31501	High	4.53236	0
	DQCQVDSQCPGQMK	40	1	1	Q14508	C3(Carbamidomethyl); C9(Carbamidomethyl); M13(Oxidation)	1696.68	9.61546e+07	9.61286e+07	4.90309e+07	0	8.049e-06	High	5.12272	High	5.19999	High	5.06509	0
	DQCQVDSQCPGQMK	9	1	1	Q14508	C3(Carbamidomethyl); C9(Carbamidomethyl)	1680.68	2.24037e+07	1.99719e+07	1.12212e+07	0	5.859e-05	High	5.11939	High	4.60593	High	3.94268	0
	EGSCPQVNINFPQLGLCR	3	1	1	Q14508	C4(Carbamidomethyl); C17(Carbamidomethyl)	2089.01	181713	0	234099	0.001	0.07712	High	3.4926			High	3.96356	0
P19957	Elafin OS=Homo sapiens OX=9606 GN=PI3 PE=1 SV=3 - [ELAF_HUMAN]	37.61	1	4	4	5	14904350	1.36069e+07	16405103		0			10.0568	29.91	3	3	5.9081	16.24	2	2	117	12.2614	8.82178
	Sequence	# PSMs	# Proteins	# Protein Groups	Protein Group Accessions	Modifications	MH+ [Da]	A5: Area	B5: Area	C5: Area	q-Value	PEP	A2	XCorr A2	B2	XCorr B2	C2	XCorr C2	# Missed Cleavages
	CLKDTDCPGIK	1	1	1	P19957	C1(Carbamidomethyl); C7(Carbamidomethyl)	1306.62	0	1.86225e+07	0	0	0.0009455			High	4.72984			1
	CAMLNPPNR	1	1	1	P19957	C1(Carbamidomethyl); M3(Oxidation)	1088.5	0	0	24617247	0	0.007417					High	2.73982	0
	VPFNGQDPVK	2	1	1	P19957		1100.58	0	7.57306e+06	8192959	0.001	0.09252			High	3.02566	High	3.16828	0
	CCEGSCGMACFVPQ	1	1	1	P19957	C1(Carbamidomethyl); C2(Carbamidomethyl); C6(Carbamidomethyl); M8(Oxidation); C10(Carbamidomethyl)	1678.58	0	14625187	0	0.001	0.004926			High	2.30131			0
P04083	Annexin A1 OS=Homo sapiens OX=9606 GN=ANXA1 PE=1 SV=2 - [ANXA1_HUMAN]	36.71	1	10	10	93	2.20312e+08	2.78582e+08	2.77342e+08	132.402	29.19	8	33	112.032	30.06	8	29	120.061	36.71	10	31	346	38.69	7.02002
	Sequence	# PSMs	# Proteins	# Protein Groups	Protein Group Accessions	Modifications	MH+ [Da]	A5: Area	B5: Area	C5: Area	q-Value	PEP	A2	XCorr A2	B2	XCorr B2	C2	XCorr C2	# Missed Cleavages
	GGPGSAVSPYPTFNPSSDVAALHK	25	1	1	P04083		2356.17	4.86514e+07	4.5266e+07	5.28763e+07	0	0.0002201	High	5.84155	High	5.73989	High	6.12017	0
	SEDFGVNEDLADSDAR	7	1	1	P04083		1739.73	1.39602e+07	1.40525e+07	1.51122e+07	0	4.948e-06	High	5.57691	High	5.93576	High	5.31795	0
	AAYLQETGKPLDETLK	6	1	1	P04083		1776.94	2.31248e+07	22648969	2.41529e+07	0	5.373e-06	High	4.35663	High	4.59785	High	4.29863	0
	TPAQFDADELR	15	1	1	P04083		1262.6	3.50062e+08	3.74449e+08	3.59402e+08	0	0.0009455	High	4.17908	High	4.54486	High	4.1909	0
	DITSDTSGDFR	14	1	1	P04083		1213.54	2.62222e+08	267061274	2.69466e+08	0	0.0009235	High	3.86648	High	3.9824	High	3.742	0
	GVDEATIIDILTK	14	1	1	P04083		1387.77	333131	285447	471841	0	0.004212	High	3.7747	High	3.51828	High	3.64005	0
	AAYLQETGKPLDETLKK	5	1	1	P04083		1905.04	3.75175e+07	1.94237e+08	2.03159e+08	0	0.0003446	High	3.28381	High	2.93451	High	3.09671	1
	CATSKPAFFAEK	4	1	1	P04083	C1(Carbamidomethyl)	1356.67	0	3.3788e+07	3.3963e+07	0	0.02017			High	2.04708	High	2.08864	0
	GTDVNVFNTILTTR	1	1	1	P04083		1550.82	0	0	1.26755e+06	0	0.0002246					High	5.09449	0
	SEIDMNDIK	1	1	1	P04083		1064.49	9.67607e+06	0	0	0.004	0.07838	High	2.54557					0
	SEIDMNDIK	1	1	1	P04083	M5(Oxidation)	1080.49	0	0	65629123	0.008	0.203					High	2.60942	0
P02788	Lactotransferrin OS=Homo sapiens OX=9606 GN=LTF PE=1 SV=6 - [TRFL_HUMAN]	36.48	1	21	21	243	1.6718e+08	1.6459e+08	1.71355e+08	330.058	36.48	21	85	312.028	31.97	19	80	303.708	31.55	18	78	710	78.1319	8.11865
	Sequence	# PSMs	# Proteins	# Protein Groups	Protein Group Accessions	Modifications	MH+ [Da]	A5: Area	B5: Area	C5: Area	q-Value	PEP	A2	XCorr A2	B2	XCorr B2	C2	XCorr C2	# Missed Cleavages
	DVTVLQNTDGNNNEAWAK	1	1	1	P02788		1988.94	2.66702e+06	0	0	0	1.205e-06	High	6.04745					0
	SNLCALCIGDEQGENK	19	1	1	P02788	C4(Carbamidomethyl); C7(Carbamidomethyl)	1807.8	5.60957e+07	5.74993e+07	5.87187e+07	0	2.285e-06	High	5.76995	High	5.57802	High	5.64973	0
	GEADAMSLDGGYVYTAGK	11	1	1	P02788	M6(Oxidation)	1820.8	2.53625e+07	2.84736e+07	3.43174e+07	0	5.034e-05	High	5.66494	High	5.50114	High	5.94698	0
	KGGSFQLNELQGLK	12	1	1	P02788		1518.83	4.32265e+07	4.57128e+07	4.8462e+07	0	0.00556	High	5.48681	High	5.40238	High	5.24491	1
	FDEYFSQSCAPGSDPR	27	1	1	P02788	C9(Carbamidomethyl)	1862.77	5.83604e+07	5.79374e+07	6.15401e+07	0	8.889e-07	High	5.10706	High	5.45483	High	5.44244	0
	CLAENAGDVAFVK	17	1	1	P02788	C1(Carbamidomethyl)	1393.68	1.51453e+08	1.52158e+08	1.62097e+08	0	1.396e-05	High	5.0878	High	4.89175	High	4.66862	0
	GGSFQLNELQGLK	20	1	1	P02788		1390.74	5.15343e+07	4.83108e+07	5.74296e+07	0	9.382e-05	High	4.59299	High	4.50122	High	4.10577	0
	NLLFNDNTECLAR	38	1	1	P02788	C10(Carbamidomethyl)	1579.76	1.20504e+08	115195297	1.24861e+08	0	0.0004233	High	4.22589	High	4.12277	High	4.45164	0
	DGAGDVAFIR	16	1	1	P02788		1020.51	2.29582e+08	2.26416e+08	2.27107e+08	0	0.0009455	High	3.92074	High	4.10347	High	3.84906	0
	VVWCAVGEQELR	6	1	1	P02788	C4(Carbamidomethyl)	1445.73	7.72581e+06	4.38343e+06	3.26606e+06	0	0.001486	High	3.78038	High	3.72745	High	3.44257	0
	CGLVPVLAENYK	26	1	1	P02788	C1(Carbamidomethyl)	1362.72	8.74095e+07	8.1756e+07	1.00996e+08	0	0.0006525	High	3.75515	High	3.82384	High	4.01472	0
	SCHLAMAPNHAVVSR	5	1	1	P02788	C2(Carbamidomethyl); M6(Oxidation)	1665.8	2.99731e+07	8.85033e+07	2.41965e+06	0	0.0002351	High	3.63995	High	4.01117	High	3.75792	0
	DEYELLCPDNTR	6	1	1	P02788	C7(Carbamidomethyl)	1524.67	1.03423e+07	9.31672e+06	9.42688e+06	0	0.01459	High	3.4714	High	3.37114	High	3.67273	0
	FFSASCVPGADK	6	1	1	P02788	C6(Carbamidomethyl)	1285.59	2.06264e+07	1.9918e+07	2.08905e+07	0	0.004941	High	3.46327	High	3.55666	High	3.61552	0
	SDTSLTWNSVK	4	1	1	P02788		1237.6	1.01889e+07	6.22089e+06	3.02346e+06	0	0.03217	High	3.45355	High	3.5727	High	3.62788	0
	CSTSPLLEACEFLR	3	1	1	P02788	C1(Carbamidomethyl); C10(Carbamidomethyl)	1682.8	273239	0	0	0	0.001569	High	3.37562			High	3.20933	0
	ESTVFEDLSDEAER	6	1	1	P02788		1626.72	1.69933e+06	2.09612e+06	2.33113e+06	0	0.0006571	High	3.25784	High	3.60649	High	3.79075	0
	LRPVAAEVYGTER	3	1	1	P02788		1460.79	64743843	64896289	6.29182e+07	0	0.004019	High	3.05561	High	3.22346	High	3.90861	0
	FCLFQSETK	12	1	1	P02788	C2(Carbamidomethyl)	1159.55	5.31833e+07	55138263	5.47954e+07	0	0.02923	High	2.69394	High	2.78508	High	2.82696	0
	YYGYTGAFR	3	1	1	P02788		1097.51	1.24792e+06	81193.1	0	0.003	0.04804	High	2.11682	High	1.64201			0
	NGSDCPDKFCLFQSETK	2	1	1	P02788	C5(Carbamidomethyl); C10(Carbamidomethyl)	2032.88	0	1.34143e+06	0	0.004	0.07555	High	3.96726	High	3.64254			1
P02787	Serotransferrin OS=Homo sapiens OX=9606 GN=TF PE=1 SV=4 - [TRFE_HUMAN]	35.24	1	21	21	257	197944034	1.95393e+08	2.01199e+08	296.462	30.37	18	83	307.558	35.24	21	89	301.044	29.66	18	85	698	76.9996	7.12256
	Sequence	# PSMs	# Proteins	# Protein Groups	Protein Group Accessions	Modifications	MH+ [Da]	A5: Area	B5: Area	C5: Area	q-Value	PEP	A2	XCorr A2	B2	XCorr B2	C2	XCorr C2	# Missed Cleavages
	FDEFFSEGCAPGSK	33	1	1	P02787	C9(Carbamidomethyl)	1577.66	1.11748e+08	1.14892e+08	1.29803e+08	0	6.214e-05	High	5.12212	High	5.38165	High	5.38228	0
	LCMGSGLNLCEPNNK	7	1	1	P02787	C2(Carbamidomethyl); M3(Oxidation); C10(Carbamidomethyl)	1722.76	8.38734e+07	9.64845e+07	1.01594e+08	0	2.509e-05	High	5.12135	High	5.15078	High	4.93641	0
	CSTSSLLEACTFR	16	1	1	P02787	C1(Carbamidomethyl); C10(Carbamidomethyl)	1531.69	3.61578e+07	3.83839e+07	3.94893e+07	0	2.63e-06	High	5.09545	High	5.03669	High	4.97032	0
	DQYELLCLDNTR	6	1	1	P02787	C7(Carbamidomethyl)	1539.71	3.71585e+06	3.00666e+06	3.74081e+06	0	0.0005692	High	4.9069	High	4.97463	High	5.10756	0
	LCMGSGLNLCEPNNK	3	1	1	P02787	C2(Carbamidomethyl); C10(Carbamidomethyl)	1706.77	1.37425e+07	9.01352e+06	0	0	5.827e-06	High	4.89129	High	4.26161			0
	IECVSAETTEDCIAK	6	1	1	P02787	C3(Carbamidomethyl); C12(Carbamidomethyl)	1725.77	4.76127e+07	5.17e+07	5.18902e+07	0	3.549e-05	High	4.79873	High	5.17692	High	4.31516	0
	ADRDQYELLCLDNTR	13	1	1	P02787	C10(Carbamidomethyl)	1881.88	5.57048e+07	6.17264e+07	5.93736e+07	0	0.0008737	High	4.60403	High	4.87293	High	4.74282	1
	KPVDEYKDCHLAQVPSHTVVAR	7	1	1	P02787	C9(Carbamidomethyl)	2549.3	2.03372e+08	2.09314e+08	1.94194e+08	0	1.928e-05	High	4.56114	High	4.24747	High	4.1203	1
	DYELLCLDGTR	9	1	1	P02787	C6(Carbamidomethyl)	1354.63	7.91712e+06	6.01029e+06	8.03236e+06	0	4.509e-05	High	4.42534	High	4.31743	High	4.18299	0
	HSTIFENLANK	20	1	1	P02787		1273.66	1.54316e+08	153621332	1.55994e+08	0	0.002157	High	4.09167	High	4.22146	High	4.30923	0
	DCHLAQVPSHTVVAR	6	1	1	P02787	C2(Carbamidomethyl)	1689.85	6.58133e+07	62943483	61146241	0	0.0009121	High	4.03123	High	3.6194	High	3.63405	0
	DGAGDVAFVK	15	1	1	P02787		978.491	1.56597e+08	1.38634e+08	1.82749e+08	0	0.0009455	High	3.87677	High	4.15491	High	4.02572	0
	EGYYGYTGAFR	64	1	1	P02787		1283.57	1.32348e+08	1.3105e+08	1.35568e+08	0	0.0009455	High	3.73479	High	3.8046	High	3.67114	0
	EGTCPEAPTDECKPVK	11	1	1	P02787	C4(Carbamidomethyl); C12(Carbamidomethyl)	1817.81	5.54155e+07	153406370	0	0	0.001476	High	3.6691	High	3.25007			0
	DSGFQMNQLR	12	1	1	P02787	M6(Oxidation)	1211.55	116480850	1.31779e+08	1.50737e+08	0	0.003695	High	3.5651	High	3.64265	High	3.52942	0
	KPVEEYANCHLAR	4	1	1	P02787	C9(Carbamidomethyl)	1586.78	4.77047e+07	4.61036e+07	3.72456e+07	0	0.0021	High	3.41198	High	3.21262	High	3.33143	0
	SVIPSDGPSVACVK	12	1	1	P02787	C12(Carbamidomethyl)	1415.72	2.33863e+08	2.23245e+08	2.26654e+08	0	0.0025	High	3.35817	High	3.39405	High	3.11377	0
	WCAVSEHEATK	5	1	1	P02787	C2(Carbamidomethyl)	1317.59	2.75711e+07	1.87596e+07	1.83593e+07	0	0.02545	High	3.07141	High	2.9351	High	3.20794	0
	MYLGYEYVTAIR	1	1	1	P02787	M1(Oxidation)	1494.74	0	1.1949e+06	0	0	0.0003493			High	4.08505			0
	SKEFQLFSSPHGK	3	1	1	P02787		1491.76	0	1.96233e+07	1.85025e+07	0	0.05242			High	3.472	High	3.29656	1
	CDEWSVNSVGK	2	1	1	P02787	C1(Carbamidomethyl)	1280.56	1.03296e+07	6.585e+06	0	0.001	0.009556	High	3.45281	High	3.38573			0
	KASYLDCIR	2	1	1	P02787	C7(Carbamidomethyl)	1125.57	0	1.09496e+07	1.37749e+07	0.002	0.0109			High	2.53059	High	2.36999	1
P69905	Hemoglobin subunit alpha OS=Homo sapiens OX=9606 GN=HBA1 PE=1 SV=2 - [HBA_HUMAN]	34.51	1	4	4	539	9.09257e+08	8.97938e+08	9.15216e+08	258.549	34.51	4	177	294.373	34.51	4	189	260.218	34.51	4	173	142	15.2479	8.67529
	Sequence	# PSMs	# Proteins	# Protein Groups	Protein Group Accessions	Modifications	MH+ [Da]	A5: Area	B5: Area	C5: Area	q-Value	PEP	A2	XCorr A2	B2	XCorr B2	C2	XCorr C2	# Missed Cleavages
	VGAHAGEYGAEALER	145	1	1	P69905		1529.74	1861897321	1.91758e+09	1.82804e+09	0	1.054e-08	High	6.1332	High	6.25494	High	5.97899	0
	TYFPHFDLSHGSAQVK	345	1	1	P69905		1833.9	7.11923e+08	6.19195e+08	7.53133e+08	0	0.00136	High	4.62526	High	4.20707	High	4.70566	0
	LRVDPVNFK	12	1	1	P69905		1087.63	5.09891e+07	53783798	5.33424e+07	0	0.000477	High	3.5058	High	2.99237	High	3.28652	1
	MFLSFPTTK	24	1	1	P69905	M1(Oxidation)	1087.55	1.5395e+08	1.57043e+08	1.64475e+08	0	0.001743	High	2.83027	High	2.70926	High	2.70022	0
	MFLSFPTTK	13	1	1	P69905		1071.56	1.06451e+07	6.30322e+06	4.57343e+06	0	0.00813	High	2.6541	High	2.66467	High	2.50291	0
P60709	Actin, cytoplasmic 1 OS=Homo sapiens OX=9606 GN=ACTB PE=1 SV=1 - [ACTB_HUMAN]	32.53	2	9	9	148	7.52397e+08	7.59302e+08	8.18083e+08	160.181	23.73	7	45	172.78	32.53	9	50	185.735	32.53	9	53	375	41.7097	5.47803
	Sequence	# PSMs	# Proteins	# Protein Groups	Protein Group Accessions	Modifications	MH+ [Da]	A5: Area	B5: Area	C5: Area	q-Value	PEP	A2	XCorr A2	B2	XCorr B2	C2	XCorr C2	# Missed Cleavages
	SYELPDGQVITIGNER	24	2	1	P60709		1790.9	7.27041e+06	6.06359e+06	1.01508e+07	0	3.66e-06	High	5.17376	High	4.91663	High	5.13817	0
	VAPEEHPVLLTEAPLNPK	35	2	1	P60709		1954.07	3.07473e+08	3.10645e+08	3.1442e+08	0	0.0005697	High	4.54015	High	4.47378	High	4.59135	0
	DSYVGDEAQSK	28	2	1	P60709		1198.52	1.99609e+08	1.99022e+08	2.22869e+08	0	0.002424	High	3.65364	High	3.65253	High	3.59486	0
	QEYDESGPSIVHR	17	2	1	P60709		1516.71	5.44218e+08	5.31468e+08	5.19652e+08	0	0.001497	High	3.43358	High	3.57865	High	3.62875	0
	GYSFTTTAER	20	2	1	P60709		1132.53	8.98049e+08	9.14693e+08	9.86363e+08	0	0.005148	High	3.32969	High	3.25694	High	3.31381	0
	AGFAGDDAPR	3	2	1	P60709		976.45	6.88694e+08	7.13432e+08	772705388	0	0.004618	High	3.24948	High	3.22497	High	2.93085	0
	EITALAPSTMK	17	2	1	P60709	M10(Oxidation)	1177.62	6.70448e+08	6.49781e+08	6.9518e+08	0	0.02652	High	3.15038	High	3.26807	High	3.20333	0
	KDLYANTVLSGGTTMYPGIADR	2	2	1	P60709	M15(Oxidation)	2359.17	0	837466	1.21052e+06	0.001	0.08071			High	2.7537	High	4.40257	1
	AVFPSIVGRPR	2	2	1	P60709		1198.71	0	5.91386e+06	7.24123e+06	0.003	0.02244			High	2.93264	High	3.11855	0
P80188	Neutrophil gelatinase-associated lipocalin OS=Homo sapiens OX=9606 GN=LCN2 PE=1 SV=2 - [NGAL_HUMAN]	32.32	1	5	5	101	6.5713e+07	7.22778e+07	7.59068e+07	128.021	26.26	4	34	128.197	32.32	5	35	121.354	27.78	4	32	198	22.5737	8.90967
	Sequence	# PSMs	# Proteins	# Protein Groups	Protein Group Accessions	Modifications	MH+ [Da]	A5: Area	B5: Area	C5: Area	q-Value	PEP	A2	XCorr A2	B2	XCorr B2	C2	XCorr C2	# Missed Cleavages
	VPLQQNFQDNQFQGK	32	1	1	P80188		1790.89	1.70296e+08	1.80131e+08	1.85843e+08	0	2.764e-06	High	6.00104	High	5.8793	High	5.71814	0
	TFVPGCQPGEFTLGNIK	57	1	1	P80188	C6(Carbamidomethyl)	1864.93	1.0717e+07	9.03035e+06	1.09288e+07	0	6.06e-06	High	4.37592	High	4.70726	High	4.17515	0
	SYPGLTSYLVR	7	1	1	P80188		1255.67	1.61259e+07	1.3113e+07	17884271	0	0.003396	High	2.86521	High	2.98308	High	2.47808	0
	ELTSELKENFIR	3	1	1	P80188		1478.79	0	2.35896e+07	2.39932e+07	0	0.05574			High	2.4044	High	4.66672	1
	MYATIYELK	2	1	1	P80188		1131.58	4.53865e+06	3.93181e+06	0	0.001	0.01889	High	2.54567	High	2.75445			0
P0CF74	Immunoglobulin lambda constant 6 OS=Homo sapiens OX=9606 GN=IGLC6 PE=1 SV=1 - [IGLC6_HUMAN]	32.08	3	2	2	161	1.47063e+09	1.05205e+09	6.70605e+08	206.919	32.08	2	58	198.918	32.08	2	55	187.323	32.08	2	48	106	11.2695	7.23975
	Sequence	# PSMs	# Proteins	# Protein Groups	Protein Group Accessions	Modifications	MH+ [Da]	A5: Area	B5: Area	C5: Area	q-Value	PEP	A2	XCorr A2	B2	XCorr B2	C2	XCorr C2	# Missed Cleavages
	SYSCQVTHEGSTVEK	58	3	1	P0CF74	C4(Carbamidomethyl)	1711.76	1.47063e+09	2.08292e+09	1264454784	0	2.326e-05	High	6.14069	High	5.8254	High	6.23032	0
	AAPSVTLFPPSSEELQANK	103	3	1	P0CF74		1986.02	0	21180652	7.67554e+07	0	4.542e-05	High	4.40384	High	4.33734	High	4.26966	0
P25311	Zinc-alpha-2-glycoprotein OS=Homo sapiens OX=9606 GN=AZGP1 PE=1 SV=2 - [ZA2G_HUMAN]	31.88	1	9	9	183	6.0312e+08	6.1014e+08	5.99484e+08	196.482	27.52	8	59	216.522	31.54	8	69	183.984	31.88	9	55	298	34.2371	6.04932
	Sequence	# PSMs	# Proteins	# Protein Groups	Protein Group Accessions	Modifications	MH+ [Da]	A5: Area	B5: Area	C5: Area	q-Value	PEP	A2	XCorr A2	B2	XCorr B2	C2	XCorr C2	# Missed Cleavages
	AYLEEECPATLR	12	1	1	P25311	C7(Carbamidomethyl)	1451.69	4.10771e+08	3.88547e+08	4.09895e+08	0	0.001759	High	4.7852	High	4.91686	High	4.96084	0
	YSLTYIYTGLSK	16	1	1	P25311		1408.74	1.10543e+07	7.14221e+06	12764451	0	0.0003387	High	4.64191	High	4.63105	High	4.73775	0
	AYLEEECPATLRK	2	1	1	P25311	C7(Carbamidomethyl)	1579.79	3.02902e+06	0	3.44509e+06	0	0.002043	High	4.23553			High	4.72802	1
	AREDIFMETLK	19	1	1	P25311	M7(Oxidation)	1368.69	344067698	360160080	354516027	0	0.002516	High	4.10337	High	3.91958	High	4.18222	1
	CLAYDFYPGK	87	1	1	P25311	C1(Carbamidomethyl)	1233.57	3.29388e+08	3.14123e+08	3.3674e+08	0	0.0009455	High	4.02408	High	4.24194	High	4.01024	0
	AGEVQEPELR	19	1	1	P25311		1127.57	1.05452e+09	1.08171e+09	1.03404e+09	0	0.002131	High	3.83328	High	3.79391	High	3.67554	0
	AREDIFMETLK	4	1	1	P25311		1352.69	1.30924e+07	8.51297e+06	0	0	0.006847	High	3.19657	High	3.33107			1
	WEAEPVYVQR	6	1	1	P25311		1276.64	1.23318e+07	8.17497e+06	5.87994e+06	0	0.007492	High	3.10343	High	2.90563	High	2.85269	0
	EIPAWVPFDPAAQITK	16	1	1	P25311		1782.95	1.88606e+06	1.54306e+06	0	0	0.01092	High	2.62875	High	2.67227	High	2.88203	0
	YYYDGKDYIEFNK	2	1	1	P25311		1717.78	0	1.64467e+07	1.92526e+07	0	0.02412			High	2.79569	High	2.88	1
P12273	Prolactin-inducible protein OS=Homo sapiens OX=9606 GN=PIP PE=1 SV=1 - [PIP_HUMAN]	30.82	1	4	4	209	1.79743e+09	2.63094e+09	1.64022e+09	226.641	28.77	3	69	231.932	17.81	2	71	224.794	19.86	3	69	146	16.5618	8.04541
	Sequence	# PSMs	# Proteins	# Protein Groups	Protein Group Accessions	Modifications	MH+ [Da]	A5: Area	B5: Area	C5: Area	q-Value	PEP	A2	XCorr A2	B2	XCorr B2	C2	XCorr C2	# Missed Cleavages
	ELGICPDDAAVIPIK	146	1	1	P12273	C5(Carbamidomethyl)	1610.85	3.28869e+08	2.45349e+08	3.34422e+08	0	8.539e-06	High	4.62228	High	4.85095	High	4.60578	0
	YTACLCDDNPK	61	1	1	P12273	C4(Carbamidomethyl); C6(Carbamidomethyl)	1356.56	5.06324e+09	5.01654e+09	4.57893e+09	0	0.0009455	High	4.19394	High	4.19089	High	4.00703	0
	TYLISSIPLQGAFNYK	1	1	1	P12273		1814.97	183896	0	0	0	0.007794	High	2.06698					0
	ELGICPDDAAVIPIKNNR	1	1	1	P12273	C5(Carbamidomethyl)	1995.04	0	0	7.32462e+06	0.009	0.2108					High	2.71856	1
O75368	Adapter SH3BGRL OS=Homo sapiens OX=9606 GN=SH3BGRL PE=1 SV=1 - [SH3L1_HUMAN]	30.7	1	3	3	30	1.38057e+07	1.35325e+07	1.40061e+07	29.9151	30.7	3	9	36.0768	30.7	3	11	34.4438	30.7	3	10	114	12.7664	5.24951
	Sequence	# PSMs	# Proteins	# Protein Groups	Protein Group Accessions	Modifications	MH+ [Da]	A5: Area	B5: Area	C5: Area	q-Value	PEP	A2	XCorr A2	B2	XCorr B2	C2	XCorr C2	# Missed Cleavages
	VYIASSSGSTAIK	6	1	1	O75368		1283.69	2.99525e+07	2.9927e+07	28749848	0	3.12e-05	High	4.19843	High	4.17543	High	4.1163	0
	GDYDAFFEAR	10	1	1	O75368		1190.51	7.15647e+06	7.83821e+06	8.74185e+06	0	0.0033	High	3.45156	High	3.42132	High	3.50791	0
	QQDVLGFLEANK	14	1	1	O75368		1361.71	4.30822e+06	2.83219e+06	4.52651e+06	0	0.02742	High	3.19546	High	3.4457	High	3.50222	0
P04264	Keratin, type II cytoskeletal 1 OS=Homo sapiens OX=9606 GN=KRT1 PE=1 SV=6 - [K2C1_HUMAN]	30.43	1	14	16	225	1.87214e+08	1.93646e+08	1.83292e+08	299.246	28.57	15	76	293.464	26.71	14	74	297.19	28.26	14	75	644	65.999	8.11865
	Sequence	# PSMs	# Proteins	# Protein Groups	Protein Group Accessions	Modifications	MH+ [Da]	A5: Area	B5: Area	C5: Area	q-Value	PEP	A2	XCorr A2	B2	XCorr B2	C2	XCorr C2	# Missed Cleavages
	FSSCGGGGGSFGAGGGFGSR	3	1	1	P04264	C4(Carbamidomethyl)	1765.74	4652441	4.62643e+06	5.60563e+06	0	4.637e-07	High	6.48856	High	6.53419	High	5.28303	0
	GGGGGGYGSGGSSYGSGGGSYGSGGGGGGGR	8	1	1	P04264		2383.96	1.47831e+07	1.64852e+07	1.27122e+07	0	3.358e-06	High	6.44953	High	5.66517	High	6.28244	0
	LNDLEDALQQAK	22	1	1	P04264		1357.7	9.29454e+07	8.75159e+07	9.15308e+07	0	9.821e-05	High	5.17448	High	5.17119	High	5.06624	0
	QISNLQQSISDAEQR	28	1	1	P04264		1716.86	6.78719e+07	7.17511e+07	7.50693e+07	0	5.384e-07	High	5.11958	High	5.39234	High	5.10688	0
	FLEQQNQVLQTK	19	2	2	P35908;P04264		1475.79	2.94807e+08	3.05154e+08	2.80226e+08	0	0.0007931	High	5.09897	High	5.13647	High	5.25202	0
	SLNNQFASFIDK	45	1	1	P04264		1383.7	6.48079e+07	5.6776e+07	6.38624e+07	0	0.001952	High	4.37905	High	4.28767	High	4.48931	0
	SKAEAESLYQSK	4	1	1	P04264		1340.67	2.81408e+07	3.44224e+07	0	0	0.004008	High	4.1396	High	4.23894			1
	AEAESLYQSK	13	1	1	P04264		1125.55	4.53425e+07	35304375	4.74064e+07	0	0.001196	High	4.04104	High	3.74178	High	3.81616	0
	YEELQITAGR	3	2	2	P04264;P04259		1179.6	3.19734e+07	3.23792e+07	3.20373e+07	0	0.003737	High	4.00803	High	3.98987	High	4.02211	0
	WELLQQVDTSTR	1	1	1	P04264		1475.75	2842068	0	0	0	6.185e-05	High	3.90501					0
	TNAENEFVTIK	12	1	1	P04264		1265.64	1.32348e+08	1.32389e+08	1.27812e+08	0	0.002847	High	3.69564	High	3.86224	High	4.06348	0
	NMQDMVEDYR	23	1	1	P04264	M2(Oxidation); M5(Oxidation)	1332.53	3.95688e+07	4.01034e+07	5.57043e+07	0	0.004997	High	3.45654	High	3.68261	High	3.71009	0
	AQYEDIAQK	18	1	1	P04264		1065.52	1.34487e+08	1.43396e+08	141836580	0	0.01924	High	3.17774	High	3.3834	High	3.32489	0
	DYQELMNTK	13	1	1	P04264	M6(Oxidation)	1157.52	7.41491e+07	7.65657e+07	9.49479e+07	0	0.03434	High	3.14323	High	3.09661	High	2.90118	0
	SLDLDSIIAEVK	1	1	1	P04264		1302.72	0	0	0	0	0.007313					High	3.47659	0
	TLLEGEESR	12	1	1	P04264		1033.52	7.63495e+07	1.128e+08	1.14045e+08	0.002	0.01296	High	2.83805	High	2.89938	High	2.5924	0
P13796	Plastin-2 OS=Homo sapiens OX=9606 GN=LCP1 PE=1 SV=6 - [PLSL_HUMAN]	28.71	1	15	15	117	6.51218e+07	6.55812e+07	6.66179e+07	131.037	28.23	14	41	133.336	28.71	15	41	112.077	20.41	10	35	627	70.2439	5.42725
	Sequence	# PSMs	# Proteins	# Protein Groups	Protein Group Accessions	Modifications	MH+ [Da]	A5: Area	B5: Area	C5: Area	q-Value	PEP	A2	XCorr A2	B2	XCorr B2	C2	XCorr C2	# Missed Cleavages
	EGICAIGGTSEQSSVGTQHSYSEEEK	3	1	1	P13796	C4(Carbamidomethyl)	2770.22	3.78344e+06	2.1274e+06	4.43528e+06	0	3.502e-05	High	4.57058	High	4.73624	High	3.95997	0
	TENLNDDEKLNNAK	2	1	1	P13796		1617.78	3970131	4.87629e+06	0	0	0.001406	High	4.55788	High	4.69746			1
	LENCNYAVELGK	3	1	1	P13796	C4(Carbamidomethyl)	1409.68	7.99876e+06	7.88702e+06	0	0	0.004219	High	4.27968	High	3.9173	High	3.61187	0
	MINLSVPDTIDER	6	1	1	P13796	M1(Oxidation)	1518.75	5.18663e+06	6.42448e+06	6.90502e+06	0	0.0009455	High	3.9811	High	4.22275	High	3.99477	0
	VYALPEDLVEVNPK	17	1	1	P13796		1585.85	5.90582e+06	4.69867e+06	6.7441e+06	0	0.006262	High	3.94387	High	4.07338	High	4.15845	0
	WANYHLENAGCNK	2	1	1	P13796	C11(Carbamidomethyl)	1576.7	1.17096e+07	8.95643e+06	0	0	0.0009455	High	3.78656	High	3.19515			0
	NEALIALLR	30	1	1	P13796		1012.62	1.21896e+07	9.8516e+06	1.34229e+07	0	0.0002987	High	3.58252	High	3.82233	High	3.70252	0
	IGNFSTDIK	3	1	1	P13796		994.523	7.16457e+07	6.898e+07	7.3085e+07	0	0.005639	High	3.27136	High	3.07176	High	3.08227	0
	FSLVGIGGQDLNEGNR	8	1	1	P13796		1675.84	0	1.18985e+07	1.73172e+07	0	0.000336	High	3.13417	High	3.70554	High	3.35725	0
	LSPEELLLR	23	1	1	P13796		1069.63	3.20331e+07	2.46171e+07	35366900	0	0.03575	High	3.11666	High	2.76874	High	2.85638	0
	EGESLEDLMK	4	1	1	P13796	M9(Oxidation)	1166.53	3.81137e+07	4.26142e+07	41052892	0	0.04632	High	3.08642	High	2.74317	High	3.16845	0
	AACLPLPGYR	10	1	1	P13796	C3(Carbamidomethyl)	1117.59	8.5606e+07	8.51494e+07	8.57158e+07	0	0.02788	High	2.73182	High	2.72097	High	2.71007	0
	AECMLQQAER	3	1	1	P13796	C3(Carbamidomethyl); M4(Oxidation)	1251.55	1.24201e+07	1.18957e+07	0	0.001	0.005418	High	3.28431	High	3.69175			0
	GSVSDEEMMELR	2	1	1	P13796	M8(Oxidation); M9(Oxidation)	1414.59	1.63757e+07	1.66867e+07	0	0.001	0.0009455	High	2.88537	High	3.28275			0
	IGNFSTDIKDSK	1	1	1	P13796		1324.68	0	1.92292e+07	0	0.002	0.007352			High	3.10496			1
P07737	Profilin-1 OS=Homo sapiens OX=9606 GN=PFN1 PE=1 SV=2 - [PROF1_HUMAN]	28.57	1	3	3	19	5.89946e+07	6.21171e+07	6.10218e+07	28.5182	28.57	3	7	25.4855	28.57	3	6	25.8791	28.57	3	6	140	15.0446	8.26514
	Sequence	# PSMs	# Proteins	# Protein Groups	Protein Group Accessions	Modifications	MH+ [Da]	A5: Area	B5: Area	C5: Area	q-Value	PEP	A2	XCorr A2	B2	XCorr B2	C2	XCorr C2	# Missed Cleavages
	SSFYVNGLTLGGQK	9	1	1	P07737		1470.76	2.5284e+07	2.50253e+07	2.75443e+07	0	0.0003719	High	5.07926	High	5.20179	High	5.34014	0
	STGGAPTFNVTVTK	6	1	1	P07737		1379.72	142142403	1.55663e+08	1.51378e+08	0	0.0001384	High	4.29687	High	3.89255	High	3.8017	0
	DSPSVWAAVPGK	4	1	1	P07737		1213.63	9.55741e+06	5.66332e+06	4.1433e+06	0	0.001995	High	3.25546	High	2.55544	High	3.04419	0
P0DTE7	Alpha-amylase 1B OS=Homo sapiens OX=9606 GN=AMY1B PE=1 SV=1 - [AMY1B_HUMAN]	28.18	1	11	11	1331	4.39234e+09	4.40748e+09	4.51599e+09	1388.63	28.18	11	467	1378.75	28.18	11	474	1099.7	23.87	9	390	511	57.7309	6.93213
	Sequence	# PSMs	# Proteins	# Protein Groups	Protein Group Accessions	Modifications	MH+ [Da]	A5: Area	B5: Area	C5: Area	q-Value	PEP	A2	XCorr A2	B2	XCorr B2	C2	XCorr C2	# Missed Cleavages
	TGSGDIENYNDATQVR	225	1	1	P0DTE7		1739.79	5793096787	6.11421e+09	6.36269e+09	0	0.0004395	High	5.9293	High	5.80956	High	5.96776	0
	YFENGKDVNDWVGPPNDNGVTK	6	1	1	P0DTE7		2465.15	3.08813e+07	2.27486e+07	0	0	4.132e-06	High	5.44731	High	5.34059			1
	DVNDWVGPPNDNGVTK	12	1	1	P0DTE7		1726.81	1.23318e+08	7.58224e+07	42960143	0	1.478e-05	High	5.33364	High	4.75491	High	4.94672	0
	EVTINPDTTCGNDWVCEHR	31	1	1	P0DTE7	C10(Carbamidomethyl); C16(Carbamidomethyl)	2302.99	2.68971e+08	1.77788e+08	1.124e+08	0	1.229e-05	High	4.78903	High	4.11199	High	3.61233	0
	NWGEGWGFMPSDR	386	1	1	P0DTE7		1538.65	1.4949e+07	8.63871e+06	1.06279e+07	0	0.0003297	High	4.66237	High	4.70363	High	4.34219	0
	NWGEGWGFMPSDR	420	1	1	P0DTE7	M9(Oxidation)	1554.65	2.65775e+07	1.52786e+07	1.29092e+07	0	0.0002406	High	4.5323	High	4.63994	High	4.59935	0
	WVDIALECER	29	1	1	P0DTE7	C8(Carbamidomethyl)	1290.62	1.1656e+08	8.54577e+07	5.97231e+07	0	0.0006245	High	4.40038	High	4.04544	High	4.2985	0
	LSGLLDLALGK	37	1	1	P0DTE7		1099.68	2.29244e+07	1.55021e+07	2.31619e+07	0	0.000457	High	4.27765	High	4.45758	High	4.32382	0
	ALVFVDNHDNQR	132	1	1	P0DTE7		1427.7	7106267707	6.77043e+09	6.53079e+09	0	0.00371	High	4.09866	High	4.00279	High	4.26907	0
	DFPAVPYSGWDFNDGK	16	1	1	P0DTE7		1814.81	1.00182e+07	5.98468e+06	9.95709e+06	0	0.000192	High	3.9137	High	3.38412	High	3.94249	0
	SSDYFGNGR	33	1	1	P0DTE7		1002.43	2.77649e+08	3.37783e+08	6.54488e+08	0	0.003782	High	3.42887	High	3.52527	High	3.3766	0
	GHGAGGASILTFWDAR	4	1	1	P0DTE7		1615.8	0	0	0	0.001	0.01565	High	3.16197	High	2.47568			0
O75594	Peptidoglycan recognition protein 1 OS=Homo sapiens OX=9606 GN=PGLYRP1 PE=1 SV=1 - [PGRP1_HUMAN]	27.55	1	3	3	14	1.70754e+07	1.19e+07	1.68964e+07	16.6339	19.39	2	5	17.4559	27.55	3	5	14.9591	19.39	2	4	196	21.7167	8.5874
	Sequence	# PSMs	# Proteins	# Protein Groups	Protein Group Accessions	Modifications	MH+ [Da]	A5: Area	B5: Area	C5: Area	q-Value	PEP	A2	XCorr A2	B2	XCorr B2	C2	XCorr C2	# Missed Cleavages
	YVVVSHTAGSSCNTPASCQQQAR	4	1	1	O75594	C12(Carbamidomethyl); C18(Carbamidomethyl)	2508.15	1.15991e+07	1.07693e+07	8.44658e+06	0	2.351e-08	High	5.81153	High	5.23459	High	4.7143	0
	ALASECAQHLSLPLR	9	1	1	O75594	C6(Carbamidomethyl)	1665.88	2.25517e+07	2.36256e+07	2.53463e+07	0	0.006975	High	3.10971	High	2.9999	High	3.0581	0
	AAQGLLACGVAQGALR	1	1	1	O75594	C8(Carbamidomethyl)	1555.84	0	1.30511e+06	0	0	0.0006681			High	4.12355			0
O75223	Gamma-glutamylcyclotransferase OS=Homo sapiens OX=9606 GN=GGCT PE=1 SV=1 - [GGCT_HUMAN]	27.13	1	4	4	11	6.12052e+06	7.43121e+06	7.48408e+06	12.4797	18.09	3	4	9.0074	12.23	2	3	12.9251	21.28	3	4	188	20.9943	5.13525
	Sequence	# PSMs	# Proteins	# Protein Groups	Protein Group Accessions	Modifications	MH+ [Da]	A5: Area	B5: Area	C5: Area	q-Value	PEP	A2	XCorr A2	B2	XCorr B2	C2	XCorr C2	# Missed Cleavages
	SNLNSLDEQEGVK	3	1	1	O75223		1432.69	7177293	9.05836e+06	9.69891e+06	0	0.002932	High	3.87723	High	3.1273	High	2.95533	0
	SYLMTNYESAPPSPQYK	1	1	1	O75223	M4(Oxidation)	1991.92	0	0	0	0	0.0004749					High	4.14507	0
	VSEEIEDIIK	6	1	1	O75223		1174.62	6.15961e+06	5.80406e+06	5.26925e+06	0.001	0.06473	High	2.93983	High	3.07798	High	3.11537	0
	ENGLPLEYQEK	1	1	1	O75223		1319.65	5.02465e+06	0	0	0.003	0.07106	High	2.90733					0
Q96DA0	Pancreatic adenocarcinoma up-regulated factor OS=Homo sapiens OX=9606 GN=ZG16B PE=1 SV=4 - [PAUF_HUMAN]	26.74	1	3	3	674	6.29365e+08	6.38789e+08	7.74651e+08	359.77	26.74	3	204	367.028	26.74	3	229	391.188	26.74	3	241	172	18.8667	5.50342
	Sequence	# PSMs	# Proteins	# Protein Groups	Protein Group Accessions	Modifications	MH+ [Da]	A5: Area	B5: Area	C5: Area	q-Value	PEP	A2	XCorr A2	B2	XCorr B2	C2	XCorr C2	# Missed Cleavages
	LGALGGNTQEVTLQPGEYITK	66	1	1	Q96DA0		2189.15	2.03458e+08	1.73672e+08	2.89493e+08	0	1.57e-05	High	6.39413	High	6.48058	High	6.50754	0
	YFSTTEDYDHEITGLR	559	1	1	Q96DA0		1946.88	1311820444	1.38013e+09	1.55501e+09	0	5.206e-05	High	5.78518	High	5.88003	High	6.03815	0
	VSVGLLLVK	49	1	1	Q96DA0		927.626	3.72817e+08	3.62561e+08	4.79451e+08	0	0.001241	High	3.33278	High	3.34575	High	3.29434	0
P02647	Apolipoprotein A-I OS=Homo sapiens OX=9606 GN=APOA1 PE=1 SV=1 - [APOA1_HUMAN]	25.84	1	7	7	82	1.20735e+08	1.24996e+08	1.28686e+08	72.3309	25.84	7	26	72.3599	21.72	6	26	82.0983	21.72	6	30	267	30.7589	5.75732
	Sequence	# PSMs	# Proteins	# Protein Groups	Protein Group Accessions	Modifications	MH+ [Da]	A5: Area	B5: Area	C5: Area	q-Value	PEP	A2	XCorr A2	B2	XCorr B2	C2	XCorr C2	# Missed Cleavages
	DYVSQFEGSALGK	17	1	1	P02647		1400.68	55841616	5.46218e+07	67782622	0	0.001438	High	4.73242	High	4.81168	High	4.85767	0
	DSGRDYVSQFEGSALGK	5	1	1	P02647		1815.86	2.99045e+06	2.85604e+06	3.57652e+06	0	0.00113	High	4.71479	High	3.78391	High	4.4644	1
	THLAPYSDELR	5	1	1	P02647		1301.65	9.02065e+07	90780211	8.8535e+07	0	0.00472	High	2.95259	High	3.1737	High	3.40685	0
	QGLLPVLESFK	34	1	1	P02647		1230.71	0	4.29656e+06	8.88326e+06	0	0.0139	High	2.54799	High	2.38992	High	2.56463	0
	LSPLGEEMR	13	1	1	P02647	M8(Oxidation)	1047.52	1.37603e+08	151472477	156941908	0	0.04647	High	2.24803	High	2.41586	High	2.6616	0
	VQPYLDDFQK	7	1	1	P02647		1252.62	134394415	1.32736e+08	1.4058e+08	0.001	0.08357	High	1.76194	High	1.74476	High	1.87231	0
	ATEHLSTLSEK	1	1	1	P02647		1215.62	1.54973e+07	0	0	0.002	0.03437	High	2.45231					0
P05109	Protein S100-A8 OS=Homo sapiens OX=9606 GN=S100A8 PE=1 SV=1 - [S10A8_HUMAN]	25.81	1	4	4	429	1.66136e+09	1.63879e+09	1.66533e+09	381.167	25.81	4	142	385.975	25.81	4	150	367.157	25.81	4	137	93	10.8276	7.03467
	Sequence	# PSMs	# Proteins	# Protein Groups	Protein Group Accessions	Modifications	MH+ [Da]	A5: Area	B5: Area	C5: Area	q-Value	PEP	A2	XCorr A2	B2	XCorr B2	C2	XCorr C2	# Missed Cleavages
	KLLETECPQYIR	12	1	1	P05109	C7(Carbamidomethyl)	1549.81	2.14056e+08	2.2592e+08	2.20537e+08	0	3.518e-05	High	4.62939	High	4.65208	High	5.27858	1
	LLETECPQYIR	233	1	1	P05109	C6(Carbamidomethyl)	1421.71	2889132928	2796179040	2788148320	0	0.00259	High	4.29124	High	4.31755	High	4.32517	0
	ALNSIIDVYHK	181	1	1	P05109		1272.7	1.88091e+09	1.89426e+09	1.9873e+09	0	0.0009455	High	4.10585	High	4.16279	High	3.93069	0
	LLETECPQYIRK	3	1	1	P05109	C6(Carbamidomethyl)	1549.81	2.84106e+06	2.41596e+06	2.83219e+06	0.001	0.001331	High	3.72961	High	4.15355	High	3.66899	1
P60660	Myosin light polypeptide 6 OS=Homo sapiens OX=9606 GN=MYL6 PE=1 SV=2 - [MYL6_HUMAN]	25.17	1	3	3	7	2.34543e+07	1.23069e+07	9.06908e+06		0			12.0758	17.22	2	3	13.8584	25.17	3	4	151	16.9191	4.65283
	Sequence	# PSMs	# Proteins	# Protein Groups	Protein Group Accessions	Modifications	MH+ [Da]	A5: Area	B5: Area	C5: Area	q-Value	PEP	A2	XCorr A2	B2	XCorr B2	C2	XCorr C2	# Missed Cleavages
	DQGTYEDYVEGLR	3	1	1	P60660		1544.7	0	1.12214e+06	1.09935e+06	0	0.0009455			High	4.34254	High	3.8033	0
	ALGQNPTNAEVLK	3	1	1	P60660		1354.74	0	2.34916e+07	2.32479e+07	0	0.04726			High	3.54432	High	3.31234	0
	EGNGTVMGAEIR	1	1	1	P60660	M7(Oxidation)	1249.59	0	0	2.85995e+06	0	0.03536					High	3.57323	0
P25815	Protein S100-P OS=Homo sapiens OX=9606 GN=S100P PE=1 SV=2 - [S100P_HUMAN]	24.21	1	2	2	25	1.05323e+08	1.06022e+08	1.0263e+08	37.8467	24.21	2	10	30.7609	24.21	2	8	28.9923	24.21	2	7	95	10.3932	4.88135
	Sequence	# PSMs	# Proteins	# Protein Groups	Protein Group Accessions	Modifications	MH+ [Da]	A5: Area	B5: Area	C5: Area	q-Value	PEP	A2	XCorr A2	B2	XCorr B2	C2	XCorr C2	# Missed Cleavages
	YSGSEGSTQTLTK	20	1	1	P25815		1358.65	7.05939e+07	7.89477e+07	6.77073e+07	0	5.464e-05	High	4.88597	High	4.80819	High	4.64983	0
	ELPGFLQSGK	5	1	1	P25815		1075.58	1.40053e+08	133096022	1.37553e+08	0.001	0.02544	High	2.09994	High	1.53701	High	2.23182	0
Q06830	Peroxiredoxin-1 OS=Homo sapiens OX=9606 GN=PRDX1 PE=1 SV=1 - [PRDX1_HUMAN]	24.12	1	4	4	24	5.1077e+07	5.3317e+07	5.22094e+07	21.7383	24.12	4	7	21.7764	24.12	4	7	31.9635	24.12	4	10	199	22.0963	8.1333
	Sequence	# PSMs	# Proteins	# Protein Groups	Protein Group Accessions	Modifications	MH+ [Da]	A5: Area	B5: Area	C5: Area	q-Value	PEP	A2	XCorr A2	B2	XCorr B2	C2	XCorr C2	# Missed Cleavages
	QGGLGPMNIPLVSDPK	4	1	1	Q06830	M7(Oxidation)	1638.86	2.4276e+06	1.37701e+06	2.35631e+06	0	0.03234	High	4.04544	High	4.40292	High	4.41437	0
	QITVNDLPVGR	12	1	1	Q06830		1211.68	8.33273e+07	8.89926e+07	8.80949e+07	0	0.0009455	High	3.22113	High	3.34896	High	3.26575	0
	TIAQDYGVLK	4	1	1	Q06830		1107.61	3.98941e+07	3.77395e+07	3.97127e+07	0	0.02379	High	2.92065	High	2.88499	High	3.0761	0
	ATAVMPDGQFK	4	1	1	Q06830	M5(Oxidation)	1180.57	3.00097e+07	3.32189e+07	2.88205e+07	0.007	0.1936	High	2.68291	High	2.37538	High	2.82594	0
P31151	Protein S100-A7 OS=Homo sapiens OX=9606 GN=S100A7 PE=1 SV=4 - [S10A7_HUMAN]	23.76	1	3	3	24	1.87477e+07	1.43368e+07	1.77276e+07	28.2085	23.76	3	8	29.1088	23.76	3	8	29.8285	23.76	3	8	101	11.4636	6.771
	Sequence	# PSMs	# Proteins	# Protein Groups	Protein Group Accessions	Modifications	MH+ [Da]	A5: Area	B5: Area	C5: Area	q-Value	PEP	A2	XCorr A2	B2	XCorr B2	C2	XCorr C2	# Missed Cleavages
	ENFPNFLSACDK	15	1	1	P31151	C10(Carbamidomethyl)	1441.64	1.75873e+07	1.42828e+07	1.71271e+07	0	0.0007458	High	4.07591	High	3.99722	High	4.29541	0
	GTNYLADVFEK	6	1	1	P31151		1256.62	3.15576e+07	2.20798e+07	2.93091e+07	0	0.006515	High	3.43292	High	3.66354	High	3.67908	0
	GTNYLADVFEKK	3	1	1	P31151		1384.71	7.09825e+06	6.64786e+06	6.74653e+06	0	0.04334	High	2.47135	High	2.64814	High	2.66711	1
P07355	Annexin A2 OS=Homo sapiens OX=9606 GN=ANXA2 PE=1 SV=2 - [ANXA2_HUMAN]	23.6	2	7	7	41	8.4654e+07	8.37591e+07	8.27719e+07	48.4412	15.34	5	15	52.2522	17.4	5	16	32.9069	18.58	6	10	339	38.5798	7.75244
	Sequence	# PSMs	# Proteins	# Protein Groups	Protein Group Accessions	Modifications	MH+ [Da]	A5: Area	B5: Area	C5: Area	q-Value	PEP	A2	XCorr A2	B2	XCorr B2	C2	XCorr C2	# Missed Cleavages
	TPAQYDASELK	11	2	1	P07355		1222.6	1.00242e+08	9.90099e+07	1.03725e+08	0	0.004838	High	4.21158	High	4.11803	High	4.37369	0
	TNQELQEINR	5	2	1	P07355		1244.63	9.75906e+07	9.58138e+07	7.29004e+07	0	0.0006604	High	3.85993	High	4.00894	High	3.00882	0
	SYSPYDMLESIR	9	2	1	P07355	M7(Oxidation)	1476.67	8.58594e+06	8.66827e+06	9.2934e+06	0	0.007432	High	3.14514	High	3.18749	High	3.04304	0
	DALNIETAIK	2	2	1	P07355		1087.6	1.57512e+07	0	1.65569e+07	0	0.04058	High	2.91236			High	3.38504	0
	AYTNFDAER	12	2	1	P07355		1086.49	5.61293e+07	5.64535e+07	7.16906e+07	0	0.007059	High	2.7048	High	2.765	High	2.35402	0
	AEDGSVIDYELIDQDAR	1	1	1	P07355		1908.89	0	501005	0	0	0.0005905			High	4.9351			0
	SLYYYIQQDTK	1	2	1	P07355		1421.71	0	0	0	0	0.01495					High	3.54355	0
P35527	Keratin, type I cytoskeletal 9 OS=Homo sapiens OX=9606 GN=KRT9 PE=1 SV=3 - [K1C9_HUMAN]	23.43	1	9	9	87	7.8835e+07	8.47837e+07	1.04762e+08	105.522	15.57	7	25	132.221	21.99	8	29	148.415	21.35	8	33	623	62.0268	5.23682
	Sequence	# PSMs	# Proteins	# Protein Groups	Protein Group Accessions	Modifications	MH+ [Da]	A5: Area	B5: Area	C5: Area	q-Value	PEP	A2	XCorr A2	B2	XCorr B2	C2	XCorr C2	# Missed Cleavages
	GGSGGSYGGGGSGGGYGGGSGSR	20	1	1	P35527		1791.73	10259670	869135	2.7876e+06	0	1.543e-07	High	6.18737	High	5.93165	High	5.81461	0
	VQALEEANNDLENK	11	1	1	P35527		1586.77	3.70867e+07	36043599	35173592	0	3.235e-06	High	5.62142	High	5.89982	High	5.84118	0
	SGGGGGGGLGSGGSIR	21	1	1	P35527		1232.6	2.2671e+07	2.29702e+07	2.36779e+07	0	3.112e-06	High	5.10782	High	5.47162	High	5.38013	0
	FSSSSGYGGGSSR	3	1	1	P35527		1235.53	7.99424e+06	0	0	0	0.00468	High	3.95428	High	3.52319			0
	QGVDADINGLR	9	1	1	P35527		1157.59	9.46833e+07	9.64871e+07	93018034	0	0.0009455	High	3.3296	High	3.3465	High	3.24903	0
	QVLDNLTMEK	15	1	1	P35527	M8(Oxidation)	1206.61	1.04565e+08	1.14438e+08	1.12828e+08	0	0.04784	High	3.17561	High	3.07465	High	3.35941	0
	IKFEMEQNLR	5	1	1	P35527	M5(Oxidation)	1323.68	3.72571e+07	43425851	2.88786e+07	0	0.007915	High	2.85287	High	2.93242	High	3.3853	1
	GGSGGSHGGGSGFGGESGGSYGGGEEASGSGGGYGGGSGK	2	1	1	P35527		3223.3	0	4.87933e+06	0	0	8.175e-06			High	8.65433	High	9.46333	0
	QEYEQLIAK	1	1	1	P35527		1121.58	0	0	1.08441e+08	0.003	0.1329					High	2.37158	0
P19105	Myosin regulatory light chain 12A OS=Homo sapiens OX=9606 GN=MYL12A PE=1 SV=2 - [ML12A_HUMAN]	23.39	2	4	4	12	3.9308e+06	4.41704e+06	4.53215e+06	8.76308	11.7	2	3	11.5756	16.96	3	4	16.4024	23.39	4	5	171	19.7815	4.80518
	Sequence	# PSMs	# Proteins	# Protein Groups	Protein Group Accessions	Modifications	MH+ [Da]	A5: Area	B5: Area	C5: Area	q-Value	PEP	A2	XCorr A2	B2	XCorr B2	C2	XCorr C2	# Missed Cleavages
	EAFNMIDQNR	3	2	1	P19105	M5(Oxidation)	1253.56	3.36226e+06	4.32657e+06	3.62806e+06	0	0.04462	High	3.03153	High	3.23293	High	3.0646	0
	GNFNYIEFTR	5	2	1	P19105		1260.61	4.49935e+06	4.5075e+06	5.03198e+06	0	0.02806	High	3.02764	High	3.07645	High	3.3133	0
	FTDEEVDELYR	1	2	1	P19105		1415.64	0	0	4.62284e+06	0	0.0008116					High	4.38635	0
	ELLTTMGDR	3	2	1	P19105	M6(Oxidation)	1051.51	0	0	3.94163e+06	0.004	0.1368			High	2.33627	High	2.86711	0
P13645	Keratin, type I cytoskeletal 10 OS=Homo sapiens OX=9606 GN=KRT10 PE=1 SV=6 - [K1C10_HUMAN]	23.29	1	13	13	88	1.11805e+08	1.13351e+08	1.20903e+08	112.202	17.98	10	28	127.007	19.86	12	32	112.393	23.12	12	28	584	58.7917	5.21143
	Sequence	# PSMs	# Proteins	# Protein Groups	Protein Group Accessions	Modifications	MH+ [Da]	A5: Area	B5: Area	C5: Area	q-Value	PEP	A2	XCorr A2	B2	XCorr B2	C2	XCorr C2	# Missed Cleavages
	GSLGGGFSSGGFSGGSFSR	5	1	1	P13645		1707.78	4.36106e+06	5.45606e+06	6.45074e+06	0	5.337e-05	High	5.89531	High	5.42097	High	5.92099	0
	AETECQNTEYQQLLDIK	10	1	1	P13645	C5(Carbamidomethyl)	2082.97	2.6196e+06	2.59734e+06	2.75554e+06	0	2.258e-05	High	5.31623	High	6.12536	High	5.58048	0
	SQYEQLAEQNR	11	1	1	P13645		1365.64	4.4081e+07	4.20592e+07	3.9876e+07	0	0.0001892	High	4.9506	High	4.79799	High	4.7613	0
	ALEESNYELEGK	9	1	1	P13645		1381.65	1.2951e+08	1.25681e+08	1.31957e+08	0	0.0004808	High	4.3772	High	4.4564	High	4.22485	0
	SLLEGEGSSGGGGR	18	1	1	P13645		1262.6	4.00768e+07	47478137	5.15942e+07	0	0.008635	High	3.85165	High	3.99593	High	4.27303	0
	LENEIQTYR	6	1	1	P13645		1165.59	1.1891e+08	1.10168e+08	1.15339e+08	0	0.001987	High	3.73813	High	3.42681	High	3.45295	0
	LKYENEVALR	7	1	1	P13645		1234.68	8.69959e+07	8.58526e+07	8.48333e+07	0	0.006879	High	3.6476	High	4.03961	High	4.64397	1
	QSVEADINGLR	8	1	1	P13645		1201.62	3.62956e+07	33574450	3.70836e+07	0	0.0006481	High	3.53635	High	3.8799	High	3.25212	0
	VLDELTLTK	2	1	1	P13645		1031.6	0	104205314	1.15412e+08	0	0.006202			High	3.20605	High	3.38935	0
	IRLENEIQTYR	3	1	1	P13645		1434.78	0	3.53211e+07	3.16186e+07	0	0.02168			High	2.79962	High	4.15766	1
	SGGGGGGGGCGGGGGVSSLR	1	1	1	P13645	C10(Carbamidomethyl)	1549.68	0	0	4.99318e+06	0	0.001873					High	5.27532	0
	SQYEQLAEQNRK	6	1	1	P13645		1493.74	1.56223e+07	1.65464e+07	5.73385e+07	0.002	0.01236	High	3.75628	High	3.9481	High	3.69558	1
	QSVEADINGLRR	2	1	1	P13645		1357.72	5.85812e+07	61088188	0	0.002	0.01354	High	2.2164	High	2.26173			1
P01591	Immunoglobulin J chain OS=Homo sapiens OX=9606 GN=JCHAIN PE=1 SV=4 - [IGJ_HUMAN]	23.27	1	3	3	52	1.95547e+08	1.9392e+08	1.98112e+08	52.7836	23.27	3	16	59.3023	23.27	3	18	57.5782	23.27	3	18	159	18.087	5.23682
	Sequence	# PSMs	# Proteins	# Protein Groups	Protein Group Accessions	Modifications	MH+ [Da]	A5: Area	B5: Area	C5: Area	q-Value	PEP	A2	XCorr A2	B2	XCorr B2	C2	XCorr C2	# Missed Cleavages
	CYTAVVPLVYGGETK	21	1	1	P01591	C1(Carbamidomethyl)	1656.83	38505914	3.85579e+07	3.86155e+07	0	8.584e-06	High	4.59769	High	4.95604	High	4.69512	0
	FVYHLSDLCK	19	1	1	P01591	C9(Carbamidomethyl)	1281.63	1.86013e+08	1.77025e+08	1.93654e+08	0	0.01216	High	3.40889	High	3.58326	High	3.58369	0
	SSEDPNEDIVER	12	1	1	P01591		1389.62	3.62122e+08	366178670	3.62065e+08	0	0.009145	High	3.19618	High	3.2056	High	3.25504	0
P61916	NPC intracellular cholesterol transporter 2 OS=Homo sapiens OX=9606 GN=NPC2 PE=1 SV=1 - [NPC2_HUMAN]	23.18	1	3	3	11	3.17865e+07	2.71222e+07	3.11694e+07	12.0725	16.56	2	3	16.7994	23.18	3	5	9.26988	16.56	2	3	151	16.5595	7.6499
	Sequence	# PSMs	# Proteins	# Protein Groups	Protein Group Accessions	Modifications	MH+ [Da]	A5: Area	B5: Area	C5: Area	q-Value	PEP	A2	XCorr A2	B2	XCorr B2	C2	XCorr C2	# Missed Cleavages
	EVNVSPCPTQPCQLSK	5	1	1	P61916	C7(Carbamidomethyl); C12(Carbamidomethyl)	1843.87	2.47371e+07	2.75059e+07	2.58927e+07	0	1.815e-05	High	5.12075	High	4.63471	High	4.3965	0
	SGINCPIQK	5	1	1	P61916	C5(Carbamidomethyl)	1016.52	3.88359e+07	3.73873e+07	3.6446e+07	0.002	0.02941	High	2.78222	High	2.55787	High	2.56533	0
	DCGSVDGVIK	1	1	1	P61916	C2(Carbamidomethyl)	1049.5	0	1.64733e+07	0	0.005	0.0419			High	3.13658			0
Q9UBG3	Cornulin OS=Homo sapiens OX=9606 GN=CRNN PE=1 SV=1 - [CRNN_HUMAN]	23.03	1	6	6	32	4.53781e+07	4.39769e+07	3.90566e+07	39.7736	23.03	6	9	44.312	23.03	6	9	59.4241	23.03	6	14	495	53.5016	6.1001
	Sequence	# PSMs	# Proteins	# Protein Groups	Protein Group Accessions	Modifications	MH+ [Da]	A5: Area	B5: Area	C5: Area	q-Value	PEP	A2	XCorr A2	B2	XCorr B2	C2	XCorr C2	# Missed Cleavages
	SQTSQAVTGGHTQIQAGSHTETVEQDR	11	1	1	Q9UBG3		2853.35	5.86149e+07	5.74032e+07	3.90396e+07	0	3.132e-05	High	7.48685	High	3.45897	High	7.83086	0
	LDQGNLHTSVSSAQGQDAAQSEEK	3	1	1	Q9UBG3		2500.16	1.16378e+07	1.21515e+07	1.20333e+07	0	2.65782e-10	High	6.8048	High	7.933	High	7.10249	0
	AHQTGETVTGSGTQTQAGATQTVEQDSSHQTGR	6	1	1	Q9UBG3		3356.54	5.64172e+07	5.26976e+07	5.5559e+07	0	1.729e-06	High	5.33421	High	6.08064	High	5.99101	0
	ISPQIQLSGQTEQTQK	5	1	1	Q9UBG3		1785.94	2.11023e+07	2.18299e+07	2.2571e+07	0	0.0001332	High	4.7362	High	4.94755	High	5.14215	0
	LLDEDHTGTVEFK	3	1	1	Q9UBG3		1503.74	4.79973e+06	5.27372e+06	4.47691e+06	0	0.002439	High	4.03885	High	4.11352	High	4.63437	0
	LDQGNLHTSVSSAQGQDAAQSEEKR	4	1	1	Q9UBG3		2656.26	1.86386e+07	1.75895e+07	1.92382e+07	0	0.0004778	High	3.70987	High	4.85781	High	4.07596	1
P00915	Carbonic anhydrase 1 OS=Homo sapiens OX=9606 GN=CA1 PE=1 SV=2 - [CAH1_HUMAN]	22.99	1	4	4	21	2.36681e+07	2.28451e+07	2.96545e+07	22.1318	19.54	3	7	23.6811	19.54	3	7	23.4747	22.99	4	7	261	28.8524	7.12256
	Sequence	# PSMs	# Proteins	# Protein Groups	Protein Group Accessions	Modifications	MH+ [Da]	A5: Area	B5: Area	C5: Area	q-Value	PEP	A2	XCorr A2	B2	XCorr B2	C2	XCorr C2	# Missed Cleavages
	LYPIANGNNQSPVDIK	6	1	1	P00915		1742.91	8.96882e+06	1.01608e+07	1.05078e+07	0	0.0009455	High	4.6015	High	4.60281	High	4.42955	0
	YSSLAEAASK	11	1	1	P00915		1026.51	3.32202e+07	3.33256e+07	40247909	0	0.007956	High	2.87771	High	3.03722	High	3.10717	0
	SLLSNVEGDNAVPMQHNNRPTQPLK	3	1	1	P00915	M14(Oxidation)	2775.4	2.88152e+07	25048772	3.82077e+07	0	0.02341	High	2.46652	High	3.37554	High	3.85492	0
	GGPFSDSYR	1	1	1	P00915		985.437	0	0	0	0.001	0.09915					High	2.17006	0
P30086	Phosphatidylethanolamine-binding protein 1 OS=Homo sapiens OX=9606 GN=PEBP1 PE=1 SV=3 - [PEBP1_HUMAN]	22.99	1	3	3	26	1.13926e+07	1.10895e+07	1.21723e+07	44.3661	22.99	3	9	42.9081	22.99	3	9	37.7895	22.99	3	8	187	21.0437	7.53271
	Sequence	# PSMs	# Proteins	# Protein Groups	Protein Group Accessions	Modifications	MH+ [Da]	A5: Area	B5: Area	C5: Area	q-Value	PEP	A2	XCorr A2	B2	XCorr B2	C2	XCorr C2	# Missed Cleavages
	GNDISSGTVLSDYVGSGPPK	11	1	1	P30086		1949.95	8.10571e+06	7.29215e+06	8.22986e+06	0	4.809e-08	High	7.02539	High	6.54705	High	6.4293	0
	LYTLVLTDPDAPSR	8	1	1	P30086		1560.82	7.72947e+06	6.03176e+06	8.02339e+06	0	0.006503	High	4.22703	High	4.21512	High	4.60371	0
	CDEPILSNR	7	1	1	P30086	C1(Carbamidomethyl)	1103.52	18342557	1.99445e+07	2.02636e+07	0	0.0112	High	3.23504	High	3.32545	High	3.59251	0
P12429	Annexin A3 OS=Homo sapiens OX=9606 GN=ANXA3 PE=1 SV=3 - [ANXA3_HUMAN]	22.91	1	6	6	24	2.20262e+07	2.72162e+07	2.36958e+07	25.5888	14.55	4	7	35.1228	18.27	5	10	25.6915	19.2	5	7	323	36.3527	5.92236
	Sequence	# PSMs	# Proteins	# Protein Groups	Protein Group Accessions	Modifications	MH+ [Da]	A5: Area	B5: Area	C5: Area	q-Value	PEP	A2	XCorr A2	B2	XCorr B2	C2	XCorr C2	# Missed Cleavages
	DYPDFSPSVDAEAIQK	6	1	1	P12429		1781.83	2.52388e+06	2.22292e+06	3.04805e+06	0	0.0001697	High	4.32432	High	4.16812	High	4.80013	0
	GIGTDEFTLNR	9	1	1	P12429		1222.61	5.57895e+07	5.80515e+07	58385846	0	0.0009988	High	3.72314	High	3.6941	High	3.41926	0
	DISQAYYTVYK	4	1	1	P12429		1350.66	3.99478e+06	4.08644e+06	4.34954e+06	0	0.05178	High	3.31081	High	3.61905	High	3.19822	0
	SEIDLLDIR	3	1	1	P12429		1073.59	6.29437e+06	6.02515e+06	8.35212e+06	0	0.0006629	High	3.26004	High	3.40069	High	2.98778	0
	SLGDDISSETSGDFR	1	1	1	P12429		1585.7	0	0	0	0	0.0007884					High	3.99269	0
	DESLKVDEHLAK	1	1	1	P12429		1383.71	0	1.75721e+07	0	0.002	0.007667			High	3.47285			1
P04075	Fructose-bisphosphate aldolase A OS=Homo sapiens OX=9606 GN=ALDOA PE=1 SV=2 - [ALDOA_HUMAN]	22.8	1	7	7	44	1.12745e+08	1.03254e+08	9.76763e+07	54.3946	22.8	7	15	56.3684	22.53	6	15	52.7794	22.53	6	14	364	39.3953	8.08936
	Sequence	# PSMs	# Proteins	# Protein Groups	Protein Group Accessions	Modifications	MH+ [Da]	A5: Area	B5: Area	C5: Area	q-Value	PEP	A2	XCorr A2	B2	XCorr B2	C2	XCorr C2	# Missed Cleavages
	GVVPLAGTNGETTTQGLDGLSER	12	1	1	P04075		2272.15	9.50118e+06	9.17537e+06	1.15075e+07	0	1.058e-06	High	5.87903	High	6.02082	High	5.72967	0
	GILAADESTGSIAK	6	1	1	P04075		1332.7	1.30889e+08	1.40118e+08	1.33285e+08	0	0.01603	High	4.69311	High	4.86885	High	4.72502	0
	LQSIGTENTEENR	6	1	1	P04075		1490.71	1.29141e+07	1.43679e+07	1.24856e+07	0	0.006048	High	3.85852	High	3.81904	High	3.9349	0
	ADDGRPFPQVIK	6	1	1	P04075		1342.71	9.15213e+07	8.65515e+07	8.87364e+07	0	0.0005196	High	3.11041	High	2.56487	High	2.86708	0
	ALANSLACQGK	6	1	1	P04075	C8(Carbamidomethyl)	1132.58	6.99518e+07	8.30933e+07	71007557	0.001	0.0101	High	3.65949	High	3.56305	High	3.53045	0
	QLLLTADDR	7	1	1	P04075		1044.57	5.97001e+07	5.93954e+07	6.29817e+07	0.001	0.00348	High	2.17891	High	2.15654	High	2.18401	0
	LQSIGTENTEENRR	1	1	1	P04075		1646.81	1.15825e+08	0	0	0.008	0.1181	High	1.51639					1
P52566	Rho GDP-dissociation inhibitor 2 OS=Homo sapiens OX=9606 GN=ARHGDIB PE=1 SV=3 - [GDIR2_HUMAN]	21.89	1	3	3	14	3.72205e+07	4.79913e+07	5.53059e+07	27.3501	21.89	3	6	18.5012	14.93	2	4	17.7563	14.93	2	4	201	22.9736	5.21143
	Sequence	# PSMs	# Proteins	# Protein Groups	Protein Group Accessions	Modifications	MH+ [Da]	A5: Area	B5: Area	C5: Area	q-Value	PEP	A2	XCorr A2	B2	XCorr B2	C2	XCorr C2	# Missed Cleavages
	APEPHVEEDDDDELDSK	6	1	1	P52566		1939.81	3.5958e+07	25606185	3.56887e+07	0	1.065e-06	High	6.20787	High	6.10951	High	5.68878	0
	TLLGDGPVVTDPK	6	1	1	P52566		1311.72	7.09115e+07	7.03764e+07	74922995	0	0.006062	High	3.64135	High	3.6751	High	3.55434	0
	ELQEMDKDDESLIK	2	1	1	P52566	M5(Oxidation)	1708.79	4.79203e+06	0	0	0.001	0.0177	High	4.28119					1
P62937	Peptidyl-prolyl cis-trans isomerase A OS=Homo sapiens OX=9606 GN=PPIA PE=1 SV=2 - [PPIA_HUMAN]	21.82	1	4	4	19	3.49773e+07	4.20043e+07	3.25712e+07	17.8762	13.94	2	6	18.7002	13.33	2	6	21.4275	13.33	3	7	165	18.0009	7.81104
	Sequence	# PSMs	# Proteins	# Protein Groups	Protein Group Accessions	Modifications	MH+ [Da]	A5: Area	B5: Area	C5: Area	q-Value	PEP	A2	XCorr A2	B2	XCorr B2	C2	XCorr C2	# Missed Cleavages
	FEDENFILK	14	1	1	P62937		1154.58	6.75589e+07	7.15345e+07	6.96784e+07	0	0.01805	High	3.23529	High	2.9987	High	3.28269	0
	IIPGFMCQGGDFTR	1	1	1	P62937	C7(Carbamidomethyl)	1598.75	2.39563e+06	0	0	0	0.005898	High	2.89607					0
	VKEGMNIVEAMER	3	1	1	P62937	M5(Oxidation); M11(Oxidation)	1537.74	0	12473966	1.91411e+07	0	0.00681			High	3.66001	High	4.01685	1
	EGMNIVEAMER	1	1	1	P62937	M3(Oxidation); M9(Oxidation)	1310.57	0	0	8.89408e+06	0.008	0.2027					High	2.35876	0
P01876	Immunoglobulin heavy constant alpha 1 OS=Homo sapiens OX=9606 GN=IGHA1 PE=1 SV=3 - [IGHA1_HUMAN]	21.11	1	6	7	127	1.0768e+09	1.06313e+09	1.13165e+09	149.901	21.11	7	44	144.187	21.11	6	42	142.249	21.11	7	41	398	42.8213	5.64307
	Sequence	# PSMs	# Proteins	# Protein Groups	Protein Group Accessions	Modifications	MH+ [Da]	A5: Area	B5: Area	C5: Area	q-Value	PEP	A2	XCorr A2	B2	XCorr B2	C2	XCorr C2	# Missed Cleavages
	DASGVTFTWTPSSGK	12	1	1	P01876		1540.73	1.92056e+07	1.42171e+07	1.18782e+07	0	1.124e-05	High	5.6036	High	5.30312	High	5.3881	0
	QEPSQGTTTFAVTSILR	38	1	1	P01876		1835.96	7.26006e+06	6.37304e+06	1.06608e+07	0	1.37e-06	High	4.63914	High	4.87071	High	4.80051	0
	WLQGSQELPR	16	2	2	P0DOX2;P01876		1213.64	600268792	442006292	325431851	0	0.0003635	High	4.00469	High	3.68429	High	3.54756	0
	TFTCTAAYPESK	19	1	1	P01876	C4(Carbamidomethyl)	1375.62	1.74877e+09	1812109228	1821812799	0	0.0003436	High	3.94848	High	3.88243	High	3.76723	0
	GDTFSCMVGHEALPLAFTQK	5	1	1	P01876	C6(Carbamidomethyl); M7(Oxidation)	2225.05	426842	0	0	0	0.05718	High	3.86757			High	3.96463	0
	KGDTFSCMVGHEALPLAFTQK	9	1	1	P01876	C7(Carbamidomethyl); M8(Oxidation)	2353.14	1.1829e+06	2.47456e+07	1.50849e+06	0	0.004277	High	3.74278	High	5.09232	High	5.30342	1
	TPLTATLSK	28	1	1	P01876		931.549	8.81345e+08	935283593	1.2477e+09	0	0.05406	High	2.87023	High	2.83802	High	2.88755	0
P04792	Heat shock protein beta-1 OS=Homo sapiens OX=9606 GN=HSPB1 PE=1 SV=2 - [HSPB1_HUMAN]	20.98	1	3	3	8	1.78983e+07	1.11526e+07	1.09864e+07	4.95965	12.68	2	2	7.09628	12.68	2	3	9.66878	20.98	3	3	205	22.7685	6.40479
	Sequence	# PSMs	# Proteins	# Protein Groups	Protein Group Accessions	Modifications	MH+ [Da]	A5: Area	B5: Area	C5: Area	q-Value	PEP	A2	XCorr A2	B2	XCorr B2	C2	XCorr C2	# Missed Cleavages
	LATQSNEITIPVTFESR	1	1	1	P04792		1906	0	0	0	0	0.01653					High	3.98956	0
	QLSSGVSEIR	4	1	1	P04792		1075.58	1.78983e+07	2.06065e+07	19244674	0.001	0.07839	High	2.45028	High	2.35013	High	2.87604	0
	VSLDVNHFAPDELTVK	3	1	1	P04792		1783.92	0	1.69866e+06	2.72815e+06	0.003	0.1236	High	2.50937	High	2.57321	High	2.80319	0
P10599	Thioredoxin OS=Homo sapiens OX=9606 GN=TXN PE=1 SV=3 - [THIO_HUMAN]	20.95	1	2	2	69	2.28146e+08	2.31164e+08	2.37519e+08	70.6437	20.95	2	25	66.3538	20.95	2	23	64.063	20.95	2	21	105	11.7297	4.91943
	Sequence	# PSMs	# Proteins	# Protein Groups	Protein Group Accessions	Modifications	MH+ [Da]	A5: Area	B5: Area	C5: Area	q-Value	PEP	A2	XCorr A2	B2	XCorr B2	C2	XCorr C2	# Missed Cleavages
	TAFQEALDAAGDK	24	1	1	P10599		1336.64	2.86329e+08	2.95665e+08	2.92237e+08	0	4.984e-05	High	4.44103	High	4.57489	High	4.45565	0
	CMPTFQFFK	37	1	1	P10599	C1(Carbamidomethyl); M2(Oxidation)	1221.55	1.69962e+08	166663498	1.82802e+08	0	0.05325	High	2.75034	High	2.75754	High	2.8092	0
	CMPTFQFFK	8	1	1	P10599	C1(Carbamidomethyl)	1205.55	4.76014e+06	3.14089e+06	0	0.001	0.01729	High	2.07282	High	2.00478			0
P03973	Antileukoproteinase OS=Homo sapiens OX=9606 GN=SLPI PE=1 SV=2 - [SLPI_HUMAN]	20.45	1	3	3	12	4.29771e+07	1.20885e+08	62609165	23.9016	20.45	3	7		0			17.3907	20.45	2	5	132	14.3159	8.74854
	Sequence	# PSMs	# Proteins	# Protein Groups	Protein Group Accessions	Modifications	MH+ [Da]	A5: Area	B5: Area	C5: Area	q-Value	PEP	A2	XCorr A2	B2	XCorr B2	C2	XCorr C2	# Missed Cleavages
	KPECQSDWQCPGK	1	1	1	P03973	C4(Carbamidomethyl); C10(Carbamidomethyl)	1619.7	1.2244e+06	0	0	0	0.0002934	High	4.11363					0
	YKKPECQSDWQCPGK	2	1	1	P03973	C6(Carbamidomethyl); C12(Carbamidomethyl)	1910.86	6.45776e+06	0	1.61798e+06	0	0.00771	High	3.6351			High	3.69319	1
	CLDPVDTPNPTR	9	1	1	P03973	C1(Carbamidomethyl)	1384.66	1.21249e+08	0	1.236e+08	0	0.0009619	High	3.62131			High	3.67976	0
P00738	Haptoglobin OS=Homo sapiens OX=9606 GN=HP PE=1 SV=1 - [HPT_HUMAN]	20.44	1	9	9	42	5.67115e+07	7.05622e+07	6.86177e+07	43.1509	18.23	7	11	65.4191	18.23	8	17	52.3721	20.2	8	14	406	45.1766	6.58057
	Sequence	# PSMs	# Proteins	# Protein Groups	Protein Group Accessions	Modifications	MH+ [Da]	A5: Area	B5: Area	C5: Area	q-Value	PEP	A2	XCorr A2	B2	XCorr B2	C2	XCorr C2	# Missed Cleavages
	LRTEGDGVYTLNNEK	4	1	1	P00738		1708.85	5.41329e+06	5.63982e+07	5.68736e+07	0	0.0264	High	4.83075	High	3.81842	High	4.19449	1
	SCAVAEYGVYVK	5	1	1	P00738	C2(Carbamidomethyl)	1345.65	1.66745e+07	1.74197e+07	1.83628e+07	0	0.000612	High	4.38577	High	4.51827	High	4.26009	0
	TEGDGVYTLNDK	7	1	1	P00738		1311.61	4.79232e+07	50421979	48716243	0	0.0003235	High	4.30164	High	4.1279	High	4.11538	0
	TEGDGVYTLNNEK	13	1	1	P00738		1439.67	103798393	1.04867e+08	1.00263e+08	0	0.01216	High	4.02278	High	4.1594	High	4.07524	0
	SPVGVQPILNEHTFCAGMSK	3	1	1	P00738	C15(Carbamidomethyl); M18(Oxidation)	2188.06	18413026	2.06655e+07	21647808	0	0.001052	High	3.29275	High	4.0176	High	4.41429	0
	LPECEAVCGKPK	4	1	1	P00738	C4(Carbamidomethyl); C8(Carbamidomethyl)	1387.67	1.23136e+07	1.9738e+06	9.71412e+06	0	0.0002031	High	3.15233	High	3.05372	High	2.6958	0
	LRTEGDGVYTLNDKK	2	1	1	P00738		1708.89	1.59352e+07	1.6222e+07	0	0	0.001936	High	2.95487	High	4.06232			2
	LRTEGDGVYTLNDK	3	1	1	P00738		1580.8	0	2.26931e+07	2.27877e+07	0.001	0.003487			High	3.82141	High	3.17669	1
	ILGGHLDAK	1	1	1	P00738		923.534	0	0	7.47911e+06	0.005	0.1566					High	2.6055	0
Q9H299	SH3 domain-binding glutamic acid-rich-like protein 3 OS=Homo sapiens OX=9606 GN=SH3BGRL3 PE=1 SV=1 - [SH3L3_HUMAN]	20.43	1	2	2	2	0	0	1692286						0			6.69715	20.43	2	2	93	10.4313	4.93213
	Sequence	# PSMs	# Proteins	# Protein Groups	Protein Group Accessions	Modifications	MH+ [Da]	A5: Area	B5: Area	C5: Area	q-Value	PEP	A2	XCorr A2	B2	XCorr B2	C2	XCorr C2	# Missed Cleavages
	IQYQLVDISQDNALRDEMR	1	1	1	Q9H299	M18(Oxidation)	2323.14	0	0	1692286	0	0.04881					High	3.51279	1
	IQYQLVDISQDNALR	1	1	1	Q9H299		1775.94	0	0	0	0	0.04415					High	3.18436	0
P08670	Vimentin OS=Homo sapiens OX=9606 GN=VIM PE=1 SV=4 - [VIME_HUMAN]	20.39	1	9	9	49	2.93611e+07	1.29165e+07	2.40813e+07	51.1206	16.31	7	16	45.1209	12.02	5	15	59.9588	18.03	8	18	466	53.6191	5.12256
	Sequence	# PSMs	# Proteins	# Protein Groups	Protein Group Accessions	Modifications	MH+ [Da]	A5: Area	B5: Area	C5: Area	q-Value	PEP	A2	XCorr A2	B2	XCorr B2	C2	XCorr C2	# Missed Cleavages
	SLYASSPGGVYATR	3	1	1	P08670		1428.72	7.05467e+06	6.85905e+06	6.18651e+06	0	0.001397	High	4.13009	High	4.11003	High	4.18225	0
	QVQSLTCEVDALK	6	1	1	P08670	C7(Carbamidomethyl)	1490.76	4.94176e+06	4.75931e+06	5.5027e+06	0	0.0006426	High	3.98072	High	4.02182	High	3.93722	0
	LGDLYEEEMR	6	1	1	P08670	M9(Oxidation)	1270.56	2.53427e+07	2.71311e+07	2.75424e+07	0	0.008807	High	3.77838	High	3.60409	High	3.78192	0
	EEAENTLQSFR	1	1	1	P08670		1323.62	4.10471e+07	0	0	0	0.002259	High	3.58334					0
	ILLAELEQLK	25	1	1	P08670		1169.72	1.80328e+06	1.39193e+06	2.3069e+06	0	0.0008212	High	3.3092	High	2.99377	High	3.26779	0
	VELQELNDR	2	1	1	P08670		1115.57	2.16934e+07	0	2.19837e+07	0	0.001516	High	3.12182			High	3.04746	0
	FADLSEAANR	1	1	1	P08670		1093.53	0	0	2.21688e+07	0	0.002439					High	3.98163	0
	DNLAEDIMR	4	1	1	P08670	M8(Oxidation)	1092.5	0	0	0	0.005	0.03215	High	2.97878	High	3.22761	High	3.19229	0
	EYQDLLNVK	1	1	1	P08670		1121.59	0	0	2.25326e+07	0.009	0.2045					High	2.60142	0
P59665	Neutrophil defensin 1 OS=Homo sapiens OX=9606 GN=DEFA1 PE=1 SV=1 - [DEF1_HUMAN]	20.21	2	3	3	661	5.71129e+09	5.88602e+09	5.61042e+09	561.327	19.15	2	211	607.376	20.21	3	224	606.354	19.15	2	226	94	10.1942	6.99072
	Sequence	# PSMs	# Proteins	# Protein Groups	Protein Group Accessions	Modifications	MH+ [Da]	A5: Area	B5: Area	C5: Area	q-Value	PEP	A2	XCorr A2	B2	XCorr B2	C2	XCorr C2	# Missed Cleavages
	YGTCIYQGR	621	2	1	P59665	C4(Carbamidomethyl)	1117.51	6.72294e+09	6.90549e+09	6.79361e+09	0	0.009212	High	3.55731	High	3.59141	High	3.58343	0
	IPACIAGER	39	2	1	P59665	C4(Carbamidomethyl)	986.512	4699631180	4866551298	4.42722e+09	0	0.05749	High	3.11686	High	3.0415	High	3.06828	0
	RYGTCIYQGR	1	2	1	P59665	C5(Carbamidomethyl)	1273.61	0	0	0	0.004	0.02798			High	2.31415			1
P27482	Calmodulin-like protein 3 OS=Homo sapiens OX=9606 GN=CALML3 PE=1 SV=2 - [CALL3_HUMAN]	19.46	1	2	2	13	4.0715e+07	3.88561e+07	3.77165e+07	19.4233	19.46	2	4	21.5595	19.46	2	5	18.8464	19.46	2	4	149	16.88	4.42432
	Sequence	# PSMs	# Proteins	# Protein Groups	Protein Group Accessions	Modifications	MH+ [Da]	A5: Area	B5: Area	C5: Area	q-Value	PEP	A2	XCorr A2	B2	XCorr B2	C2	XCorr C2	# Missed Cleavages
	AADTDGDGQVNYEEFVR	7	1	1	P27482		1885.82	5.04328e+06	5.31075e+06	5.06846e+06	0	5.412e-06	High	6.03527	High	5.93991	High	6.17426	0
	SLGQNPTEAELR	6	1	1	P27482		1314.67	7.63866e+07	7.24015e+07	70364459	0	0.01041	High	3.84015	High	3.56978	High	3.90751	0
P01034	Cystatin-C OS=Homo sapiens OX=9606 GN=CST3 PE=1 SV=1 - [CYTC_HUMAN]	19.18	1	2	2	3	5.64442e+07	2.96975e+07	3.18851e+07	6.82047	19.18	2	3		0				0			146	15.7891	8.74854
	Sequence	# PSMs	# Proteins	# Protein Groups	Protein Group Accessions	Modifications	MH+ [Da]	A5: Area	B5: Area	C5: Area	q-Value	PEP	A2	XCorr A2	B2	XCorr B2	C2	XCorr C2	# Missed Cleavages
	ALDFAVGEYNK	2	1	1	P01034		1226.61	3.12548e+07	0	0	0.001	0.008731	High	3.50728					0
	TQPNLDNCPFHDQPHLK	1	1	1	P01034	C8(Carbamidomethyl)	2060.97	81633559	0	0	0.001	0.01872	High	1.58333					0
P01833	Polymeric immunoglobulin receptor OS=Homo sapiens OX=9606 GN=PIGR PE=1 SV=4 - [PIGR_HUMAN]	19.11	1	11	11	150	7.78943e+08	7.90076e+08	7.71826e+08	181.514	19.11	11	46	199.032	19.11	11	51	211.565	15.18	9	53	764	83.2317	5.74463
	Sequence	# PSMs	# Proteins	# Protein Groups	Protein Group Accessions	Modifications	MH+ [Da]	A5: Area	B5: Area	C5: Area	q-Value	PEP	A2	XCorr A2	B2	XCorr B2	C2	XCorr C2	# Missed Cleavages
	LSDAGQYLCQAGDDSNSNK	6	1	1	P01833	C9(Carbamidomethyl)	2042.87	1.02518e+07	1.53759e+07	1.01843e+07	0	3.269e-06	High	6.49552	High	6.0998	High	6.88819	0
	LSDAGQYLCQAGDDSNSNKK	30	1	1	P01833	C9(Carbamidomethyl)	2170.97	6.82784e+08	6.98537e+08	6.93301e+08	0	0.001655	High	5.78776	High	5.84064	High	5.86275	1
	WNNTGCQALPSQDEGPSK	2	1	1	P01833	C6(Carbamidomethyl)	1988.89	8.93476e+06	6.48084e+06	0	0	1.746e-06	High	5.73278	High	5.10836			0
	QSSGENCDVVVNTLGK	21	1	1	P01833	C7(Carbamidomethyl)	1706.81	3.98819e+08	4.25626e+08	4.14721e+08	0	0.0004028	High	5.34029	High	5.38929	High	5.53152	0
	GVAGGSVAVLCPYNR	5	1	1	P01833	C11(Carbamidomethyl)	1519.77	1.73499e+07	1.74623e+07	1.77316e+07	0	5.552e-05	High	4.9814	High	5.22969	High	4.97302	0
	NADLQVLKPEPELVYEDLR	25	1	1	P01833		2241.18	0	376428	0	0	0.0009485	High	4.6154	High	4.58512	High	5.49022	0
	GSVTFHCALGPEVANVAK	5	1	1	P01833	C7(Carbamidomethyl)	1856.94	8.10282e+06	8.34929e+06	9.23748e+06	0	0.0001525	High	3.89609	High	4.55686	High	4.17506	0
	YWCLWEGAQNGR	9	1	1	P01833	C3(Carbamidomethyl)	1539.67	202126	0	0	0	0.0005749	High	3.48799	High	2.66632			0
	AFVNCDENSR	20	1	1	P01833	C5(Carbamidomethyl)	1211.51	5.35211e+08	5.83587e+08	5.46254e+08	0	0.01441	High	3.31002	High	3.45884	High	3.4523	0
	IIEGEPNLK	21	1	1	P01833		1012.57	1.11883e+09	1.08811e+09	1.07592e+09	0	0.02465	High	2.93195	High	2.98721	High	2.87866	0
	TVTINCPFK	6	1	1	P01833	C6(Carbamidomethyl)	1079.56	93775721	9.58149e+07	94060625	0.001	0.02017	High	2.49049	High	2.26818	High	2.3074	0
P31949	Protein S100-A11 OS=Homo sapiens OX=9606 GN=S100A11 PE=1 SV=2 - [S10AB_HUMAN]	19.05	1	2	2	34	1.25596e+08	1.22351e+08	1.49136e+08	39.3405	19.05	2	13	34.0604	19.05	2	11	31.3162	19.05	2	10	105	11.7328	7.12256
	Sequence	# PSMs	# Proteins	# Protein Groups	Protein Group Accessions	Modifications	MH+ [Da]	A5: Area	B5: Area	C5: Area	q-Value	PEP	A2	XCorr A2	B2	XCorr B2	C2	XCorr C2	# Missed Cleavages
	CIESLIAVFQK	22	1	1	P31949	C1(Carbamidomethyl)	1307.71	991752	442434	874093	0	0.004465	High	3.43904	High	3.53688	High	3.62129	0
	DGYNYTLSK	12	1	1	P31949		1060.5	250200596	2.44259e+08	2.97398e+08	0	0.05327	High	3.38877	High	3.59172	High	3.46124	0
P01764	Immunoglobulin heavy variable 3-23 OS=Homo sapiens OX=9606 GN=IGHV3-23 PE=1 SV=2 - [HV323_HUMAN]	18.8	2	2	2	4	3.0426e+07	3.13177e+07	2.97771e+07		0				0			16.3331	18.8	2	4	117	12.5742	8.27979
	Sequence	# PSMs	# Proteins	# Protein Groups	Protein Group Accessions	Modifications	MH+ [Da]	A5: Area	B5: Area	C5: Area	q-Value	PEP	A2	XCorr A2	B2	XCorr B2	C2	XCorr C2	# Missed Cleavages
	AEDTAVYYCAK	3	2	1	P01764	C9(Carbamidomethyl)	1290.57	0	0	2.8484e+07	0	0.003288					High	4.24846	0
	NTLYLQMNSLR	1	2	1	P01764	M7(Oxidation)	1368.69	0	0	3.10702e+07	0	0.002951					High	3.88464	0
P13987	CD59 glycoprotein OS=Homo sapiens OX=9606 GN=CD59 PE=1 SV=1 - [CD59_HUMAN]	18.75	1	2	2	3	8.16652e+07	4.16349e+07	7.76668e+07		0			10.551	18.75	2	3		0			128	14.1678	6.48096
	Sequence	# PSMs	# Proteins	# Protein Groups	Protein Group Accessions	Modifications	MH+ [Da]	A5: Area	B5: Area	C5: Area	q-Value	PEP	A2	XCorr A2	B2	XCorr B2	C2	XCorr C2	# Missed Cleavages
	LRENELTYYCCK	1	1	1	P13987	C10(Carbamidomethyl); C11(Carbamidomethyl)	1648.75	0	2.51542e+06	0	0	0.0009455			High	4.04801			1
	FEHCNFNDVTTR	2	1	1	P13987	C4(Carbamidomethyl)	1539.67	0	8.07544e+07	0	0	0.0009455			High	3.517			0
P30044	Peroxiredoxin-5, mitochondrial OS=Homo sapiens OX=9606 GN=PRDX5 PE=1 SV=4 - [PRDX5_HUMAN]	18.69	1	3	3	16	1.92789e+07	1.41774e+07	1.54253e+07	18.9167	18.69	3	5	19.5872	18.69	3	5	22.0307	18.69	3	6	214	22.0725	8.70459
	Sequence	# PSMs	# Proteins	# Protein Groups	Protein Group Accessions	Modifications	MH+ [Da]	A5: Area	B5: Area	C5: Area	q-Value	PEP	A2	XCorr A2	B2	XCorr B2	C2	XCorr C2	# Missed Cleavages
	VGDAIPAVEVFEGEPGNK	9	1	1	P30044		1827.91	0	2.01504e+06	2.69229e+06	0	1.002e-05	High	4.54551	High	4.78357	High	4.38601	0
	FSMVVQDGIVK	4	1	1	P30044	M3(Oxidation)	1238.65	5.93433e+06	5.09995e+06	7.70522e+06	0	0.003926	High	4.05181	High	3.90587	High	3.76747	0
	LLADPTGAFGK	3	1	1	P30044		1089.6	3.26236e+07	35417084	3.58783e+07	0	0.03422	High	3.24742	High	2.97791	High	2.68563	0
P05090	Apolipoprotein D OS=Homo sapiens OX=9606 GN=APOD PE=1 SV=1 - [APOD_HUMAN]	17.99	1	3	3	6	0	1.07871e+07	1.15706e+07		0			9.50301	17.99	3	3	9.56228	17.99	3	3	189	21.2618	5.14795
	Sequence	# PSMs	# Proteins	# Protein Groups	Protein Group Accessions	Modifications	MH+ [Da]	A5: Area	B5: Area	C5: Area	q-Value	PEP	A2	XCorr A2	B2	XCorr B2	C2	XCorr C2	# Missed Cleavages
	CPNPPVQENFDVNK	2	1	1	P05090	C1(Carbamidomethyl)	1657.77	0	6.15309e+06	7.56553e+06	0	2.389e-05			High	4.46634	High	3.864	0
	NILTSNNIDVK	2	1	1	P05090		1230.67	0	1.37465e+07	1.60591e+07	0.001	0.1054			High	2.67795	High	3.05235	0
	IPTTFENGR	2	1	1	P05090		1034.53	0	1.24616e+07	1.10872e+07	0.001	0.09501			High	2.35872	High	2.64593	0
P06733	Alpha-enolase OS=Homo sapiens OX=9606 GN=ENO1 PE=1 SV=2 - [ENOA_HUMAN]	17.51	1	6	6	86	8.00003e+07	7.96059e+07	6.08202e+07	108.122	14.98	5	28	118.799	17.51	6	31	106.771	14.98	5	27	434	47.1393	7.38623
	Sequence	# PSMs	# Proteins	# Protein Groups	Protein Group Accessions	Modifications	MH+ [Da]	A5: Area	B5: Area	C5: Area	q-Value	PEP	A2	XCorr A2	B2	XCorr B2	C2	XCorr C2	# Missed Cleavages
	DATNVGDEGGFAPNILENK	20	1	1	P06733		1960.93	1.91437e+07	1.57128e+07	2.00271e+07	0	3.893e-06	High	6.42983	High	6.43862	High	6.43977	0
	VNQIGSVTESLQACK	6	1	1	P06733	C14(Carbamidomethyl)	1633.83	3.4038e+07	27052928	2.75663e+07	0	5.89e-05	High	5.53039	High	5.51482	High	5.55425	0
	IGAEVYHNLK	17	1	1	P06733		1143.62	1.74353e+08	1.67877e+08	1.12247e+08	0	0.001541	High	3.98192	High	3.95439	High	3.69255	0
	SGKYDLDFK	12	1	1	P06733		1072.53	1.48823e+07	1.98559e+07	2.70045e+07	0	0.006612	High	3.76209	High	3.64641	High	3.72887	1
	YISPDQLADLYK	28	1	1	P06733		1425.73	3.16102e+07	2.65478e+07	4.26477e+07	0	0.0002462	High	3.73044	High	3.89852	High	3.8942	0
	LMIEMDGTENK	3	1	1	P06733	M2(Oxidation); M5(Oxidation)	1312.58	0	4.3888e+07	0	0.001	0.0009455			High	2.68176			0
P0DMV8	Heat shock 70 kDa protein 1A OS=Homo sapiens OX=9606 GN=HSPA1A PE=1 SV=1 - [HS71A_HUMAN]	17.16	1	7	9	49	1.87293e+07	1.86143e+07	3.15956e+07	48.7563	10.76	6	14	54.5157	10.76	6	16	65.7779	17.16	9	19	641	70.009	5.65576
	Sequence	# PSMs	# Proteins	# Protein Groups	Protein Group Accessions	Modifications	MH+ [Da]	A5: Area	B5: Area	C5: Area	q-Value	PEP	A2	XCorr A2	B2	XCorr B2	C2	XCorr C2	# Missed Cleavages
	NQVALNPQNTVFDAK	7	1	1	P0DMV8		1658.86	2.03443e+07	2.03476e+07	2.0081e+07	0	0.0004388	High	5.69533	High	5.64151	High	5.75347	0
	NALESYAFNMK	6	1	1	P0DMV8	M10(Oxidation)	1303.6	1.54645e+07	1.58124e+07	1.62906e+07	0	0.0008007	High	3.86926	High	3.7369	High	3.74021	0
	TTPSYVAFTDTER	9	2	2	P0DMV8;P11142		1487.7	2.03791e+07	1.94413e+07	2.07168e+07	0	0.003483	High	3.58993	High	3.4671	High	3.57327	0
	FGDPVVQSDMK	3	1	1	P0DMV8	M10(Oxidation)	1238.58	1.46554e+07	1.60542e+07	1.66616e+07	0	0.002061	High	3.50739	High	3.38728	High	3.47449	0
	FEELCSDLFR	8	1	1	P0DMV8	C5(Carbamidomethyl)	1315.61	2.0842e+06	1.94566e+06	2.3463e+06	0	0.009559	High	3.36548	High	3.12482	High	3.36856	0
	LLQDFFNGR	12	1	1	P0DMV8		1109.58	1.21195e+07	9845236	1.18899e+07	0	0.01029	High	2.70026	High	2.64809	High	2.74498	0
	AQIHDLVLVGGSTR	2	1	1	P0DMV8		1465.82	0	0	1.7476e+07	0	0.02371					High	4.05611	0
	VEIIANDQGNR	1	3	3	P11021;P0DMV8;P11142		1228.63	0	0	5.39889e+07	0	0.001992					High	3.69298	0
	ATAGDTHLGGEDFDNR	1	1	1	P0DMV8		1675.73	0	0	0	0	0.0578					High	3.60203	0
P02675	Fibrinogen beta chain OS=Homo sapiens OX=9606 GN=FGB PE=1 SV=2 - [FIBB_HUMAN]	16.9	1	5	5	24	1.30653e+07	1.20471e+07	1.06079e+07	28.4478	12.63	4	7	30.2074	16.9	5	8	35.6264	16.9	5	9	491	55.8923	8.26514
	Sequence	# PSMs	# Proteins	# Protein Groups	Protein Group Accessions	Modifications	MH+ [Da]	A5: Area	B5: Area	C5: Area	q-Value	PEP	A2	XCorr A2	B2	XCorr B2	C2	XCorr C2	# Missed Cleavages
	TPCTVSCNIPVVSGK	6	1	1	P02675	C3(Carbamidomethyl); C7(Carbamidomethyl)	1618.8	7.69637e+06	7.48052e+06	8.35956e+06	0	0.002309	High	4.78888	High	4.55817	High	4.81483	0
	DNENVVNEYSSELEK	3	1	1	P02675		1768.79	0	0	0	0	3.614e-05	High	4.36169	High	4.33851	High	4.17329	0
	QGFGNVATNTDGK	10	1	1	P02675		1308.62	2.53541e+07	2.18228e+07	1.73029e+07	0	0.02466	High	4.18096	High	3.98933	High	3.89485	0
	EEAPSLRPAPPPISGGGYR	3	1	1	P02675		1951.01	6.1454e+06	6.83806e+06	6.16122e+06	0	0.01049	High	3.22658	High	3.4826	High	4.08194	0
	KGGETSEMYLIQPDSSVKPYR	2	1	1	P02675	M8(Oxidation)	2401.18	0	3.05927e+06	3842290	0.001	0.0756			High	2.64668	High	3.37372	1
P00441	Superoxide dismutase [Cu-Zn] OS=Homo sapiens OX=9606 GN=SOD1 PE=1 SV=2 - [SODC_HUMAN]	16.88	1	2	2	6	1.16513e+07	1.21299e+07	6.92348e+06		0			13.2739	16.88	2	3	12.2296	16.88	2	3	154	15.9259	6.12549
	Sequence	# PSMs	# Proteins	# Protein Groups	Protein Group Accessions	Modifications	MH+ [Da]	A5: Area	B5: Area	C5: Area	q-Value	PEP	A2	XCorr A2	B2	XCorr B2	C2	XCorr C2	# Missed Cleavages
	GDGPVQGIINFEQK	4	1	1	P00441		1501.77	0	1.04848e+07	1.20352e+07	0	0.0009455			High	4.76972	High	4.57305	0
	HVGDLGNVTADK	2	1	1	P00441		1225.62	0	1.37751e+07	1.81175e+06	0	0.0009455			High	3.95453	High	3.24698	0
P31947	14-3-3 protein sigma OS=Homo sapiens OX=9606 GN=SFN PE=1 SV=1 - [1433S_HUMAN]	16.53	1	3	4	19	2.27134e+07	2.26292e+07	1.54631e+07	14.8499	12.5	3	5	19.4566	12.5	3	7	17.9016	12.1	3	7	248	27.7567	4.7417
	Sequence	# PSMs	# Proteins	# Protein Groups	Protein Group Accessions	Modifications	MH+ [Da]	A5: Area	B5: Area	C5: Area	q-Value	PEP	A2	XCorr A2	B2	XCorr B2	C2	XCorr C2	# Missed Cleavages
	SAYQEAMDISK	2	1	1	P31947	M7(Oxidation)	1258.56	1.27134e+07	1.3512e+07	0	0	0.004759	High	3.53214	High	3.33393			0
	YLAEVATGDDK	8	1	1	P31947		1181.57	2.50576e+07	2.39989e+07	1.8512e+07	0	0.0009455	High	3.46082	High	3.60601	High	3.25163	0
	DSTLIMQLLR	1	2	2	P31947;P63104	M6(Oxidation)	1205.66	0	0	498588	0	0.03824					High	2.49011	0
	EMPPTNPIR	8	1	1	P31947	M2(Oxidation)	1070.53	3.03692e+07	3.03766e+07	2.73788e+07	0.001	0.0819	High	2.30374	High	2.25247	High	2.16137	0
P60174	Triosephosphate isomerase OS=Homo sapiens OX=9606 GN=TPI1 PE=1 SV=4 - [TPIS_HUMAN]	16.47	1	3	3	31	5.73318e+07	5.74198e+07	5.04191e+07	41.9033	16.47	3	9	49.931	16.47	3	11	49.741	16.47	3	11	249	26.6527	6.90283
	Sequence	# PSMs	# Proteins	# Protein Groups	Protein Group Accessions	Modifications	MH+ [Da]	A5: Area	B5: Area	C5: Area	q-Value	PEP	A2	XCorr A2	B2	XCorr B2	C2	XCorr C2	# Missed Cleavages
	VTNGAFTGEISPGMIK	10	1	1	P60174	M14(Oxidation)	1637.82	1.37278e+07	1.55325e+07	1.79578e+07	0	2.5e-05	High	5.39658	High	5.41439	High	5.27717	0
	SNVSDAVAQSTR	15	1	1	P60174		1234.61	6.69076e+07	7.12251e+07	5.24986e+07	0	1.611e-05	High	4.69882	High	4.50639	High	4.55767	0
	IIYGGSVTGATCK	6	1	1	P60174	C12(Carbamidomethyl)	1326.68	91359955	8.55019e+07	8.08009e+07	0	0.0004642	High	4.46893	High	4.63261	High	4.7093	0
P05164	Myeloperoxidase OS=Homo sapiens OX=9606 GN=MPO PE=1 SV=1 - [PERM_HUMAN]	16.38	1	12	12	138	1.24368e+08	1.25303e+08	1.27046e+08	153.125	16.38	12	46	161.219	16.38	12	49	147.331	16.38	12	43	745	83.8148	8.96826
	Sequence	# PSMs	# Proteins	# Protein Groups	Protein Group Accessions	Modifications	MH+ [Da]	A5: Area	B5: Area	C5: Area	q-Value	PEP	A2	XCorr A2	B2	XCorr B2	C2	XCorr C2	# Missed Cleavages
	FPTDQLTPDQER	16	1	1	P05164		1446.69	1.17595e+08	1.19587e+08	1.26277e+08	0	0.0002747	High	4.68864	High	4.94946	High	4.66628	0
	IICDNTGITTVSK	4	1	1	P05164	C3(Carbamidomethyl)	1421.74	6.0403e+07	6.51595e+07	6.59509e+07	0	0.001883	High	4.09951	High	3.96369	High	4.26009	0
	IANVFTNAFR	28	1	1	P05164		1152.62	7.8635e+07	7.10414e+07	8.4466e+07	0	6.906e-05	High	4.08108	High	3.91229	High	3.94458	0
	NNIFMSNSYPR	9	1	1	P05164	M5(Oxidation)	1358.62	1.21807e+08	111382160	1.15135e+08	0	0.005517	High	4.02386	High	3.92211	High	4.1153	0
	DYLPLVLGPTAMR	16	1	1	P05164	M12(Oxidation)	1461.78	9.33118e+06	8.16878e+06	1.03584e+07	0	0.0005095	High	3.77818	High	4.13946	High	3.80669	0
	NQADCIPFFR	20	1	1	P05164	C5(Carbamidomethyl)	1267.59	9.03927e+07	8.92877e+07	9.22088e+07	0	0.000591	High	3.50428	High	3.56615	High	3.54899	0
	IPCFLAGDTR	12	1	1	P05164	C3(Carbamidomethyl)	1149.58	1.14751e+08	1.18268e+08	1.20293e+08	0	0.0003883	High	3.42031	High	3.39906	High	3.17453	0
	IGLDLPALNMQR	8	1	1	P05164	M10(Oxidation)	1356.74	1.50614e+07	1.32466e+07	1.89066e+07	0	0.04047	High	3.25885	High	3.21587	High	3.26489	0
	QALAQISLPR	5	1	1	P05164		1096.65	1.05577e+07	1.14875e+07	1.23866e+07	0	0.02714	High	3.14133	High	3.23647	High	3.15444	0
	QNQIAVDEIR	7	1	1	P05164		1185.62	133701738	138052169	134567954	0	0.0009455	High	2.97263	High	3.39895	High	2.86016	0
	IKNQADCIPFFR	3	1	1	P05164	C7(Carbamidomethyl)	1508.77	1.58776e+07	15870689	15890639	0	0.01948	High	2.57468	High	2.92237	High	2.7852	1
	YQPMEPNPR	10	1	1	P05164	M4(Oxidation)	1147.53	87528498	1.09958e+08	3.72104e+07	0	0.003086	High	1.98255	High	1.81879	High	1.79917	0
Q07654	Trefoil factor 3 OS=Homo sapiens OX=9606 GN=TFF3 PE=1 SV=3 - [TFF3_HUMAN]	16.25	1	2	2	32	2.30356e+08	1.72653e+08	1.49336e+08	31.5468	16.25	2	10	37.5131	16.25	2	12	32.7573	16.25	2	10	80	8.63508	5.92236
	Sequence	# PSMs	# Proteins	# Protein Groups	Protein Group Accessions	Modifications	MH+ [Da]	A5: Area	B5: Area	C5: Area	q-Value	PEP	A2	XCorr A2	B2	XCorr B2	C2	XCorr C2	# Missed Cleavages
	VDCGYPHVTPK	26	1	1	Q07654	C3(Carbamidomethyl)	1272.61	4.03032e+08	287860928	2.61589e+08	0	0.004655	High	3.66709	High	3.60207	High	3.73387	0
	DRVDCGYPHVTPK	6	1	1	Q07654	C5(Carbamidomethyl)	1543.74	5.76796e+07	5.74444e+07	3.70841e+07	0.001	0.07708	High	2.84414	High	3.0752	High	3.06514	1
P30740	Leukocyte elastase inhibitor OS=Homo sapiens OX=9606 GN=SERPINB1 PE=1 SV=1 - [ILEU_HUMAN]	15.57	1	6	6	26	4.47709e+07	2.22902e+07	2.41072e+07	34.946	15.57	6	11	29.4453	12.14	4	8	26.3021	8.18	3	7	379	42.7147	6.27783
	Sequence	# PSMs	# Proteins	# Protein Groups	Protein Group Accessions	Modifications	MH+ [Da]	A5: Area	B5: Area	C5: Area	q-Value	PEP	A2	XCorr A2	B2	XCorr B2	C2	XCorr C2	# Missed Cleavages
	KIEEQLTLEK	5	1	1	P30740		1230.7	1.94038e+07	17623086	1.78375e+07	0	0.04092	High	4.1378	High	3.71149	High	3.63331	1
	LGVQDLFNSSK	14	1	1	P30740		1207.64	3.95535e+07	33930247	4.04617e+07	0	0.002398	High	3.9655	High	4.06583	High	4.17568	0
	IPELLASGMVDNMTK	2	1	1	P30740	M9(Oxidation); M13(Oxidation)	1650.82	4.42577e+06	5.04501e+06	0	0	0.0005486	High	3.56904	High	4.54089			0
	FQSLNADINK	3	1	1	P30740		1149.59	1.47311e+07	1.53172e+07	1.40225e+07	0	0.0482	High	2.93889	High	2.74527	High	2.93407	0
	FQSLNADINKR	1	1	1	P30740		1305.69	7.53553e+07	0	0	0.003	0.0568	High	1.78518					1
	HNSSGSILFLGR	1	1	1	P30740		1287.68	0	0	0	0.008	0.1133	High	2.50361					0
P01857	Immunoglobulin heavy constant gamma 1 OS=Homo sapiens OX=9606 GN=IGHG1 PE=1 SV=2 - [IGHG1_HUMAN]	15.29	2	2	5	76	4.58374e+08	4.57572e+08	4.66075e+08	91.1927	15.29	5	29	74.0084	15.29	5	23	77.6932	15.29	5	24	399	43.8841	6.96143
	Sequence	# PSMs	# Proteins	# Protein Groups	Protein Group Accessions	Modifications	MH+ [Da]	A5: Area	B5: Area	C5: Area	q-Value	PEP	A2	XCorr A2	B2	XCorr B2	C2	XCorr C2	# Missed Cleavages
	STSGGTAALGCLVK	21	3	2	P01857;P01860	C11(Carbamidomethyl)	1321.68	5.99648e+08	608930785	612540568	0	0.001534	High	4.98511	High	5.03502	High	5.4606	0
	GPSVFPLAPSSK	25	2	1	P01857		1186.65	7.3472e+08	7.23518e+08	7.37649e+08	0	0.006513	High	3.3681	High	3.10294	High	3.13424	0
	FNWYVDGVEVHNAK	6	2	1	P01857		1677.81	9.34794e+06	5.80858e+06	2.97645e+06	0	0.0003686	High	3.01612	High	2.70919	High	2.62767	0
	NQVSLTCLVK	7	3	2	P01857;P01860	C7(Carbamidomethyl)	1161.63	4.07531e+07	4.02666e+07	4.33052e+07	0	0.03111	High	3.00692	High	2.92819	High	3.05389	0
	EPQVYTLPPSR	17	3	2	P01857;P01860		1286.68	0	0	4.80342e+07	0	0.01927	High	2.83307	High	3.00452	High	3.29201	0
P54108	Cysteine-rich secretory protein 3 OS=Homo sapiens OX=9606 GN=CRISP3 PE=1 SV=1 - [CRIS3_HUMAN]	15.1	1	2	2	58	3.39423e+08	3.88437e+08	4.75469e+08	76.0873	15.1	2	21	70.8812	15.1	2	19	65.2851	15.1	2	18	245	27.612	7.79639
	Sequence	# PSMs	# Proteins	# Protein Groups	Protein Group Accessions	Modifications	MH+ [Da]	A5: Area	B5: Area	C5: Area	q-Value	PEP	A2	XCorr A2	B2	XCorr B2	C2	XCorr C2	# Missed Cleavages
	LYVPYEQGAPCASCPDNCDDGLCTNGCK	15	1	1	P54108	C11(Carbamidomethyl); C14(Carbamidomethyl); C18(Carbamidomethyl); C23(Carbamidomethyl); C27(Carbamidomethyl)	3221.28	2.26035e+07	2.389e+07	2.39654e+07	0	4.178e-07	High	6.05511	High	6.05363	High	6.03113	0
	YEDLYSNCK	43	1	1	P54108	C8(Carbamidomethyl)	1191.5	6.56242e+08	7.52984e+08	9.26973e+08	0	0.01601	High	3.39644	High	3.50395	High	3.4527	0
P23528	Cofilin-1 OS=Homo sapiens OX=9606 GN=CFL1 PE=1 SV=3 - [COF1_HUMAN]	15.06	1	2	2	9	3.84022e+07	4.09508e+07	6.77295e+07	17.0152	15.06	2	4	20.1729	15.06	2	5		0			166	18.4907	8.08936
	Sequence	# PSMs	# Proteins	# Protein Groups	Protein Group Accessions	Modifications	MH+ [Da]	A5: Area	B5: Area	C5: Area	q-Value	PEP	A2	XCorr A2	B2	XCorr B2	C2	XCorr C2	# Missed Cleavages
	HELQANCYEEVKDR	3	1	1	P23528	C7(Carbamidomethyl)	1790.82	5.53013e+06	1.31379e+07	0	0	8.996e-08	High	5.45353	High	5.87588			1
	YALYDATYETK	6	1	1	P23528		1337.63	7.12743e+07	6.87637e+07	0	0	0.0003811	High	3.9085	High	3.89423			0
P80723	Brain acid soluble protein 1 OS=Homo sapiens OX=9606 GN=BASP1 PE=1 SV=2 - [BASP1_HUMAN]	14.54	1	2	2	4	2.29308e+07	53256807	0	6.53651	14.54	2	2	7.99802	14.54	2	2		0			227	22.68	4.62744
	Sequence	# PSMs	# Proteins	# Protein Groups	Protein Group Accessions	Modifications	MH+ [Da]	A5: Area	B5: Area	C5: Area	q-Value	PEP	A2	XCorr A2	B2	XCorr B2	C2	XCorr C2	# Missed Cleavages
	ETPAATEAPSSTPK	2	1	1	P80723		1386.68	4.46928e+07	53256807	0	0	0.004281	High	2.59354	High	3.35391			0
	APEQEQAAPGPAAGGEAPK	2	1	1	P80723		1775.87	1.16883e+06	0	0	0.001	0.001086	High	3.94297	High	4.64411			0
Q9UGM3	Deleted in malignant brain tumors 1 protein OS=Homo sapiens OX=9606 GN=DMBT1 PE=1 SV=2 - [DMBT1_HUMAN]	14.38	1	7	7	366	3.29757e+08	3.41769e+08	3.70631e+08	413.512	14.38	7	129	414.12	12.52	6	126	359.418	12.52	6	111	2413	260.569	5.43994
	Sequence	# PSMs	# Proteins	# Protein Groups	Protein Group Accessions	Modifications	MH+ [Da]	A5: Area	B5: Area	C5: Area	q-Value	PEP	A2	XCorr A2	B2	XCorr B2	C2	XCorr C2	# Missed Cleavages
	FGQGSGPIVLDDVR	330	1	1	Q9UGM3		1459.76	8.53126e+08	8.84264e+08	9.61269e+08	0	1.006e-05	High	5.12898	High	5.13393	High	5.124	0
	QLGCGWATSAPGNAR	12	1	1	Q9UGM3	C4(Carbamidomethyl)	1545.73	6.3799e+07	4.15415e+07	2.31946e+07	0	0.0003104	High	4.58121	High	4.27273	High	3.89208	0
	QLGCGWAMSAPGNAR	1	1	1	Q9UGM3	C4(Carbamidomethyl); M8(Oxidation)	1591.71	4.70632e+06	0	0	0	9.026e-05	High	4.02574					0
	INLGFSNLK	9	1	1	Q9UGM3		1005.58	6.68982e+07	7.31924e+07	75782677	0	0.0009455	High	2.87489	High	2.98677	High	2.95606	0
	ISPPVPTEGSESSLALR	5	1	1	Q9UGM3		1739.92	1.30252e+07	1.19651e+07	1.41087e+07	0	0.0003648	High	1.92024	High	1.61897	High	1.17761	0
	QIFTSSYNR	3	1	1	Q9UGM3		1115.55	6.92469e+07	6.7849e+07	74841247	0.001	0.09885	High	1.79948	High	1.86808	High	2.16328	0
	FISDHSITR	6	1	1	Q9UGM3		1075.56	4.72834e+07	4.40976e+07	3.05078e+07	0.001	0.00475	High	1.7479	High	1.38413	High	1.76276	0
P01860	Immunoglobulin heavy constant gamma 3 OS=Homo sapiens OX=9606 GN=IGHG3 PE=1 SV=3 - [IGHG3_HUMAN]	14.35	1	3	6	84	4.11914e+08	3.8842e+08	4.0146e+08	97.2407	13.23	5	30	86.0446	13.23	5	26	88.0485	11.66	5	28	446	49.0613	6.87354
	Sequence	# PSMs	# Proteins	# Protein Groups	Protein Group Accessions	Modifications	MH+ [Da]	A5: Area	B5: Area	C5: Area	q-Value	PEP	A2	XCorr A2	B2	XCorr B2	C2	XCorr C2	# Missed Cleavages
	STSGGTAALGCLVK	21	3	2	P01857;P01860	C11(Carbamidomethyl)	1321.68	5.99648e+08	608930785	612540568	0	0.001534	High	4.98511	High	5.03502	High	5.4606	0
	GPSVFPLAPCSR	33	1	1	P01860	C10(Carbamidomethyl)	1287.66	5.70689e+08	5.16063e+08	5.43805e+08	0	0.0004447	High	3.78379	High	3.52292	High	3.64738	0
	NQVSLTCLVK	7	3	2	P01857;P01860	C7(Carbamidomethyl)	1161.63	4.07531e+07	4.02666e+07	4.33052e+07	0	0.03111	High	3.00692	High	2.92819	High	3.05389	0
	TPLGDTTHTCPR	4	1	1	P01860	C10(Carbamidomethyl)	1355.64	6.54046e+07	3.69187e+06	0	0	0.002505	High	2.91696	High	2.60849			0
	EPQVYTLPPSR	17	3	2	P01857;P01860		1286.68	0	0	4.80342e+07	0	0.01927	High	2.83307	High	3.00452	High	3.29201	0
	EPQVYTLPPSREEMTK	2	1	1	P01860	M14(Oxidation)	1920.94	0	0	18544090	0.003	0.1282					High	1.71077	1
P63104	14-3-3 protein zeta/delta OS=Homo sapiens OX=9606 GN=YWHAZ PE=1 SV=1 - [1433Z_HUMAN]	13.88	1	2	3	14	4.06711e+07	4.31094e+07	2.8758e+07	12.9709	9.8	2	5	11.0691	9.8	2	4	13.7954	13.88	3	5	245	27.7277	4.79248
	Sequence	# PSMs	# Proteins	# Protein Groups	Protein Group Accessions	Modifications	MH+ [Da]	A5: Area	B5: Area	C5: Area	q-Value	PEP	A2	XCorr A2	B2	XCorr B2	C2	XCorr C2	# Missed Cleavages
	YLAEVAAGDDKK	3	1	1	P63104		1279.66	2.25223e+07	2.37344e+07	23395992	0	0.0001303	High	2.47458	High	3.22581	High	3.00841	1
	DSTLIMQLLR	1	2	2	P31947;P63104	M6(Oxidation)	1205.66	0	0	498588	0	0.03824					High	2.49011	0
	FLIPNASQAESK	10	1	1	P63104		1304.69	5.88199e+07	62484454	6.23795e+07	0.001	0.001123	High	2.95592	High	2.96125	High	2.90186	0
P30041	Peroxiredoxin-6 OS=Homo sapiens OX=9606 GN=PRDX6 PE=1 SV=3 - [PRDX6_HUMAN]	13.84	1	3	3	19	7.04282e+06	5.83475e+06	7.17059e+06	21.2793	13.84	3	7	15.7289	13.84	3	6	16.2236	13.84	3	6	224	25.0192	6.37939
	Sequence	# PSMs	# Proteins	# Protein Groups	Protein Group Accessions	Modifications	MH+ [Da]	A5: Area	B5: Area	C5: Area	q-Value	PEP	A2	XCorr A2	B2	XCorr B2	C2	XCorr C2	# Missed Cleavages
	DFTPVCTTELGR	4	1	1	P30041	C6(Carbamidomethyl)	1395.66	6.70008e+06	6.40113e+06	6.77719e+06	0	0.00184	High	3.28641	High	3.5264	High	3.71855	0
	LPFPIIDDR	12	1	1	P30041		1085.6	1.11269e+07	8.10037e+06	1.07698e+07	0	0.01358	High	3.22466	High	3.13131	High	3.31592	0
	VVFVFGPDKK	3	1	1	P30041		1135.65	3.30145e+06	3.00273e+06	3.96475e+06	0.001	0.0272	High	2.37648	High	1.80394	High	1.77044	1
P04040	Catalase OS=Homo sapiens OX=9606 GN=CAT PE=1 SV=3 - [CATA_HUMAN]	13.66	1	6	6	28	2.49789e+07	2.50138e+07	2.36043e+07	31.5825	13.66	6	9	33.6326	10.25	5	10	31.0448	10.25	5	9	527	59.7188	7.38623
	Sequence	# PSMs	# Proteins	# Protein Groups	Protein Group Accessions	Modifications	MH+ [Da]	A5: Area	B5: Area	C5: Area	q-Value	PEP	A2	XCorr A2	B2	XCorr B2	C2	XCorr C2	# Missed Cleavages
	FNTANDDNVTQVR	4	1	1	P04040		1493.7	2.01845e+07	2.06683e+07	1.84005e+07	0	2.726e-05	High	4.40856	High	3.72248	High	4.31002	0
	LVNANGEAVYCK	7	1	1	P04040	C11(Carbamidomethyl)	1337.65	1.83723e+07	16509889	1.32133e+07	0	0.0005018	High	3.97327	High	3.78164	High	3.83142	0
	LSQEDPDYGIR	8	1	1	P04040		1292.62	33909958	3.29563e+07	3.15206e+07	0	0.005455	High	3.92693	High	3.90595	High	3.93971	0
	LNVITVGPR	3	1	1	P04040		968.59	1.53259e+07	1.53116e+07	15522154	0	0.00284	High	3.10752	High	3.3123	High	3.10051	0
	LFAYPDTHR	5	1	1	P04040		1119.56	2.08421e+07	2.14167e+07	2.08919e+07	0	0.009768	High	2.20822	High	2.28462	High	2.62304	0
	FSTVAGESGSADTVRDPR	1	1	1	P04040		1851.89	1.63124e+07	0	0	0.001	0.01585	High	3.11724					1
P07476	Involucrin OS=Homo sapiens OX=9606 GN=IVL PE=1 SV=2 - [INVO_HUMAN]	13.33	1	6	6	16	7.83766e+06	1.03057e+07	1.00367e+07	11.9185	5.98	3	3	22.6618	11.11	5	6	27.0298	13.33	6	7	585	68.4372	4.61475
	Sequence	# PSMs	# Proteins	# Protein Groups	Protein Group Accessions	Modifications	MH+ [Da]	A5: Area	B5: Area	C5: Area	q-Value	PEP	A2	XCorr A2	B2	XCorr B2	C2	XCorr C2	# Missed Cleavages
	LLDQQLDQELVK	4	1	1	P07476		1441.8	2.45859e+06	1.90943e+06	3.02952e+06	0	0.0001573	High	4.41316	High	4.70099	High	4.53379	0
	QLELPEQQEGQVK	3	1	1	P07476		1525.79	8.43445e+06	8.3209e+06	8.70716e+06	0	0.0009158	High	3.76934	High	3.76748	High	3.63984	0
	YLEQQEGQLK	4	1	1	P07476		1235.63	1.26199e+07	1.57948e+07	1.56172e+07	0	0.001503	High	3.73604	High	3.39625	High	3.63047	0
	QEAQLELPEQQVGQPK	2	1	1	P07476		1821.94	0	2.94406e+06	3307057	0	0.00335			High	4.57675	High	4.91598	0
	HLVQQEGQLEQQER	2	1	1	P07476		1721.86	0	6.80131e+06	4923073	0	2.814e-05			High	3.32208	High	4.62872	0
	QPELPEQQMGQLK	1	1	1	P07476	M9(Oxidation)	1541.77	0	0	5.78566e+06	0.007	0.1837					High	1.90312	0
P35908	Keratin, type II cytoskeletal 2 epidermal OS=Homo sapiens OX=9606 GN=KRT2 PE=1 SV=2 - [K22E_HUMAN]	13.3	1	6	8	61	1.2902e+08	1.34651e+08	1.22734e+08	71.4395	11.42	7	20	67.1701	9.23	6	19	76.7651	13.3	8	22	639	65.3932	8.00146
	Sequence	# PSMs	# Proteins	# Protein Groups	Protein Group Accessions	Modifications	MH+ [Da]	A5: Area	B5: Area	C5: Area	q-Value	PEP	A2	XCorr A2	B2	XCorr B2	C2	XCorr C2	# Missed Cleavages
	FLEQQNQVLQTK	19	2	2	P35908;P04264		1475.79	2.94807e+08	3.05154e+08	2.80226e+08	0	0.0007931	High	5.09897	High	5.13647	High	5.25202	0
	GFSSGSAVVSGGSR	2	1	1	P35908		1254.61	2.92779e+06	0	3.80765e+06	0	0.002332	High	3.94524			High	2.64361	0
	YLDGLTAER	3	1	1	P35908		1037.53	5.14905e+07	5.3695e+07	50740987	0	0.002529	High	3.04792	High	2.6757	High	2.74124	0
	AQYEEIAQR	11	2	2	P35908;P04259		1107.55	40761739	4.5103e+07	37235408	0	0.02094	High	3.02443	High	3.08799	High	3.05904	0
	NVQDAIADAEQR	1	1	1	P35908		1329.63	0	0	14362819	0	0.05646					High	3.54463	0
	TAAENDFVTLK	7	1	1	P35908		1208.62	3.02155e+07	2.89751e+07	2.97399e+07	0.001	0.06429	High	3.29017	High	3.10303	High	3.22892	0
	DVDNAYMIK	12	1	1	P35908	M7(Oxidation)	1084.5	1.61096e+07	1.38106e+07	2.24589e+07	0.001	0.003878	High	3.12084	High	2.94178	High	2.89127	0
	DYQELMNVK	6	1	1	P35908	M6(Oxidation)	1155.54	2.90851e+07	3.00437e+07	3.05579e+07	0.001	0.06683	High	2.78532	High	2.87645	High	2.92735	0
P37837	Transaldolase OS=Homo sapiens OX=9606 GN=TALDO1 PE=1 SV=2 - [TALDO_HUMAN]	13.06	1	4	4	31	3.8699e+07	3.89214e+07	4.0775e+07	39.0816	10.39	3	10	39.0377	10.39	3	10	41.1201	13.06	4	11	337	37.5165	6.81494
	Sequence	# PSMs	# Proteins	# Protein Groups	Protein Group Accessions	Modifications	MH+ [Da]	A5: Area	B5: Area	C5: Area	q-Value	PEP	A2	XCorr A2	B2	XCorr B2	C2	XCorr C2	# Missed Cleavages
	ALAGCDFLTISPK	14	1	1	P37837	C5(Carbamidomethyl)	1392.72	9.34098e+06	7.29621e+06	8.09806e+06	0	4.498e-05	High	4.51895	High	4.45044	High	4.40236	0
	LLGELLQDNAK	9	1	1	P37837		1213.68	3.2357e+07	3.48986e+07	39555405	0	0.0003643	High	4.32549	High	4.04036	High	4.22213	0
	MESALDQLK	1	1	1	P37837	M1(Oxidation)	1050.52	0	0	0	0	0.04196					High	3.16488	0
	SYEPLEDPGVK	7	1	1	P37837		1233.6	7.43989e+07	7.45692e+07	7.46715e+07	0.001	0.09346	High	2.96182	High	3.00783	High	2.96033	0
P29401	Transketolase OS=Homo sapiens OX=9606 GN=TKT PE=1 SV=3 - [TKT_HUMAN]	12.84	1	5	5	23	1.21965e+07	1.01269e+07	9.90372e+06	29.5124	12.84	5	8	39.2512	12.84	5	11	18.7133	6.42	2	4	623	67.8347	7.66455
	Sequence	# PSMs	# Proteins	# Protein Groups	Protein Group Accessions	Modifications	MH+ [Da]	A5: Area	B5: Area	C5: Area	q-Value	PEP	A2	XCorr A2	B2	XCorr B2	C2	XCorr C2	# Missed Cleavages
	TSRPENAIIYNNNEDFQVGQAK	5	1	1	P29401		2508.22	5.36332e+06	6.47132e+06	7.23913e+06	0	4.505e-05	High	5.39836	High	5.49704	High	6.62501	0
	SVPTSTVFYPSDGVATEK	9	1	1	P29401		1884.93	1.09447e+07	1.14648e+07	1.25683e+07	0	3.999e-06	High	4.48716	High	3.39999	High	4.40509	0
	KISSDLDGHPVPK	5	1	1	P29401		1392.75	1.34324e+07	1.24446e+07	0	0	0.0006337	High	4.32233	High	4.51418			1
	LGQSDPAPLQHQMDIYQK	2	1	1	P29401		2069.02	4.97392e+06	0	0	0	0.0005828	High	2.03675	High	1.81976			0
	IIALDGDTK	2	1	1	P29401		945.528	12212544	0	0	0.001	0.02419	High	2.58583	High	2.91994			0
P52565	Rho GDP-dissociation inhibitor 1 OS=Homo sapiens OX=9606 GN=ARHGDIA PE=1 SV=3 - [GDIR1_HUMAN]	12.75	1	2	2	12	7.27576e+06	7.06628e+06	7.42398e+06	16.7179	12.75	2	4	16.3073	12.75	2	4	16.411	12.75	2	4	204	23.1927	5.10986
	Sequence	# PSMs	# Proteins	# Protein Groups	Protein Group Accessions	Modifications	MH+ [Da]	A5: Area	B5: Area	C5: Area	q-Value	PEP	A2	XCorr A2	B2	XCorr B2	C2	XCorr C2	# Missed Cleavages
	AEEYEFLTPVEEAPK	9	1	1	P52565		1751.84	4.97513e+06	4.01126e+06	4.51618e+06	0	0.003168	High	4.51619	High	4.42972	High	4.6897	0
	TDYMVGSYGPR	3	1	1	P52565	M4(Oxidation)	1261.55	9.57639e+06	1.01213e+07	1.03318e+07	0	0.002071	High	3.72474	High	3.44159	High	3.24773	0
P40926	Malate dehydrogenase, mitochondrial OS=Homo sapiens OX=9606 GN=MDH2 PE=1 SV=3 - [MDHM_HUMAN]	12.72	1	3	3	12	2.20697e+06	4.42388e+06	3.45234e+06	15.4689	7.99	2	4	16.1876	12.72	3	4	16.0243	12.72	3	4	338	35.4807	8.67529
	Sequence	# PSMs	# Proteins	# Protein Groups	Protein Group Accessions	Modifications	MH+ [Da]	A5: Area	B5: Area	C5: Area	q-Value	PEP	A2	XCorr A2	B2	XCorr B2	C2	XCorr C2	# Missed Cleavages
	GYLGPEQLPDCLK	6	1	1	P40926	C11(Carbamidomethyl)	1489.74	3.90741e+06	3.74441e+06	4.33545e+06	0	0.003189	High	4.11296	High	3.99238	High	3.90576	0
	VDFPQDQLTALTGR	4	1	1	P40926		1560.81	506536	0	794049	0	0.0009455	High	3.99492	High	4.01141	High	3.63062	0
	AGAGSATLSMAYAGAR	2	1	1	P40926	M10(Oxidation)	1470.71	0	5.10335e+06	5.22751e+06	0	0.002175			High	4.30404	High	4.6059	0
Q96DR5	BPI fold-containing family A member 2 OS=Homo sapiens OX=9606 GN=BPIFA2 PE=1 SV=2 - [BPIA2_HUMAN]	12.45	1	3	3	46	4.80781e+07	4.65383e+07	5.28334e+07	35.0625	12.45	3	15	39.3119	12.45	3	16	32.0349	12.45	3	15	249	26.9947	5.59229
	Sequence	# PSMs	# Proteins	# Protein Groups	Protein Group Accessions	Modifications	MH+ [Da]	A5: Area	B5: Area	C5: Area	q-Value	PEP	A2	XCorr A2	B2	XCorr B2	C2	XCorr C2	# Missed Cleavages
	FVNSVINTLK	17	1	1	Q96DR5		1134.66	7.24336e+07	7.34883e+07	7.72766e+07	0	0.01287	High	3.19746	High	3.0697	High	3.26099	0
	STVSSLLQK	15	1	1	Q96DR5		962.554	5.24236e+07	5.31317e+07	5.96037e+07	0	0.02664	High	2.94688	High	2.72392	High	2.92956	0
	LLPTNTDIFGLK	14	1	1	Q96DR5		1331.76	1.93772e+07	1.29951e+07	2.16198e+07	0	0.00721	High	2.12741	High	1.9613	High	1.81231	0
P50395	Rab GDP dissociation inhibitor beta OS=Homo sapiens OX=9606 GN=GDI2 PE=1 SV=2 - [GDIB_HUMAN]	12.36	1	4	4	14	6.11446e+06	6.37882e+06	5.20748e+06	15.881	12.36	4	5	15.04	12.36	4	5	10.4232	8.99	3	4	445	50.6309	6.46826
	Sequence	# PSMs	# Proteins	# Protein Groups	Protein Group Accessions	Modifications	MH+ [Da]	A5: Area	B5: Area	C5: Area	q-Value	PEP	A2	XCorr A2	B2	XCorr B2	C2	XCorr C2	# Missed Cleavages
	TDDYLDQPCYETINR	2	1	1	P50395	C9(Carbamidomethyl)	1902.82	928662	1.23172e+06	0	0	0.000536	High	4.34816	High	4.4067			0
	NTNDANSCQIIIPQNQVNR	3	1	1	P50395	C8(Carbamidomethyl)	2199.07	2.74715e+06	2.84348e+06	940058	0	0.0001887	High	4.16605	High	3.86827	High	3.76678	0
	QLICDPSYVK	4	1	1	P50395	C4(Carbamidomethyl)	1222.62	1.46676e+07	1.50613e+07	13397995	0.001	0.0121	High	2.51105	High	2.57968	High	2.32575	0
	FVSISDLLVPK	5	1	1	P50395		1217.72	0	668236	1.28438e+06	0.002	0.04059	High	2.46729	High	2.21436	High	2.28093	0
P01871	Immunoglobulin heavy constant mu OS=Homo sapiens OX=9606 GN=IGHM PE=1 SV=5 - [IGHM_HUMAN]	12.24	2	4	4	14	1.50135e+07	3.55781e+07	3.56666e+07	17.3827	9.07	3	4	19.2307	12.24	4	5	20.598	12.24	4	5	474	51.8909	6.15088
	Sequence	# PSMs	# Proteins	# Protein Groups	Protein Group Accessions	Modifications	MH+ [Da]	A5: Area	B5: Area	C5: Area	q-Value	PEP	A2	XCorr A2	B2	XCorr B2	C2	XCorr C2	# Missed Cleavages
	QVGSGVTTDQVQAEAK	6	2	1	P01871		1617.81	2.16607e+07	2.1905e+07	20412102	0	0.0003054	High	4.72079	High	4.84703	High	5.28599	0
	YVTSAPMPEPQAPGR	3	2	1	P01871	M7(Oxidation)	1616.78	8.58207e+06	9.88563e+06	9.55982e+06	0	0.0004813	High	4.14489	High	3.36072	High	3.80152	0
	YAATSQVLLPSK	3	2	1	P01871		1277.71	1.47976e+07	1.30781e+07	1.15183e+07	0	0.001449	High	4.09621	High	4.02696	High	4.10359	0
	FTCTVTHTDLPSPLK	2	2	1	P01871	C3(Carbamidomethyl)	1716.87	0	7.17511e+07	7.50693e+07	0	0.01389			High	2.66745	High	3.11032	0
Q6P5S2	Protein LEG1 homolog OS=Homo sapiens OX=9606 GN=LEG1 PE=1 SV=2 - [LEG1H_HUMAN]	12.12	1	5	5	55	4.53622e+08	4.74695e+08	4.87405e+08	50.4742	12.12	5	19	47.8952	12.12	5	19	44.8498	12.12	5	17	330	37.9016	6.15088
	Sequence	# PSMs	# Proteins	# Protein Groups	Protein Group Accessions	Modifications	MH+ [Da]	A5: Area	B5: Area	C5: Area	q-Value	PEP	A2	XCorr A2	B2	XCorr B2	C2	XCorr C2	# Missed Cleavages
	KFCYDVSSCR	12	1	1	Q6P5S2	C3(Carbamidomethyl); C9(Carbamidomethyl)	1321.57	1.1694e+08	1.11951e+08	1.15847e+08	0	0.02093	High	3.61842	High	3.56146	High	3.58587	1
	FCYDVSSCR	12	1	1	Q6P5S2	C2(Carbamidomethyl); C8(Carbamidomethyl)	1193.48	201702298	1.97097e+08	2.06401e+08	0	0.006015	High	3.55708	High	3.36603	High	3.64462	0
	ESPGQLSDYR	18	1	1	Q6P5S2		1151.54	7.21495e+08	7.42355e+08	7.53525e+08	0	0.03153	High	2.92212	High	2.62911	High	2.87968	0
[truncated: 372 more rows]

## Sheet: TableS1_C) ND_T3
Accession	Description	ΣCoverage	Σ# Proteins	Σ# Unique Peptides	Σ# Peptides	Σ# PSMs	A5: Area	B5: Area	C5: Area	Score A2	Coverage A2	# Peptides A2	# PSM A2	Score B2	Coverage B2	# Peptides B2	# PSM B2	Score C2	Coverage C2	# Peptides C2	# PSM C2	# AAs	MW [kDa]	calc. pI
[truncated: 1,052 more rows]

[truncated: 2 more sheets: TableS1_D) R_T0, Table S1_E) CTRL]
