# Supplementary material for: Proteomic Profiling of Pre- and Post-Surgery Saliva of Glioblastoma Patients: A Pilot Investigation
Source: Int J Mol Sci. 2024 Dec 3;25(23):12984. doi: 10.3390/ijms252312984 (PMC11641718; doi:10.3390/ijms252312984)
Supplement: Supplementary file 1 [file ijms-25-12984-s001.zip › Table S4.xlsx]

## Sheet: 101 common proteins
	Proteomic profiling of pre- and post-surgery saliva of glioblas-toma patients: a pilot investigation
	A.Muntiu, F.Moresi, F.Vincenzoni, D.V.Rossetti, F.Iavarone, I.Messana, M.Castagnola, G.La Rocca, E.Mazzucchi, A.Olivi, A.Urbani, G.Sabatino, C.Desiderio
	ND_T0 Saliva										ND_T1 Saliva										ND_T3 Saliva										R_T0 Saliva										CTRL Saliva
	accesion	Description	Gene name	A5: Area	B5: Area	C5: Area	Average area	SD	RSD		accesion	Description	Gene name	A5: Area	B5: Area	C5: Area	Average area	SD	RSD		accesion	Description	Gene name	A5: Area	B5: Area	C5: Area	Average area	SD	RSD		Accession	Description	Gene name	A5: Area	B5: Area	C5: Area	Average	SD	RSD		Accession	Description	Gene name	A5: Area	B5: Area	C5: Area	Average area	SD	RSD
	P63104	14-3-3 protein zeta/delta	YWHAZ	1.42678e+08	1.18082e+08	1.15267e+08	1.25342e+08	1.50786e+07	12.0299		P63104	14-3-3 protein zeta/delta	YWHAZ	4.06711e+07	4.31094e+07	2.8758e+07	3.75128e+07	7.67928e+06	20.4711		P63104	14-3-3 protein zeta/delta	YWHAZ	1.87314e+07	3.70651e+07	3.2427e+07	2.94078e+07	9.53244e+06	32.4147		P63104	14-3-3 protein zeta/delta	YWHAZ	4.77612e+06	4.41466e+06	3.08494e+06	4.0919e+06	890589	21.7647		P63104	14-3-3 protein zeta/delta	YWHAZ	2.7309e+06	4.92687e+06	7.64213e+06	5.09997e+06	2.46019e+06	48.2393
	P60709	Actin, cytoplasmic 1	ACTB	1.23192e+09	1.05297e+09	1.03841e+09	1.10777e+09	1.07768e+08	9.7284		P60709	Actin, cytoplasmic 1	ACTB	7.52397e+08	7.59302e+08	8.18083e+08	7.76594e+08	3.60959e+07	4.64797		P60709	Actin, cytoplasmic 1	ACTB	4.88399e+08	4.43987e+08	5.31131e+08	4.87839e+08	4.35745e+07	8.93214		P60709	Actin, cytoplasmic 1	ACTB	2.90304e+07	2.82358e+07	2.87558e+07	2.8674e+07	403561	1.40741		P60709	Actin, cytoplasmic 1	ACTB	1.29933e+08	1.33305e+08	9.70226e+07	1.20087e+08	2.00453e+07	16.6923
	Q01518	Adenylyl cyclase-associated protein 1	CAP1	3.5141e+07	2.94051e+07	2.78333e+07	3.07931e+07	3.84652e+06	12.4915		Q01518	Adenylyl cyclase-associated protein 1	CAP1	3.17217e+07	3.31061e+07	3.50471e+07	3.32916e+07	1.67046e+06	5.01765		Q01518	Adenylyl cyclase-associated protein 1	CAP1	3.55486e+07	3.26711e+07	3.16021e+07	3.32739e+07	2.04115e+06	6.13438		Q01518	Adenylyl cyclase-associated protein 1	CAP1	2.93258e+06	2.96778e+06	3.1249e+06	3.00842e+06	102397	3.4037		Q01518	Adenylyl cyclase-associated protein 1	CAP1	3.5054e+06	3.43986e+06	5.19633e+06	4.0472e+06	995722	24.6028
	P02768	Albumin	ALB	1.93704e+09	1.653e+09	1.54687e+09	1.71231e+09	2.01728e+08	11.7811		P02768	Albumin	ALB	3.33332e+09	3.31763e+09	2.91861e+09	3.18985e+09	2.35036e+08	7.36825		P02768	Albumin	ALB	4.05068e+09	4.44025e+09	4.27165e+09	4.2542e+09	1.95371e+08	4.59243		P02768	Albumin	ALB	2.61415e+08	2.63364e+08	2.52688e+08	2.59156e+08	5.68497e+06	2.19365		P02768	Albumin	ALB	5.46717e+08	5.54819e+08	5.86632e+08	5.62723e+08	2.10987e+07	3.74939
	A8K2U0	Alpha-2-macroglobulin-like protein 1	A2ML1	2.59077e+08	2.21135e+08	2.07137e+08	2.29116e+08	2.68742e+07	11.7295		A8K2U0	Alpha-2-macroglobulin-like protein 1	A2ML1	3.06091e+07	2.92081e+07	3.76611e+07	3.24928e+07	4.5304e+06	13.9428		A8K2U0	Alpha-2-macroglobulin-like protein 1	A2ML1	2.81844e+07	2.28814e+07	2.57905e+07	2.56187e+07	2.65567e+06	10.3661		A8K2U0	Alpha-2-macroglobulin-like protein 1	A2ML1	1.15858e+07	1.04695e+07	1.0093e+07	1.07161e+07	776358	7.24477		A8K2U0	Alpha-2-macroglobulin-like protein 1	A2ML1	9.32715e+06	8.49169e+06	8.60088e+06	8.80657e+06	454128	5.1567
	P0DTE7	Alpha-amylase 1B	AMY1B	5.4079e+09	4.68679e+09	4.44939e+09	4.84803e+09	4.99182e+08	0.102966		P0DTE7	Alpha-amylase 1B	AMY1B	4.39234e+09	4.40748e+09	4.51599e+09	4.4386e+09	6.74472e+07	1.51956		P0DTE7	Alpha-amylase 1B	AMY1B	3.04652e+09	2.9433e+09	2.7947e+09	2.92818e+09	1.26589e+08	4.32315		P0DTE7	Alpha-amylase 1B	AMY1B	9.32664e+08	8.79658e+08	8.28718e+08	8.80346e+08	5.19765e+07	5.90409		P0DTE7	Alpha-amylase 1B	AMY1B	6.67819e+09	6.44213e+09	7.73838e+09	6.9529e+09	6.90407e+08	9.92977
	P06733	Alpha-enolase	ENO1	2.20228e+08	1.9496e+08	1.74635e+08	1.96608e+08	2.28412e+07	11.6177		P06733	Alpha-enolase	ENO1	8.00003e+07	7.96059e+07	6.08202e+07	7.34755e+07	1.09615e+07	14.9186		P06733	Alpha-enolase	ENO1	8.78942e+07	8.38708e+07	9.79174e+07	8.98941e+07	7.23371e+06	8.04692		P06733	Alpha-enolase	ENO1	2.09529e+07	2.41747e+07	2.39693e+07	2.30323e+07	1.80372e+06	7.83124		P06733	Alpha-enolase	ENO1	2.72832e+07	2.70037e+07	3.55081e+07	2.99317e+07	4.83139e+06	16.1414
	P04083	Annexin A1	ANXA1	1.95814e+09	1.70888e+09	1.59048e+09	1.7525e+09	1.87676e+08	10.7091		P04083	Annexin A1	ANXA1	2.20312e+08	2.78582e+08	2.77342e+08	2.58745e+08	3.32904e+07	12.8661		P04083	Annexin A1	ANXA1	4.4014e+08	4.28993e+08	4.06332e+08	4.25155e+08	1.72276e+07	4.05209		P04083	Annexin A1	ANXA1	1.89859e+08	1.81689e+08	1.79963e+08	1.83837e+08	5.28603e+06	2.87539		P04083	Annexin A1	ANXA1	7.44137e+07	7.6039e+07	8.39668e+07	7.81398e+07	5.11136e+06	6.5413
	P07355	Annexin A2	ANXA2	4.8681e+08	4.18566e+08	3.93781e+08	4.33053e+08	4.81768e+07	11.1249		P07355	Annexin A2	ANXA2	8.4654e+07	8.37591e+07	8.27719e+07	8.37283e+07	941422	1.12438		P07355	Annexin A2	ANXA2	9.18667e+07	9.17751e+07	8.89862e+07	9.0876e+07	1.63727e+06	1.80165		P07355	Annexin A2	ANXA2	4.25933e+07	4.03338e+07	3.96278e+07	4.08516e+07	1.5491e+06	3.79202		P07355	Annexin A2	ANXA2	1.13466e+07	1.28857e+07	1.12978e+07	1.18434e+07	902992	7.62446
	P12429	Annexin A3	ANXA3	4.54686e+07	4.52826e+07	3.52583e+07	4.20032e+07	5.84198e+06	13.9084		P12429	Annexin A3	ANXA3	2.20262e+07	2.72162e+07	2.36958e+07	2.43128e+07	2.64945e+06	10.8973		P12429	Annexin A3	ANXA3	4.56307e+07	4.20406e+07	5.09071e+07	4.61928e+07	4.45991e+06	9.65499		P12429	Annexin A3	ANXA3	1.35486e+07	1.35758e+07	1.25879e+07	1.32374e+07	562652	4.25047		P12429	Annexin A3	ANXA3	8.65979e+06	1.09375e+07	1.19001e+07	1.04991e+07	1.66405e+06	15.8494
	P02647	Apolipoprotein A-I	APOA1	6.60995e+07	4.18041e+07	4.73612e+07	5.17549e+07	1.27297e+07	24.5961		P02647	Apolipoprotein A-I	APOA1	1.20735e+08	1.24996e+08	1.28686e+08	1.24806e+08	3.97902e+06	3.18817		P02647	Apolipoprotein A-I	APOA1	1.44434e+08	1.37463e+08	1.31319e+08	1.37739e+08	6.56211e+06	4.76417		P02647	Apolipoprotein A-I	APOA1	3.75841e+06	3.3274e+06	2.76462e+06	3.28348e+06	498350	15.1775		P02647	Apolipoprotein A-I	APOA1	1.40491e+07	1.58981e+07	1.349e+07	1.44791e+07	1.26031e+06	8.70438
	Q96DR5	BPI fold-containing family A member 2	BPIFA2	1.15531e+08	1.02306e+08	9.52265e+07	1.04355e+08	1.03063e+07	9.87621		Q96DR5	BPI fold-containing family A member 2	BPIFA2	4.80781e+07	4.65383e+07	5.28334e+07	4.91499e+07	3.28154e+06	6.67659		Q96DR5	BPI fold-containing family A member 2	BPIFA2	1.98717e+07	18914324	2.54772e+07	2.14211e+07	3.54514e+06	16.5498		Q96DR5	BPI fold-containing family A member 2	BPIFA2	1.26294e+07	1.36252e+07	1.25403e+07	1.29316e+07	602329	4.65779		Q96DR5	BPI fold-containing family A member 2	BPIFA2	1.1104e+08	8.59379e+07	1.18229e+08	1.05069e+08	1.69534e+07	16.1355
	P80723	Brain acid soluble protein 1	BASP1	6.21098e+06	6.89001e+06	4.79263e+06	5.96454e+06	1.07019e+06	17.9425		P80723	Brain acid soluble protein 1	BASP1	2.29308e+07	53256807	-	3.80938e+07	2.14437e+07	56.2918		P80723	Brain acid soluble protein 1	BASP1	2.16207e+07	1.31209e+07	2.89556e+07	2.12324e+07	7.92445e+06	37.3225		P80723	Brain acid soluble protein 1	BASP1	2.94666e+06	2.36282e+06	0	1.76983e+06	1.56027e+06	88.1593		P80723	Brain acid soluble protein 1	BASP1	3.06864e+06	702768	3.62081e+06	2.46407e+06	1.55012e+06	62.9088
	P27482	Calmodulin-like protein 3	CALML3	1.87619e+08	1.68538e+08	1.56227e+08	1.70794e+08	1.58169e+07	9.26079		P27482	Calmodulin-like protein 3	CALML3	4.0715e+07	3.88561e+07	3.77165e+07	3.90959e+07	1.51356e+06	3.8714		P27482	Calmodulin-like protein 3	CALML3	4.37396e+07	2.35381e+07	2.18912e+07	2.97229e+07	1.21667e+07	40.9337		P27482	Calmodulin-like protein 3	CALML3	7.73813e+06	7.53141e+06	7.79192e+06	7.68716e+06	137532	1.78911		P27482	Calmodulin-like protein 3	CALML3	5.41132e+06	9.49258e+06	9.62933e+06	8.17774e+06	2.39677e+06	29.3084
	P23280	Carbonic anhydrase 6	CA6	2.03543e+08	1.87291e+08	1.81258e+08	1.90698e+08	1.15265e+07	6.04441		P23280	Carbonic anhydrase 6	CA6	1.657e+08	1.61293e+08	1.33211e+08	1.53401e+08	1.76234e+07	11.4884		P23280	Carbonic anhydrase 6	CA6	1.13519e+08	1.11361e+08	1.35233e+08	1.20038e+08	1.32037e+07	10.9996		P23280	Carbonic anhydrase 6	CA6	4.85127e+07	4.28369e+07	3.6244e+07	4.25312e+07	6.14004e+06	14.4366		P23280	Carbonic anhydrase 6	CA6	5.34654e+07	5.04871e+07	4.20012e+07	4.86512e+07	5.94848e+06	12.2268
	P07339	Cathepsin D	CTSD	8.06097e+06	8.7472e+06	8.53305e+06	8.44707e+06	351103	4.15651		P07339	Cathepsin D	CTSD	8.39007e+06	3.32358e+06	9492376	7.06868e+06	3.28984e+06	46.5412		P07339	Cathepsin D	CTSD	4.9065e+06	4.9459e+06	5.66934e+06	5.17391e+06	429506	8.30138		P07339	Cathepsin D	CTSD	4.63264e+06	5.26245e+06	5.17576e+06	5.02362e+06	341358	6.79507		P07339	Cathepsin D	CTSD	4.15752e+06	3.4616e+06	3.25946e+06	3.62619e+06	471112	12.9919
	P00450	Ceruloplasmin	CP	8.44123e+06	8.23164e+06	7.5857e+06	8.08619e+06	445925	5.51465		P00450	Ceruloplasmin	CP	3.60593e+06	4.99497e+06	6.15527e+06	4.91873e+06	1.27638e+06	25.9494		P00450	Ceruloplasmin	CP	8.54588e+06	8.10744e+06	6.68232e+06	7.77855e+06	974340	12.526		P00450	Ceruloplasmin	CP	1.60822e+06	1.39678e+06	1.36331e+06	1.4561e+06	132795	9.11989		P00450	Ceruloplasmin	CP	4.01854e+06	4.6428e+06	3.49459e+06	4.05198e+06	574835	14.1865
	P23528	Cofilin-1	CFL1	5.43097e+07	89701215	4.75397e+07	6.38502e+07	2.26421e+07	35.4613		P23528	Cofilin-1	CFL1	3.84022e+07	4.09508e+07	6.77295e+07	4.90275e+07	1.62465e+07	33.1374		P23528	Cofilin-1	CFL1	77252708	70697556	4.33516e+07	6.37673e+07	1.79817e+07	28.199		P23528	Cofilin-1	CFL1	8.23963e+06	7.95901e+06	8.21777e+06	8.1388e+06	156088	1.91782		P23528	Cofilin-1	CFL1	1.10406e+07	1.0268e+07	3.75174e+06	8.35344e+06	4.00386e+06	47.9307
	P01024	Complement C3	C3	2.03599e+07	1.80131e+07	1.73971e+07	1.859e+07	1.56337e+06	8.40973		P01024	Complement C3	C3	2.53499e+07	2.61219e+07	2.5994e+07	2.58219e+07	413735	1.60226		P01024	Complement C3	C3	3.20143e+07	2.86829e+07	3.14663e+07	3.07212e+07	1.78634e+06	5.81469		P01024	Complement C3	C3	634436	1.07916e+06	1.15976e+06	957784	282912	29.5382		P01024	Complement C3	C3	1.5656e+06	1.68957e+06	1.42529e+06	1.56016e+06	132224	8.47503
	P35321	Cornifin-A	SPRR1A	3.13526e+08	2.55401e+08	2.5078e+08	2.73236e+08	3.49689e+07	12.7981		P35321	Cornifin-A	SPRR1A	3.88454e+08	3.80153e+08	3.81186e+08	3.83264e+08	4.52382e+06	1.18034		P35321	Cornifin-A	SPRR1A	2.29601e+08	2.2155e+08	2.2559e+08	2.2558e+08	4.02549e+06	1.7845		P35321	Cornifin-A	SPRR1A	1.29369e+08	1.29824e+08	1.21819e+08	1.27004e+08	4.49621e+06	3.54021		P35321	Cornifin-A	SPRR1A	3.43271e+07	6.44062e+07	4.80748e+07	4.8936e+07	1.50581e+07	30.7709
	Q9UBG3	Cornulin	CRNN	1.91065e+08	1.62669e+08	1.55414e+08	1.69716e+08	1.88414e+07	11.1017		Q9UBG3	Cornulin	CRNN	4.53781e+07	4.39769e+07	3.90566e+07	4.28039e+07	3.32004e+06	7.7564		Q9UBG3	Cornulin	CRNN	1.62249e+07	1.16469e+07	1.93011e+07	1.57243e+07	3.85155e+06	24.4943		Q9UBG3	Cornulin	CRNN	2.0922e+07	2.0892e+07	2.09067e+07	2.09069e+07	14974.6	0.0716252		Q9UBG3	Cornulin	CRNN	1.42129e+07	1.27619e+07	1.73334e+07	1.47694e+07	2.33602e+06	15.8166
	P31146	Coronin-1A	CORO1A	8.79388e+06	9.56232e+06	1.12349e+07	9.86371e+06	1.24812e+06	12.6536		P31146	Coronin-1A	CORO1A	6.23177e+06	6.72442e+06	1.39244e+07	8.96021e+06	4.3062e+06	48.0591		P31146	Coronin-1A	CORO1A	2.23142e+07	1.66617e+07	1.77518e+07	1.89092e+07	2.99878e+06	15.8588		P31146	Coronin-1A	CORO1A	813906	1.17293e+06	0	662280	600988	90.7453		P31146	Coronin-1A	CORO1A	869644	424524	432480	575549	254724	44.2576
	P04080	Cystatin-B	CSTB	3.3268e+09	3.03469e+09	2.71095e+09	3.02415e+09	3.08064e+08	10.1868		P04080	Cystatin-B	CSTB	6.00917e+08	6.16394e+08	6.40186e+08	6.19166e+08	1.97808e+07	3.19475		P04080	Cystatin-B	CSTB	1.73246e+08	1.66445e+08	1.56426e+08	1.65372e+08	8.46138e+06	5.11656		P04080	Cystatin-B	CSTB	4.39259e+08	4.09403e+08	3.79005e+08	4.09222e+08	3.01275e+07	7.36213		P04080	Cystatin-B	CSTB	2.78084e+08	3.95383e+08	3.06778e+08	3.26748e+08	6.11464e+07	18.7136
	P01034	Cystatin-C	CYTC	1.00171e+08	8.66255e+07	1.21403e+08	1.02733e+08	1.753e+07	17.0636		P01034	Cystatin-C	CYTC	5.64442e+07	2.96975e+07	3.18851e+07	3.93423e+07	1.4851e+07	37.7483		P01034	Cystatin-C	CYTC	3.27535e+07	4.6543e+07	4.52635e+07	4.152e+07	7.6189e+06	18.35		P01034	Cystatin-C	CYTC	3.98476e+07	4.62872e+07	3.78992e+07	4.13447e+07	4.38984e+06	10.6177		P01034	Cystatin-C	CYTC	9.74792e+07	7.23896e+07	1.09529e+08	9.31324e+07	1.89472e+07	20.3444
	P01036	Cystatin-S	CST4	4.75298e+09	2.92302e+09	2.76696e+09	3.48099e+09	1.10434e+09	31.7249		P01036	Cystatin-S	CST4	4.55505e+09	2832462383	4.79598e+09	4.06117e+09	1.07088e+09	26.3689		P01036	Cystatin-S	CST4	1.50285e+09	2.37435e+09	1.4041e+09	1.76043e+09	5.33953e+08	30.3308		P01036	Cystatin-S	CST4	2.75122e+09	3.34386e+09	2.67375e+09	2.92294e+09	3.66572e+08	12.5412		P01036	Cystatin-S	CST4	1.66637e+09	2.68683e+09	2.21182e+09	2.18834e+09	5.10635e+08	23.3344
	P09228	Cystatin-SA	CST2	4.07038e+09	2.32074e+09	1.99552e+09	2.79554e+09	1.11595e+09	39.9189		P09228	Cystatin-SA	CST2	4.2045e+09	2.49535e+09	4.41491e+09	3.70492e+09	1.05279e+09	28.4161		P09228	Cystatin-SA	CST2	1.41679e+09	2.29054e+09	1.31223e+09	1.67318e+09	5.37194e+08	32.1061		P09228	Cystatin-SA	CST2	1888626038	2.63894e+09	1.83992e+09	2.1225e+09	4.47919e+08	21.1034		P09228	Cystatin-SA	CST2	1.06573e+09	1.04342e+09	1.25813e+09	1.12243e+09	1.18052e+08	10.5176
	P01037	Cystatin-SN	CST1	4.75298e+09	2.92302e+09	2.77396e+09	3.48332e+09	1.10208e+09	31.6388		P01037	Cystatin-SN	CST1	4.55505e+09	2832462383	4.79598e+09	4.06117e+09	1.07088e+09	26.3689		P01037	Cystatin-SN	CST1	1.50285e+09	2.37435e+09	1.4041e+09	1.76043e+09	5.33953e+08	30.3308		P01037	Cystatin-SN	CST1	2.86435e+09	3.34386e+09	2.67375e+09	2.96065e+09	3.45275e+08	11.6621		P01037	Cystatin-SN	CST1	1.84717e+09	1.81782e+09	1.94328e+09	1.86942e+09	6.56229e+07	3.51033
	P54108	Cysteine-rich secretory protein 3	CRISP3	2.46741e+08	2.40552e+08	2.32747e+08	2.40013e+08	7.01285e+06	2.92186		P54108	Cysteine-rich secretory protein 3	CRISP3	3.39423e+08	3.88437e+08	4.75469e+08	4.0111e+08	6.89028e+07	17.178		P54108	Cysteine-rich secretory protein 3	CRISP3	4.96704e+08	4.56694e+08	3.293e+08	4.27566e+08	8.74208e+07	20.4462		P54108	Cysteine-rich secretory protein 3	CRISP3	1.53033e+08	1.56875e+08	1.44097e+08	1.51335e+08	6.556e+06	4.33211		P54108	Cysteine-rich secretory protein 3	CRISP3	1.30421e+08	1.34799e+08	1.43282e+08	1.36167e+08	6.53894e+06	4.80214
	Q9UGM3	Deleted in malignant brain tumors 1 protein	DMBT1	838793371	7.07282e+08	6.29552e+08	7.25209e+08	1.05766e+08	14.5842		Q9UGM3	Deleted in malignant brain tumors 1 protein	DMBT1	3.29757e+08	3.41769e+08	3.70631e+08	3.47386e+08	2.1008e+07	6.04747		Q9UGM3	Deleted in malignant brain tumors 1 protein	DMBT1	3.99974e+08	3.58609e+08	3.44305e+08	3.67629e+08	2.89099e+07	7.86387		Q9UGM3	Deleted in malignant brain tumors 1 protein	DMBT1	2.66145e+08	2.5841e+08	2.3995e+08	2.54835e+08	1.34585e+07	5.28125		Q9UGM3	Deleted in malignant brain tumors 1 protein	DMBT1	2.32382e+08	2.88705e+08	3.08068e+08	2.76385e+08	3.93181e+07	14.2258
	Q02487	Desmocollin-2	DSC2	4.2694e+07	3.84739e+07	3.57182e+07	3.89621e+07	3.51343e+06	9.01756		Q02487	Desmocollin-2	DSC2	9522216	1.11204e+07	9.38538e+06	1.00093e+07	964618	9.6372		Q02487	Desmocollin-2	DSC2	8.31288e+06	9.30663e+06	9091152	8.90355e+06	522761	5.87137		Q02487	Desmocollin-2	DSC2	8.92499e+06	8.2597e+06	7.69359e+06	8.29276e+06	616366	7.43258		Q02487	Desmocollin-2	DSC2	7.47853e+06	8.09449e+06	6.03286e+06	7.20196e+06	1.05828e+06	14.6943
	Q02413	Desmoglein-1	DSG1	3.02585e+07	2.86634e+07	25809201	2.82437e+07	2.25416e+06	7.98109		Q02413	Desmoglein-1	DSG1	2.99418e+06	4.39643e+06	2.61698e+06	3.33586e+06	937641	28.1079		Q02413	Desmoglein-1	DSG1	0	0	1.65484e+06	551614	955423	173.205		Q02413	Desmoglein-1	DSG1	3.35543e+06	3.39906e+06	2.73569e+06	3.16339e+06	371046	11.7294		Q02413	Desmoglein-1	DSG1	4.28096e+06	3.38375e+06	3.95492e+06	3.87321e+06	454149	11.7254
	P32926	Desmoglein-3	DSG3	3.89971e+07	3.49043e+07	3.1632e+07	3.51778e+07	3.69018e+06	10.4901		P32926	Desmoglein-3	DSG3	1.70763e+07	2.06994e+07	1.83752e+07	1.87169e+07	1.83558e+06	9.80706		P32926	Desmoglein-3	DSG3	4.14366e+06	1.52495e+07	4.7097e+06	8.03429e+06	6.25496e+06	77.8534		P32926	Desmoglein-3	DSG3	5.44219e+06	6.26713e+06	6.64195e+06	6.11709e+06	613788	10.034		P32926	Desmoglein-3	DSG3	4.05071e+06	3.19953e+06	3.50734e+06	3.58586e+06	430989	12.0191
	P11021	Endoplasmic reticulum chaperone BiP	HSPA5	6.90973e+07	6.56445e+07	6.57015e+07	6.68144e+07	1.97721e+06	2.95926		P11021	Endoplasmic reticulum chaperone BiP	HSPA5	9.87114e+06	9.02032e+06	2.68348e+07	1.52421e+07	1.00486e+07	65.9267		P11021	Endoplasmic reticulum chaperone BiP	HSPA5	1.48739e+07	1.35244e+07	1.80412e+07	1.54798e+07	2.31854e+06	14.9778		P11021	Endoplasmic reticulum chaperone BiP	HSPA5	1.37774e+06	1.46511e+06	1.37033e+06	1.4044e+06	52709.7	3.7532		P11021	Endoplasmic reticulum chaperone BiP	HSPA5	4.35202e+06	4.22027e+06	4.30892e+06	4.29374e+06	67175.5	1.5645
	Q01469	Fatty acid-binding protein 5	FABP5	2.04254e+08	1.80305e+08	1.77091e+08	1.87217e+08	1.48421e+07	7.92775		Q01469	Fatty acid-binding protein 5	FABP5	1.27918e+08	1.32432e+08	1.25394e+08	1.28581e+08	3.5659e+06	2.77327		Q01469	Fatty acid-binding protein 5	FABP5	1.37538e+08	1.33346e+08	1.14151e+08	1.28345e+08	1.24699e+07	9.71595		Q01469	Fatty acid-binding protein 5	FABP5	9.75881e+07	1.00358e+08	9.32369e+07	9.70609e+07	3.58953e+06	3.69822		Q01469	Fatty acid-binding protein 5	FABP5	2.99268e+07	3.26529e+07	2.87521e+07	3.0444e+07	2.00115e+06	6.57321
	P02675	Fibrinogen beta chain	FGB	1.00121e+07	7.94894e+06	7.87557e+06	8.61219e+06	1.21288e+06	14.0833		P02675	Fibrinogen beta chain	FGB	1.30653e+07	1.20471e+07	1.06079e+07	1.19068e+07	1.23469e+06	10.3697		P02675	Fibrinogen beta chain	FGB	1.72158e+07	1.47158e+07	1.73854e+07	1.6439e+07	1.49478e+06	9.09285		P02675	Fibrinogen beta chain	FGB	722784	842138	789539	784820	59816.7	7.6217		P02675	Fibrinogen beta chain	FGB	2.1805e+06	2.73299e+06	2.75816e+06	2.55722e+06	326487	12.7673
	P04075	Fructose-bisphosphate aldolase A	ALDOA	2.59072e+08	2.244e+08	2.30663e+08	2.38045e+08	1.84771e+07	7.76205		P04075	Fructose-bisphosphate aldolase A	ALDOA	1.12745e+08	1.03254e+08	9.76763e+07	1.04559e+08	7.61857e+06	7.28641		P04075	Fructose-bisphosphate aldolase A	ALDOA	1.42975e+08	1.34836e+08	1.3637e+08	1.3806e+08	4.32479e+06	3.13254		P04075	Fructose-bisphosphate aldolase A	ALDOA	15378726	1.4397e+07	1.4681e+07	1.48189e+07	505184	3.40905		P04075	Fructose-bisphosphate aldolase A	ALDOA	5.17484e+06	8.44493e+06	6.81591e+06	6.81189e+06	1.63505e+06	24.0028
	P06396	Gelsolin	GSN	6.5178e+07	5.78128e+07	5.57287e+07	5.95731e+07	4.96451e+06	8.33347		P06396	Gelsolin	GSN	6.29575e+07	6.26497e+07	6.39935e+07	6.32003e+07	704027	1.11396		P06396	Gelsolin	GSN	9.86687e+07	9.14331e+07	8.99782e+07	9.336e+07	4.65468e+06	4.98573		P06396	Gelsolin	GSN	3.09109e+06	2.94544e+06	2.79834e+06	2.94495e+06	146377	4.97042		P06396	Gelsolin	GSN	7.29881e+06	7.84633e+06	9.13032e+06	8.09182e+06	940110	11.618
	P04406	Glyceraldehyde-3-phosphate dehydrogenase	GAPDH	298446082	2.82669e+08	2.62874e+08	2.8133e+08	1.78238e+07	6.33556		P04406	Glyceraldehyde-3-phosphate dehydrogenase	GAPDH	5.24645e+07	5.22362e+07	5.48839e+07	5.31949e+07	1.46715e+06	2.75806		P04406	Glyceraldehyde-3-phosphate dehydrogenase	GAPDH	4.20841e+07	3.99848e+07	4.09988e+07	4.10226e+07	1.04984e+06	2.55917		P04406	Glyceraldehyde-3-phosphate dehydrogenase	GAPDH	7.57989e+06	6.24696e+06	6.61521e+06	6.81402e+06	688345	10.1019		P04406	Glyceraldehyde-3-phosphate dehydrogenase	GAPDH	3.87589e+07	5.05421e+07	3.69837e+07	4.20949e+07	7.36917e+06	17.5061
	P00738	Haptoglobin	HP	5.36011e+07	5.19278e+07	4.81834e+07	5.12374e+07	2.77405e+06	5.41411		P00738	Haptoglobin	HP	5.67115e+07	7.05622e+07	6.86177e+07	6.52971e+07	7.49866e+06	11.4839		P00738	Haptoglobin	HP	1.81532e+08	1.72528e+08	1.58255e+08	1.70771e+08	1.17375e+07	6.87323		P00738	Haptoglobin	HP	4.91842e+06	4.74415e+06	4.54969e+06	4.73742e+06	184460	3.89367		P00738	Haptoglobin	HP	1.85196e+07	1.95549e+07	2.08187e+07	1.9631e+07	1.15143e+06	5.86536
	P0DMV8	Heat shock 70 kDa protein 1A	HSPA1A	1.01004e+08	8.70718e+07	9.23337e+07	9.34697e+07	7.03504e+06	7.52654		P0DMV8	Heat shock 70 kDa protein 1A	HSPA1A	1.87293e+07	1.86143e+07	3.15956e+07	2.29797e+07	7.46175e+06	32.471		P0DMV8	Heat shock 70 kDa protein 1A	HSPA1A	2.52354e+07	2.48493e+07	2.68777e+07	2.56541e+07	1.0771e+06	4.19856		P0DMV8	Heat shock 70 kDa protein 1A	HSPA1A	1.20892e+06	1.14206e+06	1.16909e+06	1.17335e+06	33635	2.86657		P0DMV8	Heat shock 70 kDa protein 1A	HSPA1A	6.50339e+06	8.09271e+06	9.47368e+06	8.02326e+06	1.48636e+06	18.5257
	P11142	Heat shock cognate 71 kDa protein	HSPA8	9.85102e+07	8.42261e+07	8.96927e+07	9.08097e+07	7.20722e+06	7.93663		P11142	Heat shock cognate 71 kDa protein	HSPA8	1.59383e+07	1.58959e+07	3.09372e+07	2.09238e+07	8.67189e+06	41.4451		P11142	Heat shock cognate 71 kDa protein	HSPA8	2.26845e+07	2.16881e+07	2.31245e+07	2.2499e+07	735963	3.27109		P11142	Heat shock cognate 71 kDa protein	HSPA8	1.95455e+06	1.7401e+06	1.5398e+06	1.74482e+06	207416	11.8875		P11142	Heat shock cognate 71 kDa protein	HSPA8	6.78047e+06	5.90213e+06	7.32257e+06	6.66839e+06	716824	10.7496
	P69905	Hemoglobin subunit alpha	HBA1	8.61194e+09	7.01178e+09	7.23906e+09	7.62093e+09	8.65732e+08	11.3599		P69905	Hemoglobin subunit alpha	HBA1	9.09257e+08	8.97938e+08	9.15216e+08	9.0747e+08	8.77668e+06	0.967159		P69905	Hemoglobin subunit alpha	HBA1	2.24478e+09	2.15049e+09	2.09486e+09	2.16338e+09	7.57865e+07	3.50316		P69905	Hemoglobin subunit alpha	HBA1	1.9126e+07	1.65851e+07	1.58615e+07	1.71909e+07	1.71446e+06	9.9731		P69905	Hemoglobin subunit alpha	HBA1	2.87288e+06	2.01842e+06	2.88918e+06	2.59349e+06	498092	19.2055
	P68871	Hemoglobin subunit beta	HBB	1.19628e+10	1.06536e+10	9.95769e+09	1.0858e+10	1.01807e+09	9.37617		P68871	Hemoglobin subunit beta	HBB	1.50901e+09	1.43785e+09	1.44937e+09	1.46541e+09	3.81932e+07	2.60631		P68871	Hemoglobin subunit beta	HBB	2.26092e+09	2.12934e+09	2.06613e+09	2.15213e+09	9.93719e+07	4.61737		P68871	Hemoglobin subunit beta	HBB	2.7543e+07	2.43562e+07	2.33698e+07	2.50897e+07	2.18115e+06	8.6934		P68871	Hemoglobin subunit beta	HBB	2.29884e+06	2.50026e+06	2.98742e+06	2.59551e+06	354033	13.6402
	P02790	Hemopexin	HPX	7.41396e+07	6.47342e+07	6.24207e+07	6.70982e+07	6.20679e+06	9.25031		P02790	Hemopexin	HPX	5.26871e+07	5.19025e+07	6.3014e+07	5.58679e+07	6.20114e+06	11.0996		P02790	Hemopexin	HPX	4.70749e+07	4.56477e+07	4.32526e+07	4.53251e+07	1.93144e+06	4.2613		P02790	Hemopexin	HPX	1.62616e+07	1.72712e+07	1.61077e+07	1.65468e+07	631990	3.8194		P02790	Hemopexin	HPX	3.71367e+07	3.21458e+07	4.84162e+07	3.92329e+07	8.33531e+06	21.2457
	P0DOX2	Immunoglobulin alpha-2	IGA2	8.21577e+08	5.96063e+08	4.71025e+08	6.29555e+08	1.7766e+08	28.2199		P0DOX2	Immunoglobulin alpha-2	IGA2	2.4222e+08	1.84927e+08	1.4251e+08	1.89886e+08	5.00394e+07	26.3524		P0DOX2	Immunoglobulin alpha-2	IGA2	4.84493e+08	2.59381e+08	2.32844e+08	3.25573e+08	1.38268e+08	42.469		P0DOX2	Immunoglobulin alpha-2	IGA2	3.5133e+08	3.27803e+08	3.30605e+08	3.36579e+08	1.28512e+07	3.81817		P0DOX2	Immunoglobulin alpha-2	IGA2	5.50188e+08	4.92298e+08	6.59871e+08	5.67452e+08	8.51103e+07	14.9987
	P01876	Immunoglobulin heavy constant alpha 1	IGHA1	3.41902e+09	2.95884e+09	2.59911e+09	2.99233e+09	4.10978e+08	13.7344		P01876	Immunoglobulin heavy constant alpha 1	IGHA1	1.0768e+09	1.06313e+09	1.13165e+09	1.09053e+09	3.6263e+07	3.32527		P01876	Immunoglobulin heavy constant alpha 1	IGHA1	2.8238e+09	2.38051e+09	1.96464e+09	2.38965e+09	4.29653e+08	17.9797		P01876	Immunoglobulin heavy constant alpha 1	IGHA1	4.99808e+08	4.60163e+08	4.6292e+08	4.74297e+08	2.21361e+07	4.66714		P01876	Immunoglobulin heavy constant alpha 1	IGHA1	8.69968e+08	1.24873e+09	1099587298	1.07276e+09	1.90799e+08	17.7858
	P01764	Immunoglobulin heavy variable 3-23 OS	IGHV3-23	9.00987e+07	7.37403e+07	8.03552e+07	8.13981e+07	8.22892e+06	10.1095		P01764	Immunoglobulin heavy variable 3-23 OS	IGHV3-23	3.0426e+07	3.13177e+07	2.97771e+07	3.05069e+07	773492	2.53546		P01764	Immunoglobulin heavy variable 3-23 OS	IGHV3-23	4.87628e+07	3.82323e+07	4.02367e+07	4.24106e+07	5.59171e+06	13.1847		P01764	Immunoglobulin heavy variable 3-23 OS	IGHV3-23	1.18679e+07	1.13878e+07	1.0869e+07	1.13749e+07	499596	4.39209		P01764	Immunoglobulin heavy variable 3-23 OS	IGHV3-23	1.21408e+07	1.70328e+07	1.01751e+07	1.31162e+07	3.53138e+06	26.9237
	P01591	Immunoglobulin J chain	JCHAIN	7.4065e+08	6.67288e+08	6.30218e+08	6.79385e+08	5.62014e+07	8.27239		P01591	Immunoglobulin J chain	JCHAIN	1.95547e+08	1.9392e+08	1.98112e+08	1.9586e+08	2.11308e+06	1.07887		P01591	Immunoglobulin J chain	JCHAIN	3.38866e+08	4.05437e+08	388055527	3.77453e+08	3.4529e+07	9.1479		P01591	Immunoglobulin J chain	JCHAIN	1.25104e+08	1.12963e+08	1.12302e+08	1.1679e+08	7.20802e+06	6.1718		P01591	Immunoglobulin J chain	JCHAIN	2.15442e+08	2.16993e+08	2.668e+08	2.33078e+08	2.92142e+07	12.5341
	P01834	Immunoglobulin kappa constant	IGKC	2.99279e+09	2.6972e+09	2.5263e+09	2.73876e+09	2.36002e+08	8.6171		P01834	Immunoglobulin kappa constant	IGKC	1.0655e+09	1.06636e+09	1.63122e+09	1.25436e+09	3.26369e+08	26.0188		P01834	Immunoglobulin kappa constant	IGKC	1.89475e+09	1.8482e+09	1.80762e+09	1.85019e+09	4.35979e+07	2.3564		P01834	Immunoglobulin kappa constant	IGKC	3.36322e+08	3.56676e+08	3.64892e+08	3.5263e+08	1.47084e+07	4.17106		P01834	Immunoglobulin kappa constant	IGKC	5.50188e+08	4.92298e+08	6.59871e+08	5.67452e+08	8.51103e+07	14.9987
	P07476	Involucrin	IVL	2.97537e+07	2.50936e+07	2.19668e+07	2.56047e+07	3.91853e+06	15.3039		P07476	Involucrin	IVL	7.83766e+06	1.03057e+07	1.00367e+07	9.39333e+06	1.35395e+06	14.4139		P07476	Involucrin	IVL	2.76269e+06	3.58366e+06	3.38246e+06	3.24294e+06	427902	13.1949		P07476	Involucrin	IVL	3.32444e+06	3.18042e+06	2.89725e+06	3.13404e+06	217337	6.93473		P07476	Involucrin	IVL	4.58866e+06	4.57001e+06	5.2341e+06	4.79759e+06	378145	7.88197
	P06870	Kallikrein-1	KLK1	3.28252e+08	2.26865e+08	2.89307e+08	2.81475e+08	5.11456e+07	18.1706		P06870	Kallikrein-1	KLK1	9.96583e+07	1.01301e+08	1.08049e+08	1.03002e+08	4.44653e+06	4.31692		P06870	Kallikrein-1	KLK1	8.09153e+07	7.51633e+07	7.59524e+07	7.73437e+07	3.11816e+06	4.03156		P06870	Kallikrein-1	KLK1	9.79085e+07	8.62834e+07	8.56756e+07	8.99558e+07	6.89391e+06	7.66366		P06870	Kallikrein-1	KLK1	3.22853e+07	1.58872e+08	4.3946e+07	7.83677e+07	6.9962e+07	89.2739
	P13645	Keratin, type I cytoskeletal 10	KRT10	3.29574e+08	2.56918e+08	2.40284e+08	2.75592e+08	4.74834e+07	17.2296		P13645	Keratin, type I cytoskeletal 10	KRT10	1.11805e+08	1.13351e+08	1.20903e+08	1.15353e+08	4.86799e+06	4.22008		P13645	Keratin, type I cytoskeletal 10	KRT10	1.48801e+08	1.37347e+08	1.37583e+08	1.41244e+08	6.54582e+06	4.63441		P13645	Keratin, type I cytoskeletal 10	KRT10	2.23756e+07	2.01316e+07	1.98978e+07	2.08016e+07	1.36807e+06	6.57674		P13645	Keratin, type I cytoskeletal 10	KRT10	5.73478e+07	4.94147e+07	5.15253e+07	5.27626e+07	4.10875e+06	7.78724
	P02533	Keratin, type I cytoskeletal 14	KRT14	1.42486e+08	1.2775e+08	1.16775e+08	1.29004e+08	1.29013e+07	10.0008		P02533	Keratin, type I cytoskeletal 14	KRT14	1.38356e+07	1.39891e+07	1.3326e+07	1.37169e+07	347157	2.53087		P02533	Keratin, type I cytoskeletal 14	KRT14	1.63663e+07	1.42692e+07	1.4115e+07	1.49168e+07	1.25762e+06	8.43092		P02533	Keratin, type I cytoskeletal 14	KRT14	6.3349e+06	6.60094e+06	6.69421e+06	6.54335e+06	186449	2.84944		P02533	Keratin, type I cytoskeletal 14	KRT14	2.11631e+07	2.09544e+07	2.87841e+07	2.36339e+07	4.46141e+06	18.8772
	P35527	Keratin, type I cytoskeletal 9	KRT9	7.44159e+07	6.53093e+07	6.29652e+07	6.75634e+07	6.04903e+06	8.95311		P35527	Keratin, type I cytoskeletal 9	KRT9	7.8835e+07	8.47837e+07	1.04762e+08	8.94603e+07	1.35816e+07	15.1817		P35527	Keratin, type I cytoskeletal 9	KRT9	1.38531e+08	1.28936e+08	1.26147e+08	1.31205e+08	6.49581e+06	4.9509		P35527	Keratin, type I cytoskeletal 9	KRT9	1.39409e+07	1.41658e+07	1.32706e+07	1.37924e+07	465687	3.3764		P35527	Keratin, type I cytoskeletal 9	KRT9	6.08831e+07	67777013	6.90885e+07	6.59162e+07	4.40786e+06	6.68707
	P04264	Keratin, type II cytoskeletal 1	KRT1	3.20765e+08	2.83354e+08	2.61818e+08	2.88646e+08	2.98275e+07	10.3336		P04264	Keratin, type II cytoskeletal 1	KRT1	1.87214e+08	1.93646e+08	1.83292e+08	1.8805e+08	5.22774e+06	2.77996		P04264	Keratin, type II cytoskeletal 1	KRT1	2.41949e+08	2.25206e+08	2.04967e+08	2.24041e+08	1.85185e+07	8.26567		P04264	Keratin, type II cytoskeletal 1	KRT1	4.35147e+07	3.85703e+07	3.94561e+07	4.05137e+07	2.63641e+06	6.50746		P04264	Keratin, type II cytoskeletal 1	KRT1	1.01329e+08	1.01793e+08	1.26385e+08	1.09836e+08	1.4334e+07	13.0504
	P35908	Keratin, type II cytoskeletal 2 epidermal	KRT2	3.19146e+08	2.8291e+08	2.74288e+08	2.92115e+08	2.38033e+07	8.14862		P35908	Keratin, type II cytoskeletal 2 epidermal	KRT2	1.2902e+08	1.34651e+08	1.22734e+08	1.28801e+08	5.96118e+06	4.62819		P35908	Keratin, type II cytoskeletal 2 epidermal	KRT2	1.75937e+08	1.59446e+08	1.53911e+08	1.63098e+08	1.14581e+07	7.02529		P35908	Keratin, type II cytoskeletal 2 epidermal	KRT2	2.61691e+07	2.36739e+07	2.53035e+07	2.50488e+07	1.26696e+06	5.05795		P35908	Keratin, type II cytoskeletal 2 epidermal	KRT2	7.22841e+07	6.73974e+07	7.82541e+07	7.26452e+07	5.43731e+06	7.48475
	P13647	Keratin, type II cytoskeletal 5	KRT5	3.53686e+07	3.3398e+07	2.88183e+07	3.25283e+07	3.36059e+06	10.3313		P13647	Keratin, type II cytoskeletal 5	KRT5	9.44795e+06	8.9942e+06	9.11802e+06	9.18672e+06	234545	2.55309		P13647	Keratin, type II cytoskeletal 5	KRT5	7.32197e+06	6.50192e+06	9.17556e+06	7.66648e+06	1.36971e+06	17.8662		P13647	Keratin, type II cytoskeletal 5	KRT5	1.06016e+07	6.0723e+06	9.69976e+06	8.79122e+06	2.39743e+06	27.2708		P13647	Keratin, type II cytoskeletal 5	KRT5	9.51257e+06	1.02834e+07	1.03705e+07	1.00555e+07	472171	4.69566
	P22079	Lactoperoxidase	LPO	7.25676e+07	6.40073e+07	6.20734e+07	6.62161e+07	5.58487e+06	8.43431		P22079	Lactoperoxidase	LPO	4.08568e+07	3.20534e+07	4.19565e+07	3.82889e+07	5.42802e+06	14.1765		P22079	Lactoperoxidase	LPO	3.35221e+07	2.8899e+07	2.30994e+07	2.85069e+07	5.2224e+06	18.3198		P22079	Lactoperoxidase	LPO	1.4826e+07	1.45103e+07	1.40181e+07	1.44515e+07	407174	2.81753		P22079	Lactoperoxidase	LPO	2.91727e+07	4.18059e+07	4.5966e+07	3.89815e+07	8.74562e+06	22.4353
	P02788	Lactotransferrin	LTF	5.3019e+08	3.97406e+08	3.97389e+08	4.41662e+08	7.66677e+07	17.3589		P02788	Lactotransferrin	LTF	1.6718e+08	1.6459e+08	1.71355e+08	1.67708e+08	3.41335e+06	2.0353		P02788	Lactotransferrin	LTF	1.3854e+08	1.25061e+08	1.7932e+08	1.47641e+08	2.82509e+07	19.1349		P02788	Lactotransferrin	LTF	4.29294e+07	4.20513e+07	4.0011e+07	4.16639e+07	1.49724e+06	3.59362		P02788	Lactotransferrin	LTF	1.1634e+08	1.20741e+08	1.27129e+08	1.21403e+08	5.42539e+06	4.4689
	P30740	Leukocyte elastase inhibitor	SERPINB1	1.6053e+08	1.6555e+08	1.28416e+08	1.51499e+08	2.01474e+07	13.2987		P30740	Leukocyte elastase inhibitor	SERPINB1	4.47709e+07	2.22902e+07	2.41072e+07	3.03894e+07	1.24878e+07	41.0925		P30740	Leukocyte elastase inhibitor	SERPINB1	1.58923e+07	1.66788e+07	1.77152e+07	1.67621e+07	914305	5.4546		P30740	Leukocyte elastase inhibitor	SERPINB1	8.02573e+06	7.18931e+06	7.49031e+06	7.56845e+06	423648	5.59755		P30740	Leukocyte elastase inhibitor	SERPINB1	1.01624e+07	1.14292e+07	1.44751e+07	1.20222e+07	2.21668e+06	18.4382
	O95274	Ly6/PLAUR domain-containing protein 3	LYPD3	1.07464e+08	9.70196e+07	9.77304e+07	1.00738e+08	5.83548e+06	5.79274		O95274	Ly6/PLAUR domain-containing protein 3	LYPD3	1.07063e+08	9.75974e+07	1.10655e+08	1.05105e+08	6.74554e+06	6.41789		O95274	Ly6/PLAUR domain-containing protein 3	LYPD3	7.88806e+07	7.78016e+07	7.80491e+07	7.82438e+07	565220	0.722383		O95274	Ly6/PLAUR domain-containing protein 3	LYPD3	4.3985e+07	4.36511e+07	4.45574e+07	4.40645e+07	458342	1.04016		O95274	Ly6/PLAUR domain-containing protein 3	LYPD3	6.40305e+06	6.89165e+06	8.64587e+06	7.31352e+06	1.17942e+06	16.1266
	P40926	Malate dehydrogenase, mitochondrial	MDH2	2.81047e+07	2.53771e+07	2.42513e+07	2.5911e+07	1.98145e+06	7.64713		P40926	Malate dehydrogenase, mitochondrial	MDH2	2.20697e+06	4.42388e+06	3.45234e+06	3.36106e+06	1.11127e+06	33.063		P40926	Malate dehydrogenase, mitochondrial	MDH2	2.76266e+06	4.01589e+06	3.2805e+06	3.35301e+06	629758	18.7818		P40926	Malate dehydrogenase, mitochondrial	MDH2	4.58603e+06	4.24218e+06	4.30549e+06	4.3779e+06	183001	4.1801		P40926	Malate dehydrogenase, mitochondrial	MDH2	2.14798e+06	1.28517e+06	0	1.14438e+06	561180	49.0378
	P14780	Matrix metalloproteinase-9	MMP9	2.68526e+07	1.28025e+07	2.39818e+07	2.12123e+07	7.42319e+06	34.9947		P14780	Matrix metalloproteinase-9	MMP9	4.93953e+07	4.76116e+07	4.66121e+07	4.7873e+07	1.4099e+06	2.94508		P14780	Matrix metalloproteinase-9	MMP9	7.62645e+07	7.32535e+07	7.36911e+07	7.4403e+07	1.62686e+06	2.18655		P14780	Matrix metalloproteinase-9	MMP9	3.22716e+06	3.02305e+06	3.83149e+06	3.36057e+06	420404	12.5099		P14780	Matrix metalloproteinase-9	MMP9	4.85834e+06	5.14764e+06	5.54048e+06	5.18215e+06	342375	6.60681
	Q9HC84	Mucin-5B	MUC5B	3.4869e+08	3.01101e+08	2.98251e+08	3.16014e+08	2.83343e+07	8.96615		Q9HC84	Mucin-5B	MUC5B	1.61336e+08	1.54232e+08	1.45774e+08	1.53781e+08	7.79057e+06	5.06603		Q9HC84	Mucin-5B	MUC5B	5.7477e+08	5.63094e+08	5.79383e+08	5.72416e+08	8.39592e+06	1.46675		Q9HC84	Mucin-5B	MUC5B	4.15719e+07	4.02739e+07	3.96577e+07	4.05012e+07	977135	2.41261		Q9HC84	Mucin-5B	MUC5B	3.95433e+07	3.13734e+07	3.34749e+07	3.47972e+07	4.24248e+06	12.192
	Q8TAX7	Mucin-7	MUC7	1.11935e+09	9.30313e+08	9.44832e+08	9.98165e+08	1.052e+08	10.5393		Q8TAX7	Mucin-7	MUC7	8.7315e+08	1.17196e+09	1.69865e+09	1.24792e+09	4.17958e+08	33.4924		Q8TAX7	Mucin-7	MUC7	8.17983e+08	8.8477e+08	4.94322e+08	7.32358e+08	2.08833e+08	28.5151		Q8TAX7	Mucin-7	MUC7	1.96059e+08	1.99737e+08	2.19106e+08	2.04967e+08	1.2382e+07	6.04096		Q8TAX7	Mucin-7	MUC7	7.03084e+06	4.3554e+06	2.43084e+06	4.6057e+06	2.31019e+06	50.1595
	P05164	Myeloperoxidase	MPO	3.31182e+08	2.95248e+08	2.68251e+08	2.98227e+08	3.15713e+07	10.5863		P05164	Myeloperoxidase	MPO	1.24368e+08	1.25303e+08	1.27046e+08	1.25572e+08	1.35923e+06	1.08243		P05164	Myeloperoxidase	MPO	185168406	1.72904e+08	178778312	1.7895e+08	6.1342e+06	3.42788		P05164	Myeloperoxidase	MPO	1.66328e+07	1.68057e+07	1.52339e+07	1.62241e+07	861938	5.3127		P05164	Myeloperoxidase	MPO	1.76709e+07	1.79257e+07	2.34826e+07	1.96931e+07	3.28433e+06	16.6776
	P59665	Neutrophil defensin 1	DEFA1	4.25034e+09	4.25528e+09	4.77793e+09	4.42785e+09	3.03189e+08	6.84732		P59665	Neutrophil defensin 1	DEFA1	5.71129e+09	5.88602e+09	5.61042e+09	5.73591e+09	1.39441e+08	2.43102		P59665	Neutrophil defensin 1	DEFA1	7.79575e+09	8142491873	7.51999e+09	7.81941e+09	3.11923e+08	3.98909		P59665	Neutrophil defensin 1	DEFA1	4.66055e+08	4.44641e+08	6.58005e+08	5.229e+08	1.17493e+08	22.4695		P59665	Neutrophil defensin 1	DEFA1	1.16163e+09	7.1717e+08	8.78173e+08	9.18992e+08	2.25026e+08	24.4861
	P80188	Neutrophil gelatinase-associated lipocalin	LCN2	6.1752e+07	5.41154e+07	5.0122e+07	5.53298e+07	5.90934e+06	10.6802		P80188	Neutrophil gelatinase-associated lipocalin	LCN2	6.5713e+07	7.22778e+07	7.59068e+07	7.12992e+07	5.16687e+06	7.24674		P80188	Neutrophil gelatinase-associated lipocalin	LCN2	5.50175e+07	5.73867e+07	5.26564e+07	5.50202e+07	2.36515e+06	4.2987		P80188	Neutrophil gelatinase-associated lipocalin	LCN2	4.47632e+07	4.36394e+07	4.25251e+07	4.36426e+07	1.11907e+06	2.56416		P80188	Neutrophil gelatinase-associated lipocalin	LCN2	6.2554e+07	6.50068e+07	4.91863e+07	5.89157e+07	8.51467e+06	14.4523
	Q96DA0	Pancreatic adenocarcinoma up-regulated factor	ZG16B	2.89785e+09	2.53228e+09	2.39336e+09	2.60783e+09	2.60593e+08	9.99271		Q96DA0	Pancreatic adenocarcinoma up-regulated factor	ZG16B	6.29365e+08	6.38789e+08	7.74651e+08	6.80935e+08	8.12974e+07	11.9391		Q96DA0	Pancreatic adenocarcinoma up-regulated factor	ZG16B	1.37813e+08	1.41637e+08	1.2656e+08	1.35337e+08	7.83779e+06	5.79133		Q96DA0	Pancreatic adenocarcinoma up-regulated factor	ZG16B	8.80444e+08	8.89747e+08	8.32272e+08	8.67488e+08	3.08505e+07	3.55631		Q96DA0	Pancreatic adenocarcinoma up-regulated factor	ZG16B	5.65368e+08	5.67649e+08	1.47015e+09	8.67722e+08	5.21717e+08	60.125
	O75594	Peptidoglycan recognition protein 1	PGLYRP1	1.53058e+07	1.3252e+07	9.20197e+06	1.25866e+07	3.10584e+06	24.6758		O75594	Peptidoglycan recognition protein 1	PGLYRP1	1.70754e+07	1.19e+07	1.68964e+07	1.52906e+07	2.93772e+06	19.2125		O75594	Peptidoglycan recognition protein 1	PGLYRP1	1.35964e+07	13779573	2.15888e+07	1.63216e+07	4.56244e+06	27.9534		O75594	Peptidoglycan recognition protein 1	PGLYRP1	5.41358e+06	4.50701e+06	4.37037e+06	4.76365e+06	566983	11.9023		O75594	Peptidoglycan recognition protein 1	PGLYRP1	4.3123e+06	6.34461e+06	8.94827e+06	6.53506e+06	2.32385e+06	35.5597
	P62937	Peptidyl-prolyl cis-trans isomerase A	PPIA	1.00498e+08	9.66124e+07	6.40757e+07	8.70619e+07	2.00012e+07	22.9735		P62937	Peptidyl-prolyl cis-trans isomerase A	PPIA	3.49773e+07	4.20043e+07	3.25712e+07	3.65176e+07	4.90154e+06	13.4224		P62937	Peptidyl-prolyl cis-trans isomerase A	PPIA	3.34907e+07	3.27587e+07	6.38884e+07	4.33793e+07	1.77652e+07	40.9532		P62937	Peptidyl-prolyl cis-trans isomerase A	PPIA	2.18205e+07	2.13686e+07	2.06264e+07	2.12718e+07	602876	2.83415		P62937	Peptidyl-prolyl cis-trans isomerase A	PPIA	1.9375e+07	2.94961e+07	3.31672e+07	2.73461e+07	7.14301e+06	26.1208
	Q06830	Peroxiredoxin-1	PRDX1	1.61328e+08	1.43299e+08	1.34285e+08	1.46304e+08	1.37695e+07	9.41159		Q06830	Peroxiredoxin-1	PRDX1	5.1077e+07	5.3317e+07	5.22094e+07	5.22011e+07	1.12001e+06	2.14557		Q06830	Peroxiredoxin-1	PRDX1	6.91332e+07	5.55869e+07	6.79975e+07	6.42392e+07	7.51459e+06	11.6978		Q06830	Peroxiredoxin-1	PRDX1	2.37406e+07	2.06632e+07	2.04373e+07	2.16137e+07	1.84543e+06	8.53825		Q06830	Peroxiredoxin-1	PRDX1	3.30014e+06	8.80686e+06	8.55871e+06	6.88857e+06	3.11015e+06	45.1494
	P30044	Peroxiredoxin-5, mitochondrial	PRDX5	1.63453e+07	1.52568e+07	1.32909e+07	1.49643e+07	1.54805e+06	10.3449		P30044	Peroxiredoxin-5, mitochondrial	PRDX5	1.92789e+07	1.41774e+07	1.54253e+07	1.62939e+07	2.65939e+06	16.3214		P30044	Peroxiredoxin-5, mitochondrial	PRDX5	1.81042e+07	1.74787e+07	1.78794e+07	1.78208e+07	316838	1.77791		P30044	Peroxiredoxin-5, mitochondrial	PRDX5	7.2522e+06	6.74983e+06	6.13714e+06	6.71306e+06	558439	8.3187		P30044	Peroxiredoxin-5, mitochondrial	PRDX5	5.78871e+06	3.34424e+06	487014	3.20665e+06	2.65352e+06	82.7505
	P30041	Peroxiredoxin-6	PRDX6	7.43828e+07	6.67818e+07	6.22024e+07	6.7789e+07	6.15234e+06	9.07572		P30041	Peroxiredoxin-6	PRDX6	7.04282e+06	5.83475e+06	7.17059e+06	6.68272e+06	737141	11.0306		P30041	Peroxiredoxin-6	PRDX6	4.06274e+06	4.04733e+06	6.19391e+06	4.76799e+06	1.23491e+06	25.8999		P30041	Peroxiredoxin-6	PRDX6	1.62186e+06	1.60801e+06	1.68852e+06	1.63947e+06	43045.2	2.62557		P30041	Peroxiredoxin-6	PRDX6	4.37033e+06	6.81811e+06	5.41063e+06	5.53302e+06	1.22847e+06	22.2025
	P30086	Phosphatidylethanolamine-binding protein 1	PEBP1	4.5009e+07	3.97969e+07	3.78492e+07	4.0885e+07	3.7019e+06	9.05441		P30086	Phosphatidylethanolamine-binding protein 1	PEBP1	1.13926e+07	1.10895e+07	1.21723e+07	1.15514e+07	558611	4.83586		P30086	Phosphatidylethanolamine-binding protein 1	PEBP1	1.19865e+07	1.02049e+07	8.67212e+06	1.02878e+07	1.65876e+06	16.1235		P30086	Phosphatidylethanolamine-binding protein 1	PEBP1	8.82881e+06	8.64027e+06	8.63834e+06	8.70247e+06	109414	1.25728		P30086	Phosphatidylethanolamine-binding protein 1	PEBP1	5.90952e+06	7.10164e+06	7.90671e+06	6.97263e+06	1.00482e+06	14.411
	P13796	Plastin-2	LCP1	3.52074e+07	3.37859e+07	2.86304e+07	3.25412e+07	3.46069e+06	10.6348		P13796	Plastin-2	LCP1	6.51218e+07	6.55812e+07	6.66179e+07	6.57736e+07	766384	1.16519		P13796	Plastin-2	LCP1	9.73224e+07	9.3987e+07	9.21127e+07	9.4474e+07	2.63878e+06	2.79312		P13796	Plastin-2	LCP1	5.34204e+06	4.65706e+06	4.57001e+06	4.85637e+06	422850	8.70713		P13796	Plastin-2	LCP1	8.63751e+06	7.45866e+06	6.67417e+06	7.59011e+06	988251	13.0203
	P01833	Polymeric immunoglobulin receptor	PIGR	2.17381e+09	1.88704e+09	1.75044e+09	1.93709e+09	2.16077e+08	11.1547		P01833	Polymeric immunoglobulin receptor	PIGR	7.78943e+08	7.90076e+08	7.71826e+08	7.80282e+08	9.19868e+06	1.17889		P01833	Polymeric immunoglobulin receptor	PIGR	1.72437e+09	1.70274e+09	1.61178e+09	1.67963e+09	5.97474e+07	3.55718		P01833	Polymeric immunoglobulin receptor	PIGR	3.56646e+08	3.34117e+08	3.30648e+08	3.40471e+08	1.41156e+07	4.1459		P01833	Polymeric immunoglobulin receptor	PIGR	3.30134e+08	3.80965e+08	4.77715e+08	3.96271e+08	7.49716e+07	18.9193
	P07737	Profilin-1	PFN1	7.64734e+07	6.24095e+07	6.32003e+07	6.73611e+07	7.9014e+06	11.7299		P07737	Profilin-1	PFN1	5.89946e+07	6.21171e+07	6.10218e+07	6.07112e+07	1.58426e+06	2.60951		P07737	Profilin-1	PFN1	6.28438e+07	5.98869e+07	5.65074e+07	5.9746e+07	3.17052e+06	5.30666		P07737	Profilin-1	PFN1	1.72195e+07	1.11728e+07	1.71342e+07	1.51755e+07	3.46668e+06	22.8439		P07737	Profilin-1	PFN1	4.44157e+07	5.11013e+07	4.61909e+07	4.7236e+07	3.46315e+06	7.33159
	P12273	Prolactin-inducible protein	PIP	2.73018e+09	2.52534e+09	2.74954e+09	2.66835e+09	1.2423e+08	4.65568		P12273	Prolactin-inducible protein	PIP	1.79743e+09	2.63094e+09	1.64022e+09	2.02287e+09	5.32444e+08	26.3213		P12273	Prolactin-inducible protein	PIP	1.37863e+09	1.30655e+09	1.35695e+09	1.34738e+09	3.69839e+07	2.74488		P12273	Prolactin-inducible protein	PIP	1.0025e+09	1.00726e+09	9.59814e+08	9.89856e+08	2.61262e+07	2.63939		P12273	Prolactin-inducible protein	PIP	1.20917e+09	1.19619e+09	1.27462e+09	1.22666e+09	4.20418e+07	3.42733
	P07602	Prosaposin	PSAP	4.24239e+07	2.01765e+07	37326098	3.33088e+07	1.1655e+07	34.9908		P07602	Prosaposin	PSAP	4.45131e+07	2.81721e+07	2.85621e+07	3.37491e+07	9.32396e+06	27.6273		P07602	Prosaposin	PSAP	5.08278e+07	2.18739e+07	2.70723e+07	3.3258e+07	1.54363e+07	46.4137		P07602	Prosaposin	PSAP	7.29223e+06	7.36012e+06	6.52213e+06	7.05816e+06	465456	6.59458		P07602	Prosaposin	PSAP	2.24061e+06	1.73279e+06	1.77405e+06	1.91582e+06	282033	14.7213
	Q6P5S2	Protein LEG1 homolog	LEG1	3.06723e+08	2.05937e+08	3.0273e+08	2.71797e+08	5.70714e+07	20.9978		Q6P5S2	Protein LEG1 homolog	LEG1	4.53622e+08	4.74695e+08	4.87405e+08	4.71907e+08	1.70633e+07	3.61582		Q6P5S2	Protein LEG1 homolog	LEG1	1.72501e+08	1.62699e+08	2.21027e+08	1.85409e+08	3.12333e+07	16.8456		Q6P5S2	Protein LEG1 homolog	LEG1	1.54511e+08	1.51185e+08	1.43064e+08	1.49587e+08	5.88833e+06	3.9364		Q6P5S2	Protein LEG1 homolog	LEG1	1.86424e+06	9.63321e+06	1.02883e+07	7.26191e+06	4.68599e+06	64.5282
	P31949	Protein S100-A11	S100A11	2.55315e+08	2.22783e+08	2.13534e+08	2.30544e+08	2.19453e+07	9.51891		P31949	Protein S100-A11	S100A11	1.25596e+08	1.22351e+08	1.49136e+08	1.32361e+08	1.4618e+07	11.044		P31949	Protein S100-A11	S100A11	227330116	214733220	1.69274e+08	2.03779e+08	3.05388e+07	14.9862		P31949	Protein S100-A11	S100A11	7.23215e+07	6.4169e+07	6.01933e+07	6.55613e+07	6.18283e+06	9.43062		P31949	Protein S100-A11	S100A11	2.76803e+06	7.52368e+06	1.27951e+07	7.69562e+06	5.01577e+06	65.1769
	P05109	Protein S100-A8	S100A8	3.74779e+09	3.3245e+09	3.0096e+09	3.36063e+09	3.70418e+08	11.0223		P05109	Protein S100-A8	S100A8	1.66136e+09	1.63879e+09	1.66533e+09	1.65516e+09	1.43185e+07	0.865085		P05109	Protein S100-A8	S100A8	2.13259e+09	2.00127e+09	2.0161e+09	2.04999e+09	7.19167e+07	3.50815		P05109	Protein S100-A8	S100A8	3.8057e+08	3.58418e+08	3.21705e+08	3.53564e+08	2.97314e+07	8.40904		P05109	Protein S100-A8	S100A8	1.72542e+08	3.38442e+08	4.28448e+08	3.13144e+08	1.29815e+08	41.4553
	P06702	Protein S100-A9	S100A9	3.90311e+09	3.51961e+09	3.35908e+09	3.59394e+09	2.79527e+08	7.77773		P06702	Protein S100-A9	S100A9	2.8932e+09	2.8026e+09	2.78006e+09	2.82529e+09	5.98817e+07	2.11949		P06702	Protein S100-A9	S100A9	2.87627e+09	2.81373e+09	2.74914e+09	2.81305e+09	6.35689e+07	2.25979		P06702	Protein S100-A9	S100A9	9.70844e+08	9.46871e+08	8.65146e+08	9.2762e+08	5.54165e+07	5.97405		P06702	Protein S100-A9	S100A9	7.2853e+08	7.05728e+08	7.39e+08	7.24419e+08	1.70124e+07	2.34842
	Q08188	Protein-glutamine gamma-glutamyltransferase E	TGM3	2.66062e+08	2.3225e+08	2.19124e+08	2.39145e+08	2.42166e+07	10.1263		Q08188	Protein-glutamine gamma-glutamyltransferase E	TGM3	4.46991e+07	4.2057e+07	43718415	4.34915e+07	1.33559e+06	3.07093		Q08188	Protein-glutamine gamma-glutamyltransferase E	TGM3	7.95242e+07	7.44236e+07	7.2972e+07	7.56399e+07	3.44128e+06	4.54956		Q08188	Protein-glutamine gamma-glutamyltransferase E	TGM3	1.16006e+07	1.17707e+07	1.04085e+07	1.12599e+07	742231	6.59179		Q08188	Protein-glutamine gamma-glutamyltransferase E	TGM3	5.07964e+06	6.33783e+06	5.80019e+06	5.73922e+06	631304	10.9998
	P52565	Rho GDP-dissociation inhibitor 1	ARHGDIA	1.33224e+07	9.088e+06	1.14764e+07	1.12956e+07	2.12298e+06	18.7948		P52565	Rho GDP-dissociation inhibitor 1	ARHGDIA	7.27576e+06	7.06628e+06	7.42398e+06	7.25534e+06	179725	2.47714		P52565	Rho GDP-dissociation inhibitor 1	ARHGDIA	7.99064e+06	8.44101e+06	7.86183e+06	8.09783e+06	304101	3.75534		P52565	Rho GDP-dissociation inhibitor 1	ARHGDIA	2.32198e+06	1.94602e+06	2.18587e+06	2.15129e+06	190351	8.84823		P52565	Rho GDP-dissociation inhibitor 1	ARHGDIA	5.47768e+06	5.97074e+06	5.45198e+06	5.63347e+06	292370	5.18988
	P52566	Rho GDP-dissociation inhibitor 2	ARHGDIB	2.9821e+07	2.73256e+07	2.47044e+07	2.72837e+07	2.55856e+06	9.37762		P52566	Rho GDP-dissociation inhibitor 2	ARHGDIB	3.72205e+07	4.79913e+07	5.53059e+07	4.68392e+07	9.09753e+06	19.4229		P52566	Rho GDP-dissociation inhibitor 2	ARHGDIB	6.60196e+07	6.39145e+07	4.15848e+07	5.7173e+07	1.35407e+07	23.6837		P52566	Rho GDP-dissociation inhibitor 2	ARHGDIB	2.84683e+06	2.68564e+06	2.60048e+06	2.71098e+06	125112	4.61502		P52566	Rho GDP-dissociation inhibitor 2	ARHGDIB	1.21756e+07	1.60312e+07	1.37526e+07	1.39865e+07	1.93845e+06	13.8595
	Q9NQ38	Serine protease inhibitor Kazal-type 5	SPINK5	5.21619e+07	4.66991e+07	4.35982e+07	4.74864e+07	4.3358e+06	9.13061		Q9NQ38	Serine protease inhibitor Kazal-type 5	SPINK5	2.42218e+07	1.72855e+07	1.74372e+07	1.96482e+07	3.96163e+06	20.1628		Q9NQ38	Serine protease inhibitor Kazal-type 5	SPINK5	1.56109e+07	2.22003e+07	2.20621e+07	1.99578e+07	3.76513e+06	18.8655		Q9NQ38	Serine protease inhibitor Kazal-type 5	SPINK5	1.31275e+07	1.37013e+07	1.27986e+07	1.32092e+07	456888	3.45887		Q9NQ38	Serine protease inhibitor Kazal-type 5	SPINK5	4.48262e+06	2.49084e+06	4.31959e+06	3.76435e+06	1.1059e+06	29.3783
	P02787	Serotransferrin	TF	3.42601e+08	2.93493e+08	2.79053e+08	3.05049e+08	3.33132e+07	10.9206		P02787	Serotransferrin	TF	197944034	1.95393e+08	2.01199e+08	1.98179e+08	2.90993e+06	1.46834		P02787	Serotransferrin	TF	2.36599e+08	2.28893e+08	2.21658e+08	2.2905e+08	7.47176e+06	3.26207		P02787	Serotransferrin	TF	3.46117e+07	3.73107e+07	3.66858e+07	3.62027e+07	1.41284e+06	3.90257		P02787	Serotransferrin	TF	7.78754e+07	8.47329e+07	6.20022e+07	7.48702e+07	1.16596e+07	15.573
	Q9UIV8	Serpin B13	SERPINB13	3.06707e+07	2.1485e+07	1.97638e+07	2.39732e+07	5.86369e+06	24.4594		Q9UIV8	Serpin B13	SERPINB13	6.38258e+06	5.87181e+06	6.7854e+06	6.3466e+06	457852	7.21414		Q9UIV8	Serpin B13	SERPINB13	5.03489e+06	6.20213e+06	7.30505e+06	6.18069e+06	1.13523e+06	18.3674		Q9UIV8	Serpin B13	SERPINB13	6.27613e+06	5.91334e+06	5.95625e+06	6.04857e+06	198232	3.27734		Q9UIV8	Serpin B13	SERPINB13	2.35692e+06	2.97245e+06	2.59575e+06	2.64171e+06	310329	11.7473
	P29508	Serpin B3	SERPINB3	7.32077e+07	3.99095e+07	3.60215e+07	4.97129e+07	2.04398e+07	41.1156		P29508	Serpin B3	SERPINB3	2.22332e+07	2.09967e+07	2.29255e+07	2.20518e+07	977118	4.43101		P29508	Serpin B3	SERPINB3	2.57635e+07	7.83456e+06	8.40204e+06	1.4e+07	1.01914e+07	72.7956		P29508	Serpin B3	SERPINB3	9.28239e+06	9.38564e+06	8.42912e+06	9.03238e+06	524985	5.81225		P29508	Serpin B3	SERPINB3	5.67044e+06	5.87887e+06	5.47933e+06	5.67621e+06	199829	3.52047
	P36952	Serpin B5	SERPINB5	4.10281e+07	3.90803e+07	3.66895e+07	3.89326e+07	2.17309e+06	5.58168		P36952	Serpin B5	SERPINB5	9.14018e+06	1.26229e+07	1.65293e+07	1.27642e+07	3.69661e+06	28.9608		P36952	Serpin B5	SERPINB5	1.90885e+07	1.32322e+07	1.52265e+07	1.58491e+07	2.97739e+06	18.7859		P36952	Serpin B5	SERPINB5	7.60196e+06	7.59317e+06	7.22652e+06	7.47389e+06	214269	2.86691		P36952	Serpin B5	SERPINB5	5.06529e+06	5.24242e+06	4.4435e+06	4.91707e+06	419579	8.53312
	Q9UBC9	Small proline-rich protein 3	SPRR3	5.93079e+08	5.2141e+08	4.78142e+08	5.30877e+08	5.80504e+07	10.9348		Q9UBC9	Small proline-rich protein 3	SPRR3	3.82002e+08	3.75496e+08	3.96901e+08	3.848e+08	1.09734e+07	2.85171		Q9UBC9	Small proline-rich protein 3	SPRR3	1.53918e+08	1.4968e+08	1.46848e+08	1.50149e+08	3.55859e+06	2.37005		Q9UBC9	Small proline-rich protein 3	SPRR3	3.79939e+08	3.46058e+08	3.38203e+08	3.54733e+08	2.21796e+07	6.25246		Q9UBC9	Small proline-rich protein 3	SPRR3	1.90458e+08	1.72652e+08	2.85982e+08	2.16364e+08	6.09447e+07	28.1677
	P10599	Thioredoxin	TXN	6.91009e+08	6.4695e+08	6.09289e+08	6.49083e+08	4.09016e+07	6.30145		P10599	Thioredoxin	TXN	2.28146e+08	2.31164e+08	2.37519e+08	2.32276e+08	4.78482e+06	2.05997		P10599	Thioredoxin	TXN	5.65255e+07	7.3942e+07	5.16612e+07	6.07096e+07	1.17149e+07	19.2966		P10599	Thioredoxin	TXN	1.93779e+08	1.87144e+08	1.69387e+08	1.83437e+08	1.26114e+07	6.87506		P10599	Thioredoxin	TXN	3.55955e+07	5.40688e+07	6.15987e+07	5.0421e+07	1.33799e+07	26.5364
	P37837	Transaldolase	TALDO1	5.30619e+07	4.57991e+07	4.37121e+07	4.75244e+07	4.90784e+06	10.327		P37837	Transaldolase	TALDO1	3.8699e+07	3.89214e+07	4.0775e+07	3.94651e+07	1.13983e+06	2.8882		P37837	Transaldolase	TALDO1	6.10973e+07	5.62656e+07	7.64879e+07	6.4617e+07	1.05606e+07	16.3434		P37837	Transaldolase	TALDO1	8.90879e+06	7.53928e+06	7.03038e+06	7.82615e+06	971505	12.4136		P37837	Transaldolase	TALDO1	1.09558e+07	1.09403e+07	1.26324e+07	1.15095e+07	972504	8.44959
	P29401	Transketolase	TKT	3.8799e+07	3.54512e+07	3.13438e+07	3.5198e+07	3.73404e+06	10.6087		P29401	Transketolase	TKT	1.21965e+07	1.01269e+07	9.90372e+06	1.07424e+07	1.26426e+06	11.7689		P29401	Transketolase	TKT	2.9258e+06	1.36556e+06	7.12962e+06	3.80699e+06	2.98135e+06	78.3126		P29401	Transketolase	TKT	1.71836e+06	1.65264e+06	1.59296e+06	1.65465e+06	62726.4	3.79091		P29401	Transketolase	TKT	5.7614e+06	7.45382e+06	9.68626e+06	7.63383e+06	1.96861e+06	25.788
	P60174	Triosephosphate isomerase	TPI1	1.35675e+08	1.2051e+08	1.12369e+08	1.22851e+08	1.18284e+07	9.62827		P60174	Triosephosphate isomerase	TPI1	5.73318e+07	5.74198e+07	5.04191e+07	5.50569e+07	4.01669e+06	7.29553		P60174	Triosephosphate isomerase	TPI1	4.11551e+07	4.12607e+07	4.09973e+07	4.11377e+07	132581	0.322287		P60174	Triosephosphate isomerase	TPI1	1.99385e+07	1.92791e+07	1.93345e+07	1.95174e+07	365737	1.87391		P60174	Triosephosphate isomerase	TPI1	2.13176e+07	1.98866e+07	1.78635e+07	1.96893e+07	1.73549e+06	8.81438
	P08670	Vimentin	VIM	2.63399e+07	1.41067e+07	2.5468e+07	2.19715e+07	6.82506e+06	31.0632		P08670	Vimentin	VIM	2.93611e+07	1.29165e+07	2.40813e+07	2.21196e+07	8.39596e+06	37.9571		P08670	Vimentin	VIM	3.0385e+07	2.97416e+07	2.2698e+07	2.76082e+07	4.26452e+06	15.4466		P08670	Vimentin	VIM	3.57574e+06	3.11375e+06	3.00889e+06	3.23279e+06	301597	9.3293		P08670	Vimentin	VIM	3.18872e+06	3.21821e+06	3.43412e+06	3.28035e+06	133981	4.08436
	P02774	Vitamin D-binding protein	GC	2.13462e+07	1.80779e+07	1.75536e+07	1.89926e+07	2.05507e+06	10.8204		P02774	Vitamin D-binding protein	GC	2.44722e+07	2.00121e+07	2.05188e+07	2.16677e+07	2.44192e+06	11.2699		P02774	Vitamin D-binding protein	GC	2.04052e+07	2.13163e+07	2.11885e+07	2.097e+07	493299	2.3524		P02774	Vitamin D-binding protein	GC	3.47475e+06	3.66676e+06	3.76626e+06	3.63592e+06	148182	4.0755		P02774	Vitamin D-binding protein	GC	5.34677e+06	10117099	1.01517e+07	8.53852e+06	2.76419e+06	32.3732
	Q14508	WAP four-disulfide core domain protein 2	WFDC2	9.57936e+07	4.94946e+07	1.13512e+08	8.62668e+07	3.3055e+07	38.3172		Q14508	WAP four-disulfide core domain protein 2	WFDC2	5.99047e+07	9.10098e+07	4.33327e+07	6.4749e+07	2.42049e+07	37.3827		Q14508	WAP four-disulfide core domain protein 2	WFDC2	4.54619e+07	2.06887e+08	1.03331e+08	1.1856e+08	8.1783e+07	68.9803		Q14508	WAP four-disulfide core domain protein 2	WFDC2	4.55282e+07	5.79285e+07	5.86446e+07	5.40337e+07	7.37474e+06	13.6484		Q14508	WAP four-disulfide core domain protein 2	WFDC2	3.66826e+07	3.83389e+07	4.04643e+07	3.84952e+07	1.89571e+06	4.92452
	P25311	Zinc-alpha-2-glycoprotein	AZGP1	1.18913e+09	1.00079e+09	1.02096e+09	1.0703e+09	1.03406e+08	9.66147		P25311	Zinc-alpha-2-glycoprotein	AZGP1	6.0312e+08	6.1014e+08	5.99484e+08	6.04248e+08	5.41712e+06	0.896506		P25311	Zinc-alpha-2-glycoprotein	AZGP1	8.33152e+08	8.15221e+08	7.64096e+08	8.04156e+08	3.58332e+07	4.456		P25311	Zinc-alpha-2-glycoprotein	AZGP1	2.97748e+08	2.90926e+08	2.91957e+08	2.93544e+08	3.67775e+06	1.25288		P25311	Zinc-alpha-2-glycoprotein	AZGP1	3.61896e+08	3.58397e+08	3.50114e+08	3.56802e+08	6.05065e+06	1.6958
